# Supplementary material for: Indigenous Pseudomonas spp. Strains from the Olive (Olea europaea L.) Rhizosphere as Effective Biocontrol Agents against Verticillium dahliae: From the Host Roots to the Bacterial Genomes
Source: Front Microbiol. 2018 Feb 23;9:277. doi: 10.3389/fmicb.2018.00277 (PMC5829093; doi:10.3389/fmicb.2018.00277)
Supplement: Supplementary file 5 [file DataSheet2.XLSX]

## Sheet: coregenome_annotation
Supplementary table S6. Coregenome of strains PIC25 and PIC105 including annotation, Go, Ko and Pfam terms list.
Query_name	Query_length	Hit_description	Hit_length	Hit_frame/Strand	Hit_start	Query_start	Hit_end	Query_end	Bit_score	E_value	Identities	Positives	Gaps	#GO	GO	#KO	KO	Pathways	#Pfam	Pfam	Accession_ID
Cluster 0	42564													0		0			0
Cluster 2	13998	LGRC_BREPA	5820	1	2614	1	4919	6969	1367 bits (3538)	0	894/2373 (38%)	1293/2373 (54%)	117/2373 (5%)	4	GO:0016853; F:isomerase activity | GO:0016874; F:ligase activity | GO:0031177; F:phosphopantetheine binding | GO:0017000; P:antibiotic biosynthetic process	0			4	PF00501; AMP-binding | PF13193; AMP-binding_C | PF00668; Condensation | PF00550; PP-binding	> LGRC_BREPA Reviewed Length: 7756
Cluster 3	11562	CDIA2_BURP2	780	1	168	1	775	1800	197 bits (502)	5e-50	211/631 (33%)	322/631 (51%)	54/631 (9%)	6	GO:0005576; C:extracellular region | GO:0016021; C:integral component of membrane | GO:0097679; C:other organism cytoplasm | GO:0004521; F:endoribonuclease activity | GO:0003723; F:RNA binding | GO:0004549; F:tRNA-specific ribonuclease activity	1	K15125;	ko05133; Pertussis	4	PF13018; ESPR | PF05594; Fil_haemagg | PF13332; Fil_haemagg_2 | PF05860; Haemagg_act	> CDIA2_BURP2 Reviewed Length: 3122
Cluster 4	10158	BACC_BACLI	4920	1	2358	3982	3999	8967	828 bits (2140)	0	526/1695 (31%)	859/1695 (51%)	86/1695 (5%)	7	GO:0047689; F:aspartate racemase activity | GO:0005524; F:ATP binding | GO:0016788; F:hydrolase activity, acting on ester bonds | GO:0016874; F:ligase activity | GO:0047462; F:phenylalanine racemase (ATP-hydrolyzing) activity | GO:0031177; F:phosphopantetheine binding | GO:0017000; P:antibiotic biosynthetic process	0			5	PF00501; AMP-binding | PF13193; AMP-binding_C | PF00668; Condensation | PF00550; PP-binding | PF00975; Thioesterase	> BACC_BACLI Reviewed Length: 6359
Cluster 7	7725													0		0			0
Cluster 8	7494	FURIN_HUMAN	794	1	113	2341	572	3795	151 bits (381)	2e-35	154/506 (30%)	230/506 (45%)	67/506 (13%)	45	GO:0009986; C:cell surface | GO:0005783; C:endoplasmic reticulum | GO:0005789; C:endoplasmic reticulum membrane | GO:0070062; C:extracellular exosome | GO:0031985; C:Golgi cisterna | GO:0005796; C:Golgi lumen | GO:0000139; C:Golgi membrane | GO:0016021; C:integral component of membrane | GO:0016020; C:membrane | GO:0045121; C:membrane raft | GO:0005886; C:plasma membrane | GO:0005802; C:trans-Gol…	1	K01349;	ko05164; Influenza A	3	PF01483; P_proprotein | PF00082; Peptidase_S8 | PF16470; S8_pro-domain	> FURIN_HUMAN Reviewed Length: 794
Cluster 9	7365	CHEA_THEMA	671	1	288	5782	667	6897	251 bits (640)	4e-68	152/386 (39%)	225/386 (58%)	20/386 (5%)	4	GO:0005737; C:cytoplasm | GO:0005524; F:ATP binding | GO:0000155; F:phosphorelay sensor kinase activity | GO:0006935; P:chemotaxis	1	K03407;	ko02020; Two-component system | ko02030; Bacterial chemotaxis	5	PF01584; CheW | PF02895; H-kinase_dim | PF02518; HATPase_c | PF01627; Hpt | PF07194; P2	> CHEA_THEMA Reviewed Length: 671
Cluster 14	5442													0		0			0
Cluster 16	5406	RAPA2_RHIL3	236	1	57	718	233	1230	54.7 bits (130)	2e-06	58/188 (31%)	83/188 (44%)	28/188 (15%)	2	GO:0005576; C:extracellular region | GO:0046872; F:metal ion binding	1	K12548;		0		> RAPA2_RHIL3 Reviewed Length: 236
Cluster 18	4995													0		0			0
Cluster 19	4980													0		0			0
Cluster 20	4905	Y518_XYLFT	1641	1	67	199	1641	4899	986 bits (2550)	0	626/1595 (39%)	894/1595 (56%)	48/1595 (3%)	1	GO:0004866; F:endopeptidase inhibitor activity	1	K06894;		4	PF00207; A2M | PF01835; A2M_N | PF07703; A2M_N_2 | PF11974; MG1	> Y518_XYLFT Reviewed Length: 1641
Cluster 21	4899													0		0			0
Cluster 23	4863	DHE2_MYCTU	1500	1	95	283	1490	4455	965 bits (2495)	0	571/1423 (40%)	816/1423 (57%)	59/1423 (4%)	5	GO:0005618; C:cell wall | GO:0005829; C:cytosol | GO:0005886; C:plasma membrane | GO:0004352; F:glutamate dehydrogenase (NAD+) activity | GO:0019551; P:glutamate catabolic process to 2-oxoglutarate	1	K15371;	ko00220; Arginine biosynthesis | ko00250; Alanine, aspartate and glutamate metabolism | ko00430; Taurine and hypotaurine metabolism | ko00910; Nitrogen metabolism	1	PF05088; Bac_GDH	> DHE2_MYCTU Reviewed Length: 1624
Cluster 26	4671													0		0			0
Cluster 27	4542	Y3030_RALSO	1582	1	32	76	1569	4506	1346 bits (3483)	0	750/1540 (49%)	991/1540 (64%)	65/1540 (4%)	1	GO:0004866; F:endopeptidase inhibitor activity	1	K06894;		4	PF00207; A2M | PF01835; A2M_N | PF07703; A2M_N_2 | PF10569; Thiol-ester_cl	> Y3030_RALSO Reviewed Length: 1582
Cluster 29	4449	GLTB2_ARATH	1629	1	108	43	1597	4395	1226 bits (3172)	0	671/1509 (44%)	930/1509 (62%)	77/1509 (5%)	11	GO:0009507; C:chloroplast | GO:0009941; C:chloroplast envelope | GO:0009570; C:chloroplast stroma | GO:0009536; C:plastid | GO:0051538; F:3 iron, 4 sulfur cluster binding | GO:0016041; F:glutamate synthase (ferredoxin) activity | GO:0015930; F:glutamate synthase activity | GO:0046872; F:metal ion binding | GO:0019676; P:ammonia assimilation cycle | GO:0006537; P:glutamate biosynthetic process | G…	1	K00284;	ko00630; Glyoxylate and dicarboxylate metabolism | ko00910; Nitrogen metabolism	4	PF00310; GATase_2 | PF04898; Glu_syn_central | PF01645; Glu_synthase | PF01493; GXGXG	> GLTB2_ARATH Reviewed Length: 1629
Cluster 30	4425	YWDF_BACSU	268	1	3	1012	218	1671	95.5 bits (236)	1e-19	70/223 (31%)	115/223 (52%)	10/223 (4%)	1	GO:0016757; F:transferase activity, transferring glycosyl groups	0			1	PF00535; Glycos_transf_2	> YWDF_BACSU Reviewed Length: 268
Cluster 31	4356	PILY1_PSEAE	1161	1	476	2353	1157	4338	595 bits (1535)	0	353/700 (50%)	448/700 (64%)	56/700 (8%)	4	GO:0005829; C:cytosol | GO:0016020; C:membrane | GO:0009289; C:pilus | GO:0005509; F:calcium ion binding	1	K02674;		1	PF05567; Neisseria_PilC	> PILY1_PSEAE Reviewed Length: 1161
Cluster 32	4296	BCHH_RHOS4	1193	1	528	1783	1176	3927	252 bits (644)	4e-67	215/721 (30%)	322/721 (45%)	78/721 (11%)	4	GO:0005524; F:ATP binding | GO:0016851; F:magnesium chelatase activity | GO:0036070; P:light-independent bacteriochlorophyll biosynthetic process | GO:0015979; P:photosynthesis	1	K03403;	ko00860; Porphyrin and chlorophyll metabolism	2	PF02514; CobN-Mg_chel | PF11965; DUF3479	> BCHH_RHOS4 Reviewed Length: 1193
Cluster 33	4269	NREB_STACT	347	1	159	3685	345	4245	101 bits (252)	3e-21	61/190 (32%)	104/190 (55%)	6/190 (3%)	6	GO:0005737; C:cytoplasm | GO:0016021; C:integral component of membrane | GO:0051539; F:4 iron, 4 sulfur cluster binding | GO:0005524; F:ATP binding | GO:0005506; F:iron ion binding | GO:0000155; F:phosphorelay sensor kinase activity	1	K07683;	ko02020; Two-component system	2	PF02518; HATPase_c | PF07730; HisKA_3	> NREB_STACT Reviewed Length: 347
Cluster 34	4212													0		0			0
Cluster 35	4200	RPOC_PSESM	1399	1	1	1	1399	4197	2644 bits (6853)	0	1319/1399 (94%)	1367/1399 (98%)	0/1399 (0%)	3	GO:0003677; F:DNA binding | GO:0003899; F:DNA-directed RNA polymerase activity | GO:0006351; P:transcription, DNA-templated	1	K03046;	ko00230; Purine metabolism | ko00240; Pyrimidine metabolism | ko03020; RNA polymerase	5	PF04997; RNA_pol_Rpb1_1 | PF00623; RNA_pol_Rpb1_2 | PF04983; RNA_pol_Rpb1_3 | PF05000; RNA_pol_Rpb1_4 | PF04998; RNA_pol_Rpb1_5	> RPOC_PSESM Reviewed Length: 1399
Cluster 36	4164	Y1727_PSEAE	685	1	255	2830	680	4122	367 bits (943)	2e-109	199/431 (46%)	281/431 (65%)	5/431 (1%)	2	GO:0016021; C:integral component of membrane | GO:0005886; C:plasma membrane	0			3	PF00563; EAL | PF00990; GGDEF | PF03707; MHYT	> Y1727_PSEAE Reviewed Length: 685
Cluster 37	4116	RAPA2_RHIL3	236	-1	22	3234	146	2800	47.8 bits (112)	0.0003	41/146 (28%)	70/146 (48%)	22/146 (15%)	2	GO:0005576; C:extracellular region | GO:0046872; F:metal ion binding	1	K12548;		0		> RAPA2_RHIL3 Reviewed Length: 236
Cluster 38	4074	RPOB_PSEPW	1357	1	1	1	1357	4071	2632 bits (6821)	0	1274/1357 (94%)	1320/1357 (97%)	0/1357 (0%)	4	GO:0003677; F:DNA binding | GO:0003899; F:DNA-directed RNA polymerase activity | GO:0032549; F:ribonucleoside binding | GO:0006351; P:transcription, DNA-templated	1	K03043;	ko00230; Purine metabolism | ko00240; Pyrimidine metabolism | ko03020; RNA polymerase	6	PF04563; RNA_pol_Rpb2_1 | PF04561; RNA_pol_Rpb2_2 | PF04565; RNA_pol_Rpb2_3 | PF10385; RNA_pol_Rpb2_45 | PF00562; RNA_pol_Rpb2_6 | PF04560; RNA_pol_Rpb2_7	> RPOB_PSEPW Reviewed Length: 1357
Cluster 43	3972	PUTA_RHIML	1224	1	25	259	1224	3969	1255 bits (3247)	0	715/1247 (57%)	856/1247 (69%)	57/1247 (5%)	8	GO:0003842; F:1-pyrroline-5-carboxylate dehydrogenase activity | GO:0003677; F:DNA binding | GO:0016620; F:oxidoreductase activity, acting on the aldehyde or oxo group of donors, NAD or NADP as acceptor | GO:0004657; F:proline dehydrogenase activity | GO:0003700; F:transcription factor activity, sequence-specific DNA binding | GO:0006561; P:proline biosynthetic process | GO:0010133; P:proline cat…	0			3	PF00171; Aldedh | PF01619; Pro_dh | PF14850; Pro_dh-DNA_bdg	> PUTA_RHIML Reviewed Length: 1224
Cluster 45	3897	PUR4_IDILO	1295	1	1	1	1295	3894	1703 bits (4410)	0	866/1298 (67%)	1023/1298 (79%)	3/1298 (0%)	6	GO:0005737; C:cytoplasm | GO:0005524; F:ATP binding | GO:0046872; F:metal ion binding | GO:0004642; F:phosphoribosylformylglycinamidine synthase activity | GO:0006189; P:'de novo' IMP biosynthetic process | GO:0006541; P:glutamine metabolic process	1	K01952;	ko00230; Purine metabolism	1	PF02769; AIRS_C	> PUR4_IDILO Reviewed Length: 1295
Cluster 47	3846	DHBF_BACSU	2378	1	1452	1060	2364	3777	390 bits (1001)	2e-110	310/931 (33%)	467/931 (50%)	43/931 (5%)	4	GO:0016788; F:hydrolase activity, acting on ester bonds | GO:0016874; F:ligase activity | GO:0031177; F:phosphopantetheine binding | GO:0009058; P:biosynthetic process	1	K04780;	ko01053; Biosynthesis of siderophore group nonribosomal peptides	5	PF00501; AMP-binding | PF13193; AMP-binding_C | PF00668; Condensation | PF00550; PP-binding | PF00975; Thioesterase	> DHBF_BACSU Reviewed Length: 2378
Cluster 48	3840	Y1727_PSEAE	685	1	254	2506	682	3807	343 bits (880)	4e-101	193/440 (44%)	268/440 (61%)	17/440 (4%)	2	GO:0016021; C:integral component of membrane | GO:0005886; C:plasma membrane	0			3	PF00563; EAL | PF00990; GGDEF | PF03707; MHYT	> Y1727_PSEAE Reviewed Length: 685
Cluster 49	3834													0		0			0
Cluster 50	3831													0		0			0
Cluster 51	3822													0		0			0
Cluster 52	3771	NARG_MYCTO	1232	1	20	25	1228	3693	1141 bits (2952)	0	577/1230 (47%)	778/1230 (63%)	28/1230 (2%)	7	GO:0009325; C:nitrate reductase complex | GO:0005886; C:plasma membrane | GO:0051539; F:4 iron, 4 sulfur cluster binding | GO:0009055; F:electron carrier activity | GO:0030151; F:molybdenum ion binding | GO:0008940; F:nitrate reductase activity | GO:0042128; P:nitrate assimilation	1	K00370;	ko00910; Nitrogen metabolism | ko02020; Two-component system	2	PF00384; Molybdopterin | PF01568; Molydop_binding	> NARG_MYCTO Reviewed Length: 1232
Cluster 53	3732	RCSC_SALTY	948	1	419	1669	893	3138	189 bits (479)	1e-47	153/509 (30%)	248/509 (49%)	53/509 (10%)	6	GO:0005887; C:integral component of plasma membrane | GO:0005622; C:intracellular | GO:0005524; F:ATP binding | GO:0000155; F:phosphorelay sensor kinase activity | GO:0046777; P:protein autophosphorylation | GO:0006355; P:regulation of transcription, DNA-templated	1	K07677;	ko02020; Two-component system	4	PF02518; HATPase_c | PF00512; HisKA | PF09456; RcsC | PF00072; Response_reg	> RCSC_SALTY Reviewed Length: 948
Cluster 54	3726	Y1727_PSEAE	685	1	250	2371	678	3660	402 bits (1032)	1e-122	206/430 (48%)	283/430 (66%)	1/430 (0%)	2	GO:0016021; C:integral component of membrane | GO:0005886; C:plasma membrane	0			3	PF00563; EAL | PF00990; GGDEF | PF03707; MHYT	> Y1727_PSEAE Reviewed Length: 685
Cluster 57	3693	METH_DICDI	1260	1	22	49	1254	3687	1335 bits (3454)	0	675/1235 (55%)	860/1235 (70%)	24/1235 (2%)	7	GO:0005829; C:cytosol | GO:0031419; F:cobalamin binding | GO:0008705; F:methionine synthase activity | GO:0008898; F:S-adenosylmethionine-homocysteine S-methyltransferase activity | GO:0008270; F:zinc ion binding | GO:0009086; P:methionine biosynthetic process | GO:0042558; P:pteridine-containing compound metabolic process	1	K00548;	ko00270; Cysteine and methionine metabolism | ko00450; Selenocompound metabolism | ko00670; One carbon pool by folate | ko01230; Biosynthesis of amino acids	5	PF02310; B12-binding | PF02607; B12-binding_2 | PF02965; Met_synt_B12 | PF00809; Pterin_bind | PF02574; S-methyl_trans	> METH_DICDI Reviewed Length: 1260
Cluster 58	3690	TAMB_SALTS	1259	1	270	781	1259	3687	336 bits (861)	1e-94	294/1019 (29%)	499/1019 (49%)	79/1019 (8%)	3	GO:0016021; C:integral component of membrane | GO:0005886; C:plasma membrane | GO:0009405; P:pathogenesis	1	K09800;		1	PF04357; TamB	> TAMB_SALTS Reviewed Length: 1259
Cluster 59	3678	Y1727_PSEAE	685	1	234	2251	682	3639	346 bits (887)	2e-102	193/465 (42%)	283/465 (61%)	18/465 (4%)	2	GO:0016021; C:integral component of membrane | GO:0005886; C:plasma membrane	0			3	PF00563; EAL | PF00990; GGDEF | PF03707; MHYT	> Y1727_PSEAE Reviewed Length: 685
Cluster 60	3672													0		0			0
Cluster 62	3624	LAMA_EMENI	1241	1	4	4	1238	3612	731 bits (1886)	0	488/1259 (39%)	720/1259 (57%)	80/1259 (6%)	5	GO:0005524; F:ATP binding | GO:0004075; F:biotin carboxylase activity | GO:0016787; F:hydrolase activity | GO:0046872; F:metal ion binding | GO:0004847; F:urea carboxylase activity	0			6	PF02682; AHS1 | PF02626; AHS2 | PF02785; Biotin_carb_C | PF00289; Biotin_carb_N | PF00364; Biotin_lipoyl | PF02786; CPSase_L_D2	> LAMA_EMENI Reviewed Length: 1241
Cluster 63	3615													0		0			0
Cluster 64	3579	Y1727_PSEAE	685	1	250	1807	681	3102	353 bits (906)	3e-105	189/433 (44%)	264/433 (61%)	2/433 (0%)	2	GO:0016021; C:integral component of membrane | GO:0005886; C:plasma membrane	0			3	PF00563; EAL | PF00990; GGDEF | PF03707; MHYT	> Y1727_PSEAE Reviewed Length: 685
Cluster 65	3549	RECB_ECOLI	1180	1	7	4	1172	3534	469 bits (1208)	3e-143	426/1209 (35%)	589/1209 (49%)	75/1209 (6%)	11	GO:0009338; C:exodeoxyribonuclease V complex | GO:0005524; F:ATP binding | GO:0004003; F:ATP-dependent DNA helicase activity | GO:0003677; F:DNA binding | GO:0004519; F:endonuclease activity | GO:0008854; F:exodeoxyribonuclease V activity | GO:0000287; F:magnesium ion binding | GO:0044355; P:clearance of foreign intracellular DNA | GO:0006310; P:DNA recombination | GO:0006302; P:double-strand bre…	1	K03582;	ko03440; Homologous recombination	2	PF00580; UvrD-helicase | PF13361; UvrD_C	> RECB_ECOLI Reviewed Length: 1180
Cluster 66	3546													0		0			0
Cluster 67	3543													0		0			0
Cluster 68	3543	DPO3A_BUCAI	1161	1	6	34	1161	3540	1063 bits (2749)	0	553/1174 (47%)	784/1174 (67%)	23/1174 (2%)	5	GO:0005737; C:cytoplasm | GO:0008408; F:3'-5' exonuclease activity | GO:0003677; F:DNA binding | GO:0003887; F:DNA-directed DNA polymerase activity | GO:0006260; P:DNA replication	1	K02337;	ko00230; Purine metabolism | ko00240; Pyrimidine metabolism | ko03030; DNA replication | ko03430; Mismatch repair | ko03440; Homologous recombination	3	PF07733; DNA_pol3_alpha | PF14579; HHH_6 | PF02811; PHP	> DPO3A_BUCAI Reviewed Length: 1161
Cluster 69	3510													0		0			0
Cluster 70	3504	DHKJ_DICDI	2062	1	1234	1030	1848	2859	276 bits (705)	2e-74	220/637 (35%)	335/637 (53%)	49/637 (8%)	4	GO:0016021; C:integral component of membrane | GO:0005622; C:intracellular | GO:0005524; F:ATP binding | GO:0000155; F:phosphorelay sensor kinase activity	0			3	PF02518; HATPase_c | PF00512; HisKA | PF00072; Response_reg	> DHKJ_DICDI Reviewed Length: 2062
Cluster 72	3489	SMC_XANOR	1167	1	1	1	1151	3441	781 bits (2016)	0	552/1159 (48%)	743/1159 (64%)	20/1159 (2%)	7	GO:0005694; C:chromosome | GO:0005737; C:cytoplasm | GO:0005524; F:ATP binding | GO:0003677; F:DNA binding | GO:0030261; P:chromosome condensation | GO:0006260; P:DNA replication | GO:0007062; P:sister chromatid cohesion	1	K03529;		1	PF02463; SMC_N	> SMC_XANOR Reviewed Length: 1167
Cluster 73	3480	RPFC_XANCP	726	1	168	2326	573	3444	101 bits (252)	1e-20	116/417 (28%)	192/417 (46%)	55/417 (13%)	8	GO:0016021; C:integral component of membrane | GO:0005622; C:intracellular | GO:0005886; C:plasma membrane | GO:0005524; F:ATP binding | GO:0000155; F:phosphorelay sensor kinase activity | GO:0009405; P:pathogenesis | GO:0006355; P:regulation of transcription, DNA-templated | GO:0006351; P:transcription, DNA-templated	1	K10715;	ko02020; Two-component system	4	PF02518; HATPase_c | PF00512; HisKA | PF01627; Hpt | PF00072; Response_reg	> RPFC_XANCP Reviewed Length: 726
Cluster 74	3468	IORA_THEKO	647	1	33	130	632	1923	97.4 bits (241)	3e-19	163/643 (25%)	270/643 (42%)	88/643 (14%)	4	GO:0051539; F:4 iron, 4 sulfur cluster binding | GO:0043805; F:indolepyruvate ferredoxin oxidoreductase activity | GO:0046872; F:metal ion binding | GO:0030976; F:thiamine pyrophosphate binding	1	K00179;		3	PF12838; Fer4_7 | PF01855; POR_N | PF02775; TPP_enzyme_C	> IORA_THEKO Reviewed Length: 647
Cluster 75	3453	MFD_RICTY	1120	1	28	130	1090	3351	636 bits (1640)	0	381/1086 (35%)	596/1086 (55%)	35/1086 (3%)	6	GO:0005737; C:cytoplasm | GO:0005524; F:ATP binding | GO:0003684; F:damaged DNA binding | GO:0004386; F:helicase activity | GO:0006355; P:regulation of transcription, DNA-templated | GO:0000716; P:transcription-coupled nucleotide-excision repair, DNA damage recognition	1	K03723;	ko03420; Nucleotide excision repair	4	PF02559; CarD_CdnL_TRCF | PF00270; DEAD | PF00271; Helicase_C | PF03461; TRCF	> MFD_RICTY Reviewed Length: 1120
Cluster 78	3348	MSCK_ECOLI	1120	1	39	73	1117	3315	638 bits (1646)	0	448/1092 (41%)	662/1092 (61%)	24/1092 (2%)	5	GO:0016021; C:integral component of membrane | GO:0005886; C:plasma membrane | GO:0009992; P:cellular water homeostasis | GO:0006813; P:potassium ion transport | GO:0055085; P:transmembrane transport	1	K05802;		3	PF00924; MS_channel | PF12795; MscS_porin | PF12794; MscS_TM	> MSCK_ECOLI Reviewed Length: 1120
Cluster 79	3345	TRES_THETH	963	1	2	52	609	1887	607 bits (1565)	0	340/634 (54%)	436/634 (69%)	48/634 (8%)	3	GO:0047471; F:maltose alpha-D-glucosyltransferase activity | GO:0046872; F:metal ion binding | GO:0005975; P:carbohydrate metabolic process	0			2	PF00128; Alpha-amylase | PF16657; Malt_amylase_C	> TRES_THETH Reviewed Length: 963
Cluster 84	3264	PYC_RAT	480	1	63	85	480	1323	337 bits (864)	2e-102	203/422 (48%)	262/422 (62%)	13/422 (3%)	14	GO:0005759; C:mitochondrial matrix | GO:0005739; C:mitochondrion | GO:0005524; F:ATP binding | GO:0009374; F:biotin binding | GO:0004075; F:biotin carboxylase activity | GO:0031406; F:carboxylic acid binding | GO:0003677; F:DNA binding | GO:0046872; F:metal ion binding | GO:0004736; F:pyruvate carboxylase activity | GO:0006094; P:gluconeogenesis | GO:0006629; P:lipid metabolic process | GO:000610…	1	K01958;	ko00020; Citrate cycle (TCA cycle) | ko00620; Pyruvate metabolism | ko00720; Carbon fixation pathways in prokaryotes | ko01200; Carbon metabolism | ko01230; Biosynthesis of amino acids	6	PF02785; Biotin_carb_C | PF00289; Biotin_carb_N | PF00364; Biotin_lipoyl | PF02786; CPSase_L_D2 | PF00682; HMGL-like | PF02436; PYC_OADA	> PYC_RAT Reviewed Length: 1178
Cluster 85	3258	RECC_ECOLI	1122	1	28	79	1099	3171	518 bits (1334)	8e-163	388/1090 (36%)	562/1090 (52%)	77/1090 (7%)	10	GO:0009338; C:exodeoxyribonuclease V complex | GO:0005524; F:ATP binding | GO:0004003; F:ATP-dependent DNA helicase activity | GO:0003677; F:DNA binding | GO:0004519; F:endonuclease activity | GO:0008854; F:exodeoxyribonuclease V activity | GO:0044355; P:clearance of foreign intracellular DNA | GO:0006310; P:DNA recombination | GO:0006302; P:double-strand break repair | GO:0000724; P:double-stran…	1	K03583;	ko03440; Homologous recombination	0		> RECC_ECOLI Reviewed Length: 1122
Cluster 86	3243													0		0			0
Cluster 88	3222	CARB_VIBPA	1077	1	1	1	1073	3219	1687 bits (4368)	0	809/1073 (75%)	921/1073 (86%)	0/1073 (0%)	5	GO:0005524; F:ATP binding | GO:0004088; F:carbamoyl-phosphate synthase (glutamine-hydrolyzing) activity | GO:0046872; F:metal ion binding | GO:0044205; P:'de novo' UMP biosynthetic process | GO:0006526; P:arginine biosynthetic process	1	K01955;	ko00240; Pyrimidine metabolism | ko00250; Alanine, aspartate and glutamate metabolism	3	PF02786; CPSase_L_D2 | PF02787; CPSase_L_D3 | PF02142; MGS	> CARB_VIBPA Reviewed Length: 1077
Cluster 89	3216	Y1727_PSEAE	685	1	253	1459	680	2742	387 bits (993)	2e-118	201/430 (47%)	282/430 (66%)	4/430 (1%)	2	GO:0016021; C:integral component of membrane | GO:0005886; C:plasma membrane	0			3	PF00563; EAL | PF00990; GGDEF | PF03707; MHYT	> Y1727_PSEAE Reviewed Length: 685
Cluster 90	3171	MDTF_ECOLI	1037	1	1	7	1017	3081	632 bits (1629)	0	412/1034 (40%)	629/1034 (61%)	26/1034 (3%)	6	GO:0016021; C:integral component of membrane | GO:0016020; C:membrane | GO:0005886; C:plasma membrane | GO:0005215; F:transporter activity | GO:0006855; P:drug transmembrane transport | GO:0046677; P:response to antibiotic	1	K18899;		1	PF00873; ACR_tran	> MDTF_ECOLI Reviewed Length: 1037
Cluster 91	3141	MDTF_ECOL6	1037	1	1	4	1018	3048	749 bits (1934)	0	438/1022 (43%)	643/1022 (63%)	11/1022 (1%)	4	GO:0016021; C:integral component of membrane | GO:0005886; C:plasma membrane | GO:0005215; F:transporter activity | GO:0046677; P:response to antibiotic	1	K18899;		1	PF00873; ACR_tran	> MDTF_ECOL6 Reviewed Length: 1037
Cluster 92	3141	MDTF_ECO57	1037	1	1	1	1017	3048	1142 bits (2953)	0	599/1020 (59%)	765/1020 (75%)	7/1020 (1%)	4	GO:0016021; C:integral component of membrane | GO:0005886; C:plasma membrane | GO:0005215; F:transporter activity | GO:0046677; P:response to antibiotic	1	K18899;		1	PF00873; ACR_tran	> MDTF_ECO57 Reviewed Length: 1037
Cluster 95	3135	LGRD_BREPA	5085	1	1225	466	2093	2982	342 bits (878)	6e-96	294/898 (33%)	444/898 (49%)	88/898 (10%)	5	GO:0016853; F:isomerase activity | GO:0016874; F:ligase activity | GO:0016491; F:oxidoreductase activity | GO:0031177; F:phosphopantetheine binding | GO:0017000; P:antibiotic biosynthetic process	0			5	PF00501; AMP-binding | PF13193; AMP-binding_C | PF00668; Condensation | PF07993; NAD_binding_4 | PF00550; PP-binding	> LGRD_BREPA Reviewed Length: 5085
Cluster 96	3129	CZCA_CUPMC	1063	1	1	1	1040	3117	612 bits (1578)	0	391/1055 (37%)	602/1055 (57%)	31/1055 (3%)	4	GO:0016021; C:integral component of membrane | GO:0005886; C:plasma membrane | GO:0008324; F:cation transmembrane transporter activity | GO:0046686; P:response to cadmium ion	1	K15726;		1	PF00873; ACR_tran	> CZCA_CUPMC Reviewed Length: 1063
Cluster 98	3117	MDTC_SALG2	1026	1	33	97	1017	3033	253 bits (646)	1e-68	282/1007 (28%)	471/1007 (47%)	50/1007 (5%)	3	GO:0016021; C:integral component of membrane | GO:0005886; C:plasma membrane | GO:0005215; F:transporter activity	1	K07789;	ko02020; Two-component system	1	PF00873; ACR_tran	> MDTC_SALG2 Reviewed Length: 1026
Cluster 99	3111	PULA1_ARATH	965	1	130	526	965	3099	682 bits (1759)	0	379/879 (43%)	518/879 (59%)	64/879 (7%)	6	GO:0009507; C:chloroplast | GO:0009570; C:chloroplast stroma | GO:0010303; F:limit dextrinase activity | GO:0051060; F:pullulanase activity | GO:0019252; P:starch biosynthetic process | GO:0005983; P:starch catabolic process	0			2	PF02922; CBM_48 | PF11852; DUF3372	> PULA1_ARATH Reviewed Length: 965
Cluster 100	3111													0		0			0
Cluster 101	3105	MDTC_ECO81	1025	1	1	1	1017	3060	924 bits (2388)	0	600/1020 (59%)	780/1020 (76%)	3/1020 (0%)	3	GO:0016021; C:integral component of membrane | GO:0005886; C:plasma membrane | GO:0005215; F:transporter activity	1	K07789;	ko02020; Two-component system	1	PF00873; ACR_tran	> MDTC_ECO81 Reviewed Length: 1025
Cluster 102	3096	RNE_BUCAI	902	1	1	49	490	1506	579 bits (1493)	0	318/495 (64%)	389/495 (79%)	14/495 (3%)	10	GO:0005737; C:cytoplasm | GO:0009898; C:cytoplasmic side of plasma membrane | GO:0004521; F:endoribonuclease activity | GO:0000287; F:magnesium ion binding | GO:0008995; F:ribonuclease E activity | GO:0003723; F:RNA binding | GO:0008270; F:zinc ion binding | GO:0006402; P:mRNA catabolic process | GO:0006364; P:rRNA processing | GO:0008033; P:tRNA processing	1	K08300;	ko03018; RNA degradation	2	PF10150; RNase_E_G | PF00575; S1	> RNE_BUCAI Reviewed Length: 902
Cluster 103	3093	MDTB_CITK8	1040	1	13	10	1036	3069	1183 bits (3060)	0	661/1024 (65%)	831/1024 (81%)	4/1024 (0%)	3	GO:0016021; C:integral component of membrane | GO:0005886; C:plasma membrane | GO:0005215; F:transporter activity	1	K07788;	ko02020; Two-component system	1	PF00873; ACR_tran	> MDTB_CITK8 Reviewed Length: 1040
Cluster 104	3090	LGRD_BREPA	5085	1	3912	1	4673	2292	594 bits (1531)	0	327/773 (42%)	471/773 (61%)	20/773 (3%)	5	GO:0016853; F:isomerase activity | GO:0016874; F:ligase activity | GO:0016491; F:oxidoreductase activity | GO:0031177; F:phosphopantetheine binding | GO:0017000; P:antibiotic biosynthetic process	0			5	PF00501; AMP-binding | PF13193; AMP-binding_C | PF00668; Condensation | PF07993; NAD_binding_4 | PF00550; PP-binding	> LGRD_BREPA Reviewed Length: 5085
Cluster 106	3090	NOLG_RHIME	1065	1	3	22	1012	3018	146 bits (369)	2e-34	239/1043 (23%)	451/1043 (43%)	77/1043 (7%)	3	GO:0016020; C:membrane | GO:0005215; F:transporter activity | GO:0009877; P:nodulation	1	K03296;		1	PF00873; ACR_tran	> NOLG_RHIME Reviewed Length: 1065
Cluster 107	3075	DNAE2_METCA	1047	1	9	10	1047	3072	1035 bits (2677)	0	593/1042 (57%)	726/1042 (70%)	24/1042 (2%)	6	GO:0005737; C:cytoplasm | GO:0008408; F:3'-5' exonuclease activity | GO:0003677; F:DNA binding | GO:0003887; F:DNA-directed DNA polymerase activity | GO:0006281; P:DNA repair | GO:0006260; P:DNA replication	1	K14162;		4	PF07733; DNA_pol3_alpha | PF14579; HHH_6 | PF02811; PHP | PF01336; tRNA_anti-codon	> DNAE2_METCA Reviewed Length: 1047
Cluster 108	3069	NOLG_RHIME	1065	1	17	55	999	2988	155 bits (392)	3e-37	239/1019 (23%)	451/1019 (44%)	77/1019 (8%)	3	GO:0016020; C:membrane | GO:0005215; F:transporter activity | GO:0009877; P:nodulation	1	K03296;		1	PF00873; ACR_tran	> NOLG_RHIME Reviewed Length: 1065
Cluster 109	3069	Y895_HAEIN	1032	1	7	1	1009	3000	525 bits (1351)	4e-167	380/1007 (38%)	585/1007 (58%)	11/1007 (1%)	3	GO:0016021; C:integral component of membrane | GO:0005886; C:plasma membrane | GO:0005215; F:transporter activity	1	K18138;	ko01501; beta-Lactam resistance | ko01503; Cationic antimicrobial peptide (CAMP) resistance	1	PF00873; ACR_tran	> Y895_HAEIN Reviewed Length: 1032
Cluster 110	3060	Y895_HAEIN	1032	1	7	1	1021	3033	795 bits (2054)	0	459/1019 (45%)	673/1019 (66%)	12/1019 (1%)	3	GO:0016021; C:integral component of membrane | GO:0005886; C:plasma membrane | GO:0005215; F:transporter activity	1	K18138;	ko01501; beta-Lactam resistance | ko01503; Cationic antimicrobial peptide (CAMP) resistance	1	PF00873; ACR_tran	> Y895_HAEIN Reviewed Length: 1032
Cluster 112	3048													0		0			0
Cluster 113	3039	SOXA_ARTSP	967	1	14	22	966	3033	685 bits (1767)	0	446/1012 (44%)	598/1012 (59%)	67/1012 (7%)	3	GO:0005737; C:cytoplasm | GO:0008115; F:sarcosine oxidase activity | GO:0046653; P:tetrahydrofolate metabolic process	0			3	PF01571; GCV_T | PF08669; GCV_T_C | PF07992; Pyr_redox_2	> SOXA_ARTSP Reviewed Length: 967
Cluster 114	3015													0		0			0
Cluster 115	3006	PAT_ENT38	459	1	173	682	453	1623	133 bits (334)	2e-31	100/316 (32%)	161/316 (51%)	37/316 (12%)	3	GO:0033094; F:butane-1,4-diamine:2-oxoglutarate aminotransferase activity | GO:0030170; F:pyridoxal phosphate binding | GO:0009447; P:putrescine catabolic process	1	K09251;	ko00330; Arginine and proline metabolism	1	PF00202; Aminotran_3	> PAT_ENT38 Reviewed Length: 459
Cluster 116	3000													0		0			0
Cluster 119	2970	Y1002_RHIME	525	1	200	1726	508	2643	127 bits (318)	3e-29	96/309 (31%)	168/309 (54%)	3/309 (1%)	5	GO:0016021; C:integral component of membrane | GO:0005622; C:intracellular | GO:0005886; C:plasma membrane | GO:0005524; F:ATP binding | GO:0000155; F:phosphorelay sensor kinase activity	1	K11357;	ko02020; Two-component system | ko04112; Cell cycle - Caulobacter	2	PF02518; HATPase_c | PF00512; HisKA	> Y1002_RHIME Reviewed Length: 525
Cluster 121	2955	ZRAS_ECOLI	465	1	226	2212	458	2931	125 bits (315)	5e-29	83/241 (34%)	129/241 (54%)	9/241 (4%)	10	GO:0005887; C:integral component of plasma membrane | GO:0005622; C:intracellular | GO:0016020; C:membrane | GO:0005886; C:plasma membrane | GO:0005524; F:ATP binding | GO:0000155; F:phosphorelay sensor kinase activity | GO:0071284; P:cellular response to lead ion | GO:0071294; P:cellular response to zinc ion | GO:0000160; P:phosphorelay signal transduction system | GO:0046777; P:protein autophos…	1	K07709;	ko02020; Two-component system	2	PF02518; HATPase_c | PF00512; HisKA	> ZRAS_ECOLI Reviewed Length: 465
Cluster 122	2946	GLNE_VIBPA	947	1	1	19	944	2931	760 bits (1963)	0	446/973 (46%)	595/973 (61%)	31/973 (3%)	3	GO:0008882; F:[glutamate-ammonia-ligase] adenylyltransferase activity | GO:0005524; F:ATP binding | GO:0000287; F:magnesium ion binding	1	K00982;		2	PF08335; GlnD_UR_UTase | PF03710; GlnE	> GLNE_VIBPA Reviewed Length: 947
Cluster 125	2904													0		0			0
Cluster 126	2901	RIR1_SCHPO	811	1	3	457	809	2895	552 bits (1423)	0	320/835 (38%)	474/835 (57%)	50/835 (6%)	13	GO:0005737; C:cytoplasm | GO:0005829; C:cytosol | GO:0005971; C:ribonucleoside-diphosphate reductase complex | GO:0005524; F:ATP binding | GO:0051063; F:CDP reductase activity | GO:0004550; F:nucleoside diphosphate kinase activity | GO:0061731; F:ribonucleoside-diphosphate reductase activity | GO:0004748; F:ribonucleoside-diphosphate reductase activity, thioredoxin disulfide as acceptor | GO:0046…	1	K10807;	ko00230; Purine metabolism | ko00240; Pyrimidine metabolism | ko00480; Glutathione metabolism	3	PF03477; ATP-cone | PF02867; Ribonuc_red_lgC | PF00317; Ribonuc_red_lgN	> RIR1_SCHPO Reviewed Length: 811
Cluster 128	2877	YJGC_BACSU	985	1	6	73	932	2763	559 bits (1441)	0	331/945 (35%)	500/945 (53%)	66/945 (7%)	6	GO:0051537; F:2 iron, 2 sulfur cluster binding | GO:0051539; F:4 iron, 4 sulfur cluster binding | GO:0009055; F:electron carrier activity | GO:0008863; F:formate dehydrogenase (NAD+) activity | GO:0030151; F:molybdenum ion binding | GO:0015942; P:formate metabolic process	1	K00123;	ko00630; Glyoxylate and dicarboxylate metabolism | ko00680; Methane metabolism | ko01200; Carbon metabolism	5	PF12838; Fer4_7 | PF04879; Molybdop_Fe4S4 | PF00384; Molybdopterin | PF01568; Molydop_binding | PF10588; NADH-G_4Fe-4S_3	> YJGC_BACSU Reviewed Length: 985
Cluster 129	2877	GCSP_ECOL6	957	1	2	10	957	2871	1190 bits (3078)	0	637/959 (66%)	760/959 (79%)	8/959 (1%)	2	GO:0004375; F:glycine dehydrogenase (decarboxylating) activity | GO:0019464; P:glycine decarboxylation via glycine cleavage system	1	K00281;	ko00260; Glycine, serine and threonine metabolism | ko00630; Glyoxylate and dicarboxylate metabolism | ko01200; Carbon metabolism	1	PF02347; GDC-P	> GCSP_ECOL6 Reviewed Length: 957
Cluster 130	2874	Y3311_PSEAE	783	1	341	1573	767	2856	328 bits (841)	1e-96	190/428 (44%)	260/428 (61%)	1/428 (0%)	2	GO:0016021; C:integral component of membrane | GO:0005886; C:plasma membrane	0			3	PF00563; EAL | PF00990; GGDEF | PF03707; MHYT	> Y3311_PSEAE Reviewed Length: 783
Cluster 132	2868	GYRA_PECCA	878	1	1	43	637	1956	952 bits (2462)	0	464/638 (73%)	557/638 (87%)	1/638 (0%)	7	GO:0005694; C:chromosome | GO:0005737; C:cytoplasm | GO:0005524; F:ATP binding | GO:0003677; F:DNA binding | GO:0003918; F:DNA topoisomerase type II (ATP-hydrolyzing) activity | GO:0006265; P:DNA topological change | GO:0006261; P:DNA-dependent DNA replication	0			2	PF03989; DNA_gyraseA_C | PF00521; DNA_topoisoIV	> GYRA_PECCA Reviewed Length: 878
Cluster 133	2865	CYAA_PROMI	865	1	5	58	667	2055	440 bits (1131)	2e-137	244/670 (36%)	373/670 (56%)	11/670 (2%)	3	GO:0005737; C:cytoplasm | GO:0004016; F:adenylate cyclase activity | GO:0005524; F:ATP binding	0			2	PF12633; Adenyl_cycl_N | PF01295; Adenylate_cycl	> CYAA_PROMI Reviewed Length: 865
Cluster 134	2856	GCSP_CUPMC	974	1	18	1	973	2850	1223 bits (3165)	0	627/959 (65%)	746/959 (78%)	12/959 (1%)	2	GO:0004375; F:glycine dehydrogenase (decarboxylating) activity | GO:0019464; P:glycine decarboxylation via glycine cleavage system	1	K00281;	ko00260; Glycine, serine and threonine metabolism | ko00630; Glyoxylate and dicarboxylate metabolism | ko01200; Carbon metabolism	1	PF02347; GDC-P	> GCSP_CUPMC Reviewed Length: 974
Cluster 135	2856													0		0			0
Cluster 136	2847	UVRA_YERPE	947	1	1	7	942	2829	1457 bits (3772)	0	711/942 (75%)	819/942 (87%)	1/942 (0%)	9	GO:0005737; C:cytoplasm | GO:0009380; C:excinuclease repair complex | GO:0005524; F:ATP binding | GO:0016887; F:ATPase activity | GO:0003677; F:DNA binding | GO:0009381; F:excinuclease ABC activity | GO:0008270; F:zinc ion binding | GO:0006289; P:nucleotide-excision repair | GO:0009432; P:SOS response	1	K03701;	ko03420; Nucleotide excision repair	1	PF00005; ABC_tran	> UVRA_YERPE Reviewed Length: 947
Cluster 137	2847	RAPA_PSE14	948	1	1	1	948	2844	1570 bits (4065)	0	824/948 (87%)	886/948 (93%)	0/948 (0%)	5	GO:0005524; F:ATP binding | GO:0003677; F:DNA binding | GO:0004386; F:helicase activity | GO:0006355; P:regulation of transcription, DNA-templated | GO:0006351; P:transcription, DNA-templated	1	K03580;		3	PF00271; Helicase_C | PF12137; RapA_C | PF00176; SNF2_N	> RAPA_PSE14 Reviewed Length: 948
Cluster 138	2838	Y1163_HAEIN	1027	1	39	109	690	1857	125 bits (314)	6e-28	158/667 (24%)	271/667 (41%)	99/667 (15%)	4	GO:0051539; F:4 iron, 4 sulfur cluster binding | GO:0050660; F:flavin adenine dinucleotide binding | GO:0046872; F:metal ion binding | GO:0016614; F:oxidoreductase activity, acting on CH-OH group of donors	0			3	PF02913; FAD-oxidase_C | PF01565; FAD_binding_4 | PF13183; Fer4_8	> Y1163_HAEIN Reviewed Length: 1027
Cluster 139	2838													0		0			0
Cluster 140	2835	SYV_COLP3	973	1	18	1	973	2832	1240 bits (3208)	0	613/958 (64%)	745/958 (78%)	16/958 (2%)	5	GO:0005737; C:cytoplasm | GO:0002161; F:aminoacyl-tRNA editing activity | GO:0005524; F:ATP binding | GO:0004832; F:valine-tRNA ligase activity | GO:0006438; P:valyl-tRNA aminoacylation	1	K01873;	ko00970; Aminoacyl-tRNA biosynthesis	3	PF08264; Anticodon_1 | PF00133; tRNA-synt_1 | PF10458; Val_tRNA-synt_C	> SYV_COLP3 Reviewed Length: 973
Cluster 141	2832	SYI_PSEPG	943	1	1	1	943	2829	1534 bits (3972)	0	776/943 (82%)	837/943 (89%)	0/943 (0%)	6	GO:0005737; C:cytoplasm | GO:0002161; F:aminoacyl-tRNA editing activity | GO:0005524; F:ATP binding | GO:0004822; F:isoleucine-tRNA ligase activity | GO:0008270; F:zinc ion binding | GO:0006428; P:isoleucyl-tRNA aminoacylation	1	K01870;	ko00970; Aminoacyl-tRNA biosynthesis	3	PF08264; Anticodon_1 | PF00133; tRNA-synt_1 | PF06827; zf-FPG_IleRS	> SYI_PSEPG Reviewed Length: 943
Cluster 142	2832	ODO1_BRUC2	1004	1	18	34	1003	2823	845 bits (2183)	0	461/1003 (46%)	626/1003 (62%)	90/1003 (9%)	4	GO:0004591; F:oxoglutarate dehydrogenase (succinyl-transferring) activity | GO:0030976; F:thiamine pyrophosphate binding | GO:0006096; P:glycolytic process | GO:0006099; P:tricarboxylic acid cycle	1	K00164;	ko00020; Citrate cycle (TCA cycle) | ko00310; Lysine degradation | ko00380; Tryptophan metabolism | ko01200; Carbon metabolism	4	PF16078; 2-oxogl_dehyd_N | PF00676; E1_dh | PF16870; OxoGdeHyase_C | PF02779; Transket_pyr	> ODO1_BRUC2 Reviewed Length: 1004
Cluster 143	2829	PT1_BACHD	572	1	38	1267	531	2712	300 bits (769)	1e-88	195/494 (39%)	305/494 (62%)	12/494 (2%)	5	GO:0005737; C:cytoplasm | GO:0016301; F:kinase activity | GO:0046872; F:metal ion binding | GO:0008965; F:phosphoenolpyruvate-protein phosphotransferase activity | GO:0009401; P:phosphoenolpyruvate-dependent sugar phosphotransferase system	1	K08483;	ko02060; Phosphotransferase system (PTS)	3	PF05524; PEP-utilisers_N | PF00391; PEP-utilizers | PF02896; PEP-utilizers_C	> PT1_BACHD Reviewed Length: 572
Cluster 145	2820	Y1727_PSEAE	685	1	250	1501	684	2817	364 bits (935)	4e-111	201/439 (46%)	269/439 (61%)	4/439 (1%)	2	GO:0016021; C:integral component of membrane | GO:0005886; C:plasma membrane	0			3	PF00563; EAL | PF00990; GGDEF | PF03707; MHYT	> Y1727_PSEAE Reviewed Length: 685
Cluster 146	2817													0		0			0
Cluster 148	2802													0		0			0
Cluster 150	2793	PHAAB_RHIME	999	1	75	136	976	2751	615 bits (1587)	0	474/919 (52%)	618/919 (67%)	64/919 (7%)	7	GO:0016021; C:integral component of membrane | GO:0005886; C:plasma membrane | GO:0015297; F:antiporter activity | GO:0015077; F:monovalent inorganic cation transmembrane transporter activity | GO:0030004; P:cellular monovalent inorganic cation homeostasis | GO:0006813; P:potassium ion transport | GO:0015992; P:proton transport	1	K05559;		4	PF13244; DUF4040 | PF04039; MnhB | PF00361; Proton_antipo_M | PF00662; Proton_antipo_N	> PHAAB_RHIME Reviewed Length: 999
Cluster 151	2787	GACS_PSESY	907	1	266	1186	787	2754	271 bits (692)	2e-75	194/533 (36%)	294/533 (55%)	21/533 (4%)	5	GO:0016021; C:integral component of membrane | GO:0005622; C:intracellular | GO:0005886; C:plasma membrane | GO:0005524; F:ATP binding | GO:0000155; F:phosphorelay sensor kinase activity	0			6	PF09984; DUF2222 | PF00672; HAMP | PF02518; HATPase_c | PF00512; HisKA | PF01627; Hpt | PF00072; Response_reg	> GACS_PSESY Reviewed Length: 907
Cluster 152	2772	GACS_PSESY	907	1	282	1216	777	2733	240 bits (613)	3e-65	173/508 (34%)	275/508 (54%)	14/508 (3%)	5	GO:0016021; C:integral component of membrane | GO:0005622; C:intracellular | GO:0005886; C:plasma membrane | GO:0005524; F:ATP binding | GO:0000155; F:phosphorelay sensor kinase activity	0			6	PF09984; DUF2222 | PF00672; HAMP | PF02518; HATPase_c | PF00512; HisKA | PF01627; Hpt | PF00072; Response_reg	> GACS_PSESY Reviewed Length: 907
Cluster 153	2766	LPTD_PSEA8	929	1	1	1	929	2763	1219 bits (3154)	0	633/944 (67%)	747/944 (79%)	38/944 (4%)	4	GO:0009279; C:cell outer membrane | GO:0043165; P:Gram-negative-bacterium-type cell outer membrane assembly | GO:0015920; P:lipopolysaccharide transport | GO:0010033; P:response to organic substance	1	K04744;		2	PF03968; OstA | PF04453; OstA_C	> LPTD_PSEA8 Reviewed Length: 929
Cluster 154	2763	SECA_PSEPW	911	1	1	19	910	2757	1571 bits (4069)	0	783/913 (86%)	840/913 (92%)	3/913 (0%)	7	GO:0005737; C:cytoplasm | GO:0005886; C:plasma membrane | GO:0005524; F:ATP binding | GO:0046872; F:metal ion binding | GO:0065002; P:intracellular protein transmembrane transport | GO:0017038; P:protein import | GO:0006605; P:protein targeting	1	K03070;	ko03060; Protein export | ko03070; Bacterial secretion system	4	PF02810; SEC-C | PF07517; SecA_DEAD | PF01043; SecA_PP_bind | PF07516; SecA_SW	> SECA_PSEPW Reviewed Length: 911
Cluster 155	2760	GACS_PSESY	907	1	17	79	903	2742	1142 bits (2955)	0	654/890 (73%)	740/890 (83%)	5/890 (1%)	5	GO:0016021; C:integral component of membrane | GO:0005622; C:intracellular | GO:0005886; C:plasma membrane | GO:0005524; F:ATP binding | GO:0000155; F:phosphorelay sensor kinase activity	0			6	PF09984; DUF2222 | PF00672; HAMP | PF02518; HATPase_c | PF00512; HisKA | PF01627; Hpt | PF00072; Response_reg	> GACS_PSESY Reviewed Length: 907
Cluster 156	2745	MALT_VIBVY	902	1	17	76	897	2724	558 bits (1438)	0	346/886 (39%)	502/886 (57%)	8/886 (1%)	7	GO:0005524; F:ATP binding | GO:0003677; F:DNA binding | GO:0003700; F:transcription factor activity, sequence-specific DNA binding | GO:0005975; P:carbohydrate metabolic process | GO:0045913; P:positive regulation of carbohydrate metabolic process | GO:0045893; P:positive regulation of transcription, DNA-templated | GO:0006351; P:transcription, DNA-templated	1	K03556;		1	PF00196; GerE	> MALT_VIBVY Reviewed Length: 902
Cluster 157	2745	WALK_STAAU	415	1	177	2029	411	2739	129 bits (325)	2e-30	72/239 (30%)	131/239 (55%)	6/239 (3%)	5	GO:0016021; C:integral component of membrane | GO:0005622; C:intracellular | GO:0005886; C:plasma membrane | GO:0005524; F:ATP binding | GO:0000155; F:phosphorelay sensor kinase activity	0			4	PF00672; HAMP | PF02518; HATPase_c | PF00512; HisKA | PF13426; PAS_9	> WALK_STAAU Reviewed Length: 415
Cluster 158	2745	MALT_ESCF3	901	1	5	58	518	1626	133 bits (335)	1e-30	162/532 (30%)	239/532 (45%)	27/532 (5%)	7	GO:0005524; F:ATP binding | GO:0003677; F:DNA binding | GO:0003700; F:transcription factor activity, sequence-specific DNA binding | GO:0005975; P:carbohydrate metabolic process | GO:0045913; P:positive regulation of carbohydrate metabolic process | GO:0045893; P:positive regulation of transcription, DNA-templated | GO:0006351; P:transcription, DNA-templated	1	K03556;		1	PF00196; GerE	> MALT_ESCF3 Reviewed Length: 901
Cluster 160	2724	NASA_KLEOX	866	1	4	28	854	2679	570 bits (1469)	0	366/913 (40%)	492/913 (54%)	91/913 (10%)	5	GO:0051539; F:4 iron, 4 sulfur cluster binding | GO:0030151; F:molybdenum ion binding | GO:0008940; F:nitrate reductase activity | GO:0019333; P:denitrification pathway | GO:0042128; P:nitrate assimilation	0			4	PF04324; Fer2_BFD | PF04879; Molybdop_Fe4S4 | PF00384; Molybdopterin | PF01568; Molydop_binding	> NASA_KLEOX Reviewed Length: 866
Cluster 161	2724	RBBA_ECOLI	911	1	11	10	910	2718	959 bits (2480)	0	498/904 (55%)	637/904 (70%)	5/904 (1%)	11	GO:0060187; C:cell pole | GO:0022627; C:cytosolic small ribosomal subunit | GO:0016021; C:integral component of membrane | GO:0016020; C:membrane | GO:0005886; C:plasma membrane | GO:0005524; F:ATP binding | GO:0016887; F:ATPase activity | GO:0042623; F:ATPase activity, coupled | GO:0043024; F:ribosomal small subunit binding | GO:0045727; P:positive regulation of translation | GO:0006810; P:trans…	1	K13926;		1	PF00005; ABC_tran	> RBBA_ECOLI Reviewed Length: 911
Cluster 162	2721	DPO1_BACSU	880	1	8	1	859	2655	568 bits (1464)	0	349/900 (39%)	521/900 (58%)	63/900 (7%)	7	GO:0005737; C:cytoplasm | GO:0008408; F:3'-5' exonuclease activity | GO:0008409; F:5'-3' exonuclease activity | GO:0003677; F:DNA binding | GO:0003887; F:DNA-directed DNA polymerase activity | GO:0006281; P:DNA repair | GO:0006261; P:DNA-dependent DNA replication	1	K02335;	ko00230; Purine metabolism | ko00240; Pyrimidine metabolism | ko03030; DNA replication | ko03410; Base excision repair | ko03420; Nucleotide excision repair | ko03440; Homologous recombination	3	PF01367; 5_3_exonuc | PF02739; 5_3_exonuc_N | PF00476; DNA_pol_A	> DPO1_BACSU Reviewed Length: 880
Cluster 163	2718	CLPB_YEREN	890	1	3	10	877	2676	835 bits (2156)	0	482/890 (54%)	635/890 (71%)	16/890 (2%)	3	GO:0005737; C:cytoplasm | GO:0005524; F:ATP binding | GO:0019538; P:protein metabolic process	0			3	PF00004; AAA | PF07724; AAA_2 | PF10431; ClpB_D2-small	> CLPB_YEREN Reviewed Length: 890
Cluster 164	2712													0		0			0
Cluster 167	2706	NUOG_SALTI	908	1	1	1	908	2703	1219 bits (3154)	0	605/908 (67%)	706/908 (78%)	7/908 (1%)	8	GO:0016020; C:membrane | GO:0051537; F:2 iron, 2 sulfur cluster binding | GO:0051539; F:4 iron, 4 sulfur cluster binding | GO:0009055; F:electron carrier activity | GO:0030151; F:molybdenum ion binding | GO:0008137; F:NADH dehydrogenase (ubiquinone) activity | GO:0048038; F:quinone binding | GO:0042773; P:ATP synthesis coupled electron transport	1	K00336;	ko00190; Oxidative phosphorylation	4	PF04879; Molybdop_Fe4S4 | PF00384; Molybdopterin | PF01568; Molydop_binding | PF10588; NADH-G_4Fe-4S_3	> NUOG_SALTI Reviewed Length: 908
Cluster 168	2703													0		0			0
Cluster 169	2700	GLND_AZOVD	899	1	1	1	897	2691	1502 bits (3888)	0	744/897 (83%)	819/897 (91%)	0/897 (0%)	5	GO:0008773; F:[protein-PII] uridylyltransferase activity | GO:0016597; F:amino acid binding | GO:0008081; F:phosphoric diester hydrolase activity | GO:0009399; P:nitrogen fixation | GO:0006808; P:regulation of nitrogen utilization	1	K00990;	ko02020; Two-component system	4	PF01842; ACT | PF08335; GlnD_UR_UTase | PF01966; HD | PF01909; NTP_transf_2	> GLND_AZOVD Reviewed Length: 899
Cluster 170	2697	ATA1_SYNY3	905	1	30	79	883	2604	528 bits (1361)	2e-171	392/861 (46%)	543/861 (63%)	26/861 (3%)	5	GO:0005887; C:integral component of plasma membrane | GO:0043231; C:intracellular membrane-bounded organelle | GO:0005524; F:ATP binding | GO:0005388; F:calcium-transporting ATPase activity | GO:0046872; F:metal ion binding	0			3	PF00689; Cation_ATPase_C | PF00690; Cation_ATPase_N | PF00122; E1-E2_ATPase	> ATA1_SYNY3 Reviewed Length: 905
Cluster 171	2691	Y3311_PSEAE	783	1	337	1384	769	2676	306 bits (784)	5e-89	187/437 (43%)	276/437 (63%)	10/437 (2%)	2	GO:0016021; C:integral component of membrane | GO:0005886; C:plasma membrane	0			3	PF00563; EAL | PF00990; GGDEF | PF03707; MHYT	> Y3311_PSEAE Reviewed Length: 783
Cluster 173	2679	CAPP_PSEP1	875	1	1	43	875	2676	1239 bits (3206)	0	704/878 (80%)	756/878 (86%)	3/878 (0%)	5	GO:0000287; F:magnesium ion binding | GO:0008964; F:phosphoenolpyruvate carboxylase activity | GO:0015977; P:carbon fixation | GO:0006107; P:oxaloacetate metabolic process | GO:0006099; P:tricarboxylic acid cycle	1	K01595;	ko00620; Pyruvate metabolism | ko00680; Methane metabolism | ko00710; Carbon fixation in photosynthetic organisms | ko00720; Carbon fixation pathways in prokaryotes | ko01200; Carbon metabolism	1	PF00311; PEPcase	> CAPP_PSEP1 Reviewed Length: 875
Cluster 174	2676	ACNA_MYCTU	943	1	5	7	942	2673	1025 bits (2649)	0	528/947 (56%)	671/947 (71%)	67/947 (7%)	15	GO:0005618; C:cell wall | GO:0005829; C:cytosol | GO:0005576; C:extracellular region | GO:0005886; C:plasma membrane | GO:0047456; F:2-methylisocitrate dehydratase activity | GO:0051539; F:4 iron, 4 sulfur cluster binding | GO:0003994; F:aconitate hydratase activity | GO:0030350; F:iron-responsive element binding | GO:0046872; F:metal ion binding | GO:0003730; F:mRNA 3'-UTR binding | GO:0003729; …	1	K01681;	ko00020; Citrate cycle (TCA cycle) | ko00630; Glyoxylate and dicarboxylate metabolism | ko00720; Carbon fixation pathways in prokaryotes | ko01200; Carbon metabolism | ko01210; 2-Oxocarboxylic acid metabolism | ko01230; Biosynthesis of amino acids	2	PF00330; Aconitase | PF00694; Aconitase_C	> ACNA_MYCTU Reviewed Length: 943
Cluster 175	2673	YWQA_BACSU	922	1	409	1132	916	2661	332 bits (851)	2e-97	216/522 (41%)	302/522 (58%)	26/522 (5%)	2	GO:0005524; F:ATP binding | GO:0004386; F:helicase activity	0			3	PF12419; DUF3670 | PF00271; Helicase_C | PF00176; SNF2_N	> YWQA_BACSU Reviewed Length: 922
Cluster 177	2667	SYA_PSEPK	874	1	1	43	833	2541	1328 bits (3436)	0	710/833 (85%)	764/833 (92%)	0/833 (0%)	6	GO:0005737; C:cytoplasm | GO:0004813; F:alanine-tRNA ligase activity | GO:0005524; F:ATP binding | GO:0000049; F:tRNA binding | GO:0008270; F:zinc ion binding | GO:0006419; P:alanyl-tRNA aminoacylation	1	K01872;	ko00970; Aminoacyl-tRNA biosynthesis	3	PF02272; DHHA1 | PF01411; tRNA-synt_2c | PF07973; tRNA_SAD	> SYA_PSEPK Reviewed Length: 874
Cluster 178	2667	AMP1_PLAFQ	1085	1	195	13	1076	2643	587 bits (1513)	0	320/905 (35%)	514/905 (57%)	51/905 (6%)	6	GO:0005737; C:cytoplasm | GO:0005829; C:cytosol | GO:0004177; F:aminopeptidase activity | GO:0008237; F:metallopeptidase activity | GO:0008270; F:zinc ion binding | GO:0006508; P:proteolysis	0			2	PF11940; DUF3458 | PF01433; Peptidase_M1	> AMP1_PLAFQ Reviewed Length: 1085
Cluster 179	2667	KDPD_CLOAB	900	1	13	28	897	2631	392 bits (1007)	7e-120	292/890 (33%)	503/890 (57%)	27/890 (3%)	5	GO:0016021; C:integral component of membrane | GO:0005622; C:intracellular | GO:0005886; C:plasma membrane | GO:0005524; F:ATP binding | GO:0000155; F:phosphorelay sensor kinase activity	1	K07646;	ko02020; Two-component system	4	PF13493; DUF4118 | PF02518; HATPase_c | PF00512; HisKA | PF02702; KdpD	> KDPD_CLOAB Reviewed Length: 900
Cluster 180	2664	TOP1_BUCAP	853	1	1	58	853	2658	855 bits (2210)	0	417/871 (48%)	587/871 (67%)	22/871 (3%)	5	GO:0005694; C:chromosome | GO:0003677; F:DNA binding | GO:0003917; F:DNA topoisomerase type I activity | GO:0000287; F:magnesium ion binding | GO:0006265; P:DNA topological change	1	K03168;		4	PF08272; Topo_Zn_Ribbon | PF01131; Topoisom_bac | PF01751; Toprim | PF01396; zf-C4_Topoisom	> TOP1_BUCAP Reviewed Length: 853
Cluster 183	2652													0		0			0
Cluster 184	2649	ODP1_MYCTO	930	1	34	1	914	2619	950 bits (2456)	0	476/882 (54%)	600/882 (68%)	10/882 (1%)	2	GO:0004739; F:pyruvate dehydrogenase (acetyl-transferring) activity | GO:0006096; P:glycolytic process	1	K00163;	ko00010; Glycolysis / Gluconeogenesis | ko00020; Citrate cycle (TCA cycle) | ko00620; Pyruvate metabolism | ko01200; Carbon metabolism	1	PF00456; Transketolase_N	> ODP1_MYCTO Reviewed Length: 930
Cluster 185	2649	RNR_BUCAI	731	1	3	19	730	2238	570 bits (1469)	0	307/740 (41%)	458/740 (62%)	12/740 (2%)	3	GO:0005737; C:cytoplasm | GO:0008859; F:exoribonuclease II activity | GO:0003723; F:RNA binding	1	K12573;	ko03018; RNA degradation	2	PF08206; OB_RNB | PF00575; S1	> RNR_BUCAI Reviewed Length: 731
Cluster 186	2622													0		0			0
Cluster 187	2619	CLPV1_PSEAE	902	1	9	25	885	2571	591 bits (1523)	0	402/881 (46%)	551/881 (63%)	36/881 (4%)	3	GO:0005737; C:cytoplasm | GO:0005524; F:ATP binding | GO:0019538; P:protein metabolic process	1	K11907;	ko03070; Bacterial secretion system	3	PF00004; AAA | PF07724; AAA_2 | PF10431; ClpB_D2-small	> CLPV1_PSEAE Reviewed Length: 902
Cluster 188	2610	ACNB_HELPJ	852	1	5	4	851	2568	1002 bits (2591)	0	516/867 (60%)	637/867 (73%)	32/867 (4%)	9	GO:0005829; C:cytosol | GO:0047456; F:2-methylisocitrate dehydratase activity | GO:0051539; F:4 iron, 4 sulfur cluster binding | GO:0003994; F:aconitate hydratase activity | GO:0046872; F:metal ion binding | GO:0003730; F:mRNA 3'-UTR binding | GO:0003729; F:mRNA binding | GO:0019629; P:propionate catabolic process, 2-methylcitrate cycle | GO:0006099; P:tricarboxylic acid cycle	1	K01682;	ko00020; Citrate cycle (TCA cycle) | ko00630; Glyoxylate and dicarboxylate metabolism | ko00640; Propanoate metabolism | ko00720; Carbon fixation pathways in prokaryotes | ko01200; Carbon metabolism | ko01210; 2-Oxocarboxylic acid metabolism | ko01230; Biosynthesis of amino acids	3	PF00330; Aconitase | PF06434; Aconitase_2_N | PF11791; Aconitase_B_N	> ACNB_HELPJ Reviewed Length: 852
Cluster 189	2610	ALGC_PSEPK	463	1	9	1243	463	2607	746 bits (1926)	0	363/455 (80%)	412/455 (91%)	0/455 (0%)	6	GO:0000287; F:magnesium ion binding | GO:0004614; F:phosphoglucomutase activity | GO:0004615; F:phosphomannomutase activity | GO:0042121; P:alginic acid biosynthetic process | GO:0009298; P:GDP-mannose biosynthetic process | GO:0009103; P:lipopolysaccharide biosynthetic process	1	K15778;	ko00010; Glycolysis / Gluconeogenesis | ko00030; Pentose phosphate pathway | ko00051; Fructose and mannose metabolism | ko00052; Galactose metabolism | ko00230; Purine metabolism | ko00500; Starch and sucrose metabolism | ko00520; Amino sugar and nucleotide sugar metabolism | ko00521; Streptomycin biosynthesis	4	PF02878; PGM_PMM_I | PF02879; PGM_PMM_II | PF02880; PGM_PMM_III | PF00408; PGM_PMM_IV	> ALGC_PSEPK Reviewed Length: 463
Cluster 190	2607	SYL_PSEPF	868	1	1	1	868	2604	1495 bits (3871)	0	750/868 (86%)	800/868 (92%)	0/868 (0%)	5	GO:0005737; C:cytoplasm | GO:0002161; F:aminoacyl-tRNA editing activity | GO:0005524; F:ATP binding | GO:0004823; F:leucine-tRNA ligase activity | GO:0006429; P:leucyl-tRNA aminoacylation	1	K01869;	ko00970; Aminoacyl-tRNA biosynthesis	4	PF08264; Anticodon_1 | PF00133; tRNA-synt_1 | PF13603; tRNA-synt_1_2 | PF09334; tRNA-synt_1g	> SYL_PSEPF Reviewed Length: 868
Cluster 191	2592	HELX_METJA	841	1	27	31	808	2373	250 bits (638)	6e-69	225/817 (28%)	388/817 (47%)	71/817 (9%)	4	GO:0005524; F:ATP binding | GO:0004004; F:ATP-dependent RNA helicase activity | GO:0003676; F:nucleic acid binding | GO:0010501; P:RNA secondary structure unwinding	1	K03724;		3	PF00270; DEAD | PF08494; DEAD_assoc | PF00271; Helicase_C	> HELX_METJA Reviewed Length: 841
Cluster 192	2589	ACON_LEGPH	891	1	8	1	883	2550	680 bits (1754)	0	395/884 (45%)	549/884 (62%)	42/884 (5%)	8	GO:0047456; F:2-methylisocitrate dehydratase activity | GO:0051539; F:4 iron, 4 sulfur cluster binding | GO:0003994; F:aconitate hydratase activity | GO:0046872; F:metal ion binding | GO:0003730; F:mRNA 3'-UTR binding | GO:0003729; F:mRNA binding | GO:0019679; P:propionate metabolic process, methylcitrate cycle | GO:0006099; P:tricarboxylic acid cycle	1	K01681;	ko00020; Citrate cycle (TCA cycle) | ko00630; Glyoxylate and dicarboxylate metabolism | ko00720; Carbon fixation pathways in prokaryotes | ko01200; Carbon metabolism | ko01210; 2-Oxocarboxylic acid metabolism | ko01230; Biosynthesis of amino acids	2	PF00330; Aconitase | PF00694; Aconitase_C	> ACON_LEGPH Reviewed Length: 891
Cluster 193	2589	CSLA9_ORYSJ	527	1	82	1231	347	2007	93.6 bits (231)	2e-18	71/267 (27%)	121/267 (45%)	9/267 (3%)	4	GO:0000139; C:Golgi membrane | GO:0016021; C:integral component of membrane | GO:0016757; F:transferase activity, transferring glycosyl groups | GO:0071555; P:cell wall organization	1	K13680;		0		> CSLA9_ORYSJ Reviewed Length: 527
Cluster 194	2589	ARCB_ECOLI	778	1	139	928	630	2535	120 bits (302)	1e-26	135/550 (25%)	235/550 (43%)	72/550 (13%)	10	GO:0016021; C:integral component of membrane | GO:0005622; C:intracellular | GO:0005886; C:plasma membrane | GO:0005524; F:ATP binding | GO:0009927; F:histidine phosphotransfer kinase activity | GO:0000155; F:phosphorelay sensor kinase activity | GO:0000160; P:phosphorelay signal transduction system | GO:0046777; P:protein autophosphorylation | GO:0006355; P:regulation of transcription, DNA-templ…	1	K07648;	ko02020; Two-component system	5	PF02518; HATPase_c | PF00512; HisKA | PF01627; Hpt | PF00989; PAS | PF00072; Response_reg	> ARCB_ECOLI Reviewed Length: 778
Cluster 195	2580	LIGD_PSEAE	840	1	4	4	838	2571	986 bits (2549)	0	515/859 (60%)	647/859 (75%)	27/859 (3%)	9	GO:0005524; F:ATP binding | GO:0003677; F:DNA binding | GO:0003910; F:DNA ligase (ATP) activity | GO:0003887; F:DNA-directed DNA polymerase activity | GO:0004532; F:exoribonuclease activity | GO:0046872; F:metal ion binding | GO:0016779; F:nucleotidyltransferase activity | GO:0006310; P:DNA recombination | GO:0006281; P:DNA repair	1	K01971;	ko03450; Non-homologous end-joining	3	PF04679; DNA_ligase_A_C | PF01068; DNA_ligase_A_M | PF13298; LigD_N	> LIGD_PSEAE Reviewed Length: 840
Cluster 196	2577													0		0			0
Cluster 197	2574	MUTS_PSESM	855	1	2	10	855	2571	1464 bits (3791)	0	752/854 (88%)	796/854 (93%)	0/854 (0%)	4	GO:0005524; F:ATP binding | GO:0003684; F:damaged DNA binding | GO:0030983; F:mismatched DNA binding | GO:0006298; P:mismatch repair	1	K03555;	ko03430; Mismatch repair	5	PF01624; MutS_I | PF05188; MutS_II | PF05192; MutS_III | PF05190; MutS_IV | PF00488; MutS_V	> MUTS_PSESM Reviewed Length: 855
Cluster 198	2565													0		0			0
Cluster 199	2565	CLPB_HAEIN	856	1	1	1	852	2553	1110 bits (2872)	0	606/852 (71%)	708/852 (83%)	1/852 (0%)	4	GO:0005737; C:cytoplasm | GO:0005524; F:ATP binding | GO:0016485; P:protein processing | GO:0009408; P:response to heat	1	K03695;	ko04213; Longevity regulating pathway - multiple species	4	PF00004; AAA | PF07724; AAA_2 | PF02861; Clp_N | PF10431; ClpB_D2-small	> CLPB_HAEIN Reviewed Length: 856
Cluster 200	2562	NIRB_KLEOX	600	1	3	31	600	1824	604 bits (1558)	0	359/601 (60%)	434/601 (72%)	6/601 (1%)	8	GO:0051537; F:2 iron, 2 sulfur cluster binding | GO:0051539; F:4 iron, 4 sulfur cluster binding | GO:0050660; F:flavin adenine dinucleotide binding | GO:0020037; F:heme binding | GO:0046872; F:metal ion binding | GO:0050661; F:NADP binding | GO:0008942; F:nitrite reductase [NAD(P)H] activity | GO:0042128; P:nitrate assimilation	0			5	PF04324; Fer2_BFD | PF01077; NIR_SIR | PF03460; NIR_SIR_ferr | PF07992; Pyr_redox_2 | PF13806; Rieske_2	> NIRB_KLEOX Reviewed Length: 957
Cluster 201	2553	QUIP_PSEPK	813	1	17	46	811	2541	979 bits (2532)	0	498/834 (60%)	622/834 (75%)	41/834 (5%)	4	GO:0042597; C:periplasmic space | GO:0016811; F:hydrolase activity, acting on carbon-nitrogen (but not peptide) bonds, in linear amides | GO:0017000; P:antibiotic biosynthetic process | GO:0009372; P:quorum sensing	1	K07116;		1	PF01804; Penicil_amidase	> QUIP_PSEPK Reviewed Length: 813
Cluster 202	2550	CLPB_YEREN	890	1	7	13	859	2544	623 bits (1606)	0	415/865 (48%)	541/865 (63%)	33/865 (4%)	3	GO:0005737; C:cytoplasm | GO:0005524; F:ATP binding | GO:0019538; P:protein metabolic process	0			3	PF00004; AAA | PF07724; AAA_2 | PF10431; ClpB_D2-small	> CLPB_YEREN Reviewed Length: 890
Cluster 203	2550													0		0			0
Cluster 204	2544	MCPS_ENTAK	556	1	213	1510	487	2325	117 bits (294)	3e-26	121/290 (42%)	179/290 (62%)	33/290 (11%)	4	GO:0016021; C:integral component of membrane | GO:0005886; C:plasma membrane | GO:0004888; F:transmembrane signaling receptor activity | GO:0006935; P:chemotaxis	1	K05874;	ko02020; Two-component system | ko02030; Bacterial chemotaxis	3	PF00672; HAMP | PF00015; MCPsignal | PF02203; TarH	> MCPS_ENTAK Reviewed Length: 556
Cluster 208	2532	CYSJ_VIBCH	614	1	81	1165	614	2529	160 bits (406)	5e-40	158/535 (30%)	235/535 (44%)	81/535 (15%)	8	GO:0009337; C:sulfite reductase complex (NADPH) | GO:0050660; F:flavin adenine dinucleotide binding | GO:0010181; F:FMN binding | GO:0004783; F:sulfite reductase (NADPH) activity | GO:0019344; P:cysteine biosynthetic process | GO:0070814; P:hydrogen sulfide biosynthetic process | GO:0000103; P:sulfate assimilation | GO:0006790; P:sulfur compound metabolic process	1	K00380;	ko00920; Sulfur metabolism	3	PF00667; FAD_binding_1 | PF00258; Flavodoxin_1 | PF00175; NAD_binding_1	> CYSJ_VIBCH Reviewed Length: 614
Cluster 209	2529													0		0			0
Cluster 210	2523	MALT_YERP3	903	1	40	100	896	2508	105 bits (262)	7e-22	212/872 (24%)	351/872 (40%)	84/872 (10%)	7	GO:0005524; F:ATP binding | GO:0003677; F:DNA binding | GO:0003700; F:transcription factor activity, sequence-specific DNA binding | GO:0005975; P:carbohydrate metabolic process | GO:0045913; P:positive regulation of carbohydrate metabolic process | GO:0045893; P:positive regulation of transcription, DNA-templated | GO:0006351; P:transcription, DNA-templated	1	K03556;		1	PF00196; GerE	> MALT_YERP3 Reviewed Length: 903
Cluster 211	2520													0		0			0
Cluster 212	2520	COX1_BACSU	600	1	16	79	574	1821	434 bits (1116)	9e-140	249/582 (43%)	355/582 (61%)	24/582 (4%)	10	GO:0016021; C:integral component of membrane | GO:0005886; C:plasma membrane | GO:0070469; C:respiratory chain | GO:0005507; F:copper ion binding | GO:0004129; F:cytochrome-c oxidase activity | GO:0020037; F:heme binding | GO:0005506; F:iron ion binding | GO:0009060; P:aerobic respiration | GO:0022900; P:electron transport chain | GO:0006119; P:oxidative phosphorylation	1	K02274;	ko00190; Oxidative phosphorylation	1	PF00115; COX1	> COX1_BACSU Reviewed Length: 622
Cluster 213	2520	PIGE_SERSF	853	1	1	1	853	2517	878 bits (2269)	0	449/856 (52%)	602/856 (70%)	20/856 (2%)	4	GO:0070280; F:pyridoxal binding | GO:0030170; F:pyridoxal phosphate binding | GO:0008483; F:transaminase activity | GO:0017000; P:antibiotic biosynthetic process	0			1	PF00202; Aminotran_3	> PIGE_SERSF Reviewed Length: 853
Cluster 214	2517	HRPB_ECOLI	809	1	3	7	806	2505	575 bits (1483)	0	395/835 (47%)	523/835 (63%)	33/835 (4%)	5	GO:0005737; C:cytoplasm | GO:0005524; F:ATP binding | GO:0004004; F:ATP-dependent RNA helicase activity | GO:0044822; F:poly(A) RNA binding | GO:0006396; P:RNA processing	1	K03579;		4	PF00270; DEAD | PF04408; HA2 | PF00271; Helicase_C | PF08482; HrpB_C	> HRPB_ECOLI Reviewed Length: 809
Cluster 215	2514	IF2_PSE14	843	1	204	586	843	2511	1069 bits (2764)	0	561/642 (87%)	606/642 (94%)	2/642 (0%)	4	GO:0005737; C:cytoplasm | GO:0005525; F:GTP binding | GO:0003924; F:GTPase activity | GO:0003743; F:translation initiation factor activity	1	K02519;		3	PF11987; IF-2 | PF08364; IF2_assoc | PF04760; IF2_N	> IF2_PSE14 Reviewed Length: 843
Cluster 216	2505	NAPA_CUPPJ	831	1	1	1	828	2484	1303 bits (3371)	0	603/828 (73%)	700/828 (85%)	0/828 (0%)	8	GO:0042597; C:periplasmic space | GO:0051539; F:4 iron, 4 sulfur cluster binding | GO:0009055; F:electron carrier activity | GO:0005506; F:iron ion binding | GO:0030151; F:molybdenum ion binding | GO:0008940; F:nitrate reductase activity | GO:0006777; P:Mo-molybdopterin cofactor biosynthetic process | GO:0042128; P:nitrate assimilation	1	K02567;	ko00910; Nitrogen metabolism	3	PF04879; Molybdop_Fe4S4 | PF00384; Molybdopterin | PF01568; Molydop_binding	> NAPA_CUPPJ Reviewed Length: 831
Cluster 217	2505													0		0			0
Cluster 218	2502	LONH_ECOLI	586	1	87	919	542	2268	257 bits (656)	2e-73	159/464 (34%)	247/464 (53%)	22/464 (5%)	8	GO:0005737; C:cytoplasm | GO:0005524; F:ATP binding | GO:0004176; F:ATP-dependent peptidase activity | GO:0070361; F:mitochondrial light strand promoter anti-sense binding | GO:0004252; F:serine-type endopeptidase activity | GO:0003697; F:single-stranded DNA binding | GO:0051131; P:chaperone-mediated protein complex assembly | GO:0006515; P:misfolded or incompletely synthesized protein catabolic …	1	K04770;		1	PF05362; Lon_C	> LONH_ECOLI Reviewed Length: 586
Cluster 219	2496	NASB_BACSU	771	1	1	43	764	2424	575 bits (1482)	0	322/795 (41%)	466/795 (59%)	32/795 (4%)	4	GO:0050660; F:flavin adenine dinucleotide binding | GO:0050661; F:NADP binding | GO:0008942; F:nitrite reductase [NAD(P)H] activity | GO:0042128; P:nitrate assimilation	1	K00362;	ko00910; Nitrogen metabolism	3	PF04324; Fer2_BFD | PF03460; NIR_SIR_ferr | PF07992; Pyr_redox_2	> NASB_BACSU Reviewed Length: 771
Cluster 222	2487	DHG_GLUOX	808	1	32	103	807	2484	647 bits (1670)	0	364/822 (44%)	496/822 (60%)	74/822 (9%)	5	GO:0016021; C:integral component of membrane | GO:0030288; C:outer membrane-bounded periplasmic space | GO:0005886; C:plasma membrane | GO:0048038; F:quinone binding | GO:0008876; F:quinoprotein glucose dehydrogenase activity	1	K00117;	ko00030; Pentose phosphate pathway	1	PF01011; PQQ	> DHG_GLUOX Reviewed Length: 808
Cluster 223	2487	PLSB_PSEA8	834	1	1	1	815	2445	1344 bits (3478)	0	675/815 (83%)	741/815 (91%)	0/815 (0%)	3	GO:0005886; C:plasma membrane | GO:0004366; F:glycerol-3-phosphate O-acyltransferase activity | GO:0016024; P:CDP-diacylglycerol biosynthetic process	1	K00631;	ko00561; Glycerolipid metabolism | ko00564; Glycerophospholipid metabolism	1	PF01553; Acyltransferase	> PLSB_PSEA8 Reviewed Length: 834
Cluster 224	2484													0		0			0
Cluster 225	2481	Y2567_MYCTU	884	1	41	43	857	2400	383 bits (983)	3e-117	290/829 (35%)	421/829 (51%)	55/829 (7%)	1	GO:0005886; C:plasma membrane	0			2	PF04168; Alpha-E | PF14403; CP_ATPgrasp_2	> Y2567_MYCTU Reviewed Length: 884
Cluster 229	2451	PYGL_MOUSE	850	1	19	16	826	2436	728 bits (1878)	0	393/815 (48%)	532/815 (65%)	15/815 (2%)	17	GO:0005737; C:cytoplasm | GO:0070062; C:extracellular exosome | GO:0005886; C:plasma membrane | GO:0016208; F:AMP binding | GO:0005524; F:ATP binding | GO:0032052; F:bile acid binding | GO:0030246; F:carbohydrate binding | GO:0008144; F:drug binding | GO:0008184; F:glycogen phosphorylase activity | GO:0002060; F:purine nucleobase binding | GO:0030170; F:pyridoxal phosphate binding | GO:0019842; F…	1	K00688;	ko00500; Starch and sucrose metabolism | ko04910; Insulin signaling pathway | ko04922; Glucagon signaling pathway | ko04931; Insulin resistance	1	PF00343; Phosphorylase	> PYGL_MOUSE Reviewed Length: 850
Cluster 230	2451	SUV3M_ARATH	571	1	78	925	542	2289	229 bits (585)	6e-64	156/473 (33%)	250/473 (53%)	26/473 (5%)	9	GO:0042645; C:mitochondrial nucleoid | GO:0005739; C:mitochondrion | GO:0005634; C:nucleus | GO:0005524; F:ATP binding | GO:0004004; F:ATP-dependent RNA helicase activity | GO:0003723; F:RNA binding | GO:0009561; P:megagametogenesis | GO:0009555; P:pollen development | GO:0016070; P:RNA metabolic process	1	K17675;		2	PF00271; Helicase_C | PF12513; SUV3_C	> SUV3M_ARATH Reviewed Length: 571
Cluster 231	2448	FADE_YERPE	815	1	63	199	792	2406	684 bits (1764)	0	383/754 (51%)	506/754 (67%)	42/754 (6%)	8	GO:0005886; C:plasma membrane | GO:0003995; F:acyl-CoA dehydrogenase activity | GO:0009055; F:electron carrier activity | GO:0000062; F:fatty-acyl-CoA binding | GO:0050660; F:flavin adenine dinucleotide binding | GO:0052890; F:oxidoreductase activity, acting on the CH-CH group of donors, with a flavin as acceptor | GO:0033539; P:fatty acid beta-oxidation using acyl-CoA dehydrogenase | GO:0055088;…	1	K06445;	ko00071; Fatty acid degradation | ko01212; Fatty acid metabolism	3	PF00441; Acyl-CoA_dh_1 | PF02771; Acyl-CoA_dh_N | PF09317; DUF1974	> FADE_YERPE Reviewed Length: 815
Cluster 232	2436	FDHA_DESGI	1012	1	210	1	1011	2430	609 bits (1570)	0	363/822 (44%)	489/822 (59%)	32/822 (4%)	8	GO:0042597; C:periplasmic space | GO:0051539; F:4 iron, 4 sulfur cluster binding | GO:0009055; F:electron carrier activity | GO:0047111; F:formate dehydrogenase (cytochrome-c-553) activity | GO:0008863; F:formate dehydrogenase (NAD+) activity | GO:0030151; F:molybdenum ion binding | GO:0043546; F:molybdopterin cofactor binding | GO:0045333; P:cellular respiration	0			3	PF04879; Molybdop_Fe4S4 | PF00384; Molybdopterin | PF01568; Molydop_binding	> FDHA_DESGI Reviewed Length: 1012
Cluster 233	2433	PBPA_NEILA	798	1	16	34	721	2256	616 bits (1589)	0	335/748 (45%)	466/748 (62%)	49/748 (7%)	9	GO:0016021; C:integral component of membrane | GO:0005886; C:plasma membrane | GO:0016787; F:hydrolase activity | GO:0008658; F:penicillin binding | GO:0016757; F:transferase activity, transferring glycosyl groups | GO:0071555; P:cell wall organization | GO:0009252; P:peptidoglycan biosynthetic process | GO:0008360; P:regulation of cell shape | GO:0046677; P:response to antibiotic	0			3	PF17092; PCB_OB | PF00912; Transgly | PF00905; Transpeptidase	> PBPA_NEILA Reviewed Length: 798
Cluster 235	2430	FIXI_RHILV	761	1	40	319	737	2418	300 bits (768)	1e-87	247/714 (35%)	367/714 (51%)	30/714 (4%)	7	GO:0016021; C:integral component of membrane | GO:0005886; C:plasma membrane | GO:0005524; F:ATP binding | GO:0019829; F:cation-transporting ATPase activity | GO:0046872; F:metal ion binding | GO:0030001; P:metal ion transport | GO:0009399; P:nitrogen fixation	0			2	PF00122; E1-E2_ATPase | PF00403; HMA	> FIXI_RHILV Reviewed Length: 761
Cluster 237	2418	GYRB_HAEIN	806	1	1	1	806	2415	1023 bits (2645)	0	547/808 (68%)	654/808 (81%)	5/808 (1%)	11	GO:0005694; C:chromosome | GO:0005737; C:cytoplasm | GO:0009330; C:DNA topoisomerase complex (ATP-hydrolyzing) | GO:0009295; C:nucleoid | GO:0005524; F:ATP binding | GO:0003677; F:DNA binding | GO:0003918; F:DNA topoisomerase type II (ATP-hydrolyzing) activity | GO:0000287; F:magnesium ion binding | GO:0007059; P:chromosome segregation | GO:0006265; P:DNA topological change | GO:0006268; P:DNA un…	1	K02470;		4	PF00204; DNA_gyraseB | PF00986; DNA_gyraseB_C | PF02518; HATPase_c | PF01751; Toprim	> GYRB_HAEIN Reviewed Length: 806
Cluster 239	2409	FTSK2_RALSO	781	1	35	91	771	2391	672 bits (1733)	0	411/781 (53%)	520/781 (67%)	58/781 (7%)	7	GO:0016021; C:integral component of membrane | GO:0005886; C:plasma membrane | GO:0005524; F:ATP binding | GO:0003677; F:DNA binding | GO:0007049; P:cell cycle | GO:0051301; P:cell division | GO:0007059; P:chromosome segregation	1	K03466;		3	PF13491; FtsK_4TM | PF09397; Ftsk_gamma | PF01580; FtsK_SpoIIIE	> FTSK2_RALSO Reviewed Length: 781
Cluster 240	2406	PHK2_LACPL	796	1	46	274	725	2244	138 bits (347)	3e-32	179/708 (25%)	282/708 (40%)	79/708 (11%)	2	GO:0016832; F:aldehyde-lyase activity | GO:0005975; P:carbohydrate metabolic process	1	K01621;	ko00030; Pentose phosphate pathway | ko00710; Carbon fixation in photosynthetic organisms	3	PF03894; XFP | PF09363; XFP_C | PF09364; XFP_N	> PHK2_LACPL Reviewed Length: 796
Cluster 241	2406	LONM_OSTTA	920	1	101	103	911	2385	681 bits (1758)	0	374/811 (46%)	515/811 (64%)	50/811 (6%)	10	GO:0005759; C:mitochondrial matrix | GO:0005524; F:ATP binding | GO:0004176; F:ATP-dependent peptidase activity | GO:0043565; F:sequence-specific DNA binding | GO:0004252; F:serine-type endopeptidase activity | GO:0034599; P:cellular response to oxidative stress | GO:0051131; P:chaperone-mediated protein complex assembly | GO:0006515; P:misfolded or incompletely synthesized protein catabolic proc…	0			3	PF00004; AAA | PF05362; Lon_C | PF02190; LON_substr_bdg	> LONM_OSTTA Reviewed Length: 920
Cluster 242	2406	PIGD_SERS3	866	1	205	517	830	2400	468 bits (1203)	9e-150	258/629 (41%)	384/629 (61%)	4/629 (1%)	3	GO:0030976; F:thiamine pyrophosphate binding | GO:0016744; F:transferase activity, transferring aldehyde or ketonic groups | GO:0017000; P:antibiotic biosynthetic process	0			0		> PIGD_SERS3 Reviewed Length: 866
Cluster 243	2400	XDH_DROME	1335	1	575	76	1313	2337	565 bits (1455)	0	320/761 (42%)	462/761 (61%)	29/761 (4%)	21	GO:0005829; C:cytosol | GO:0005875; C:microtubule associated complex | GO:0005777; C:peroxisome | GO:0051537; F:2 iron, 2 sulfur cluster binding | GO:0009055; F:electron carrier activity | GO:0050660; F:flavin adenine dinucleotide binding | GO:0005506; F:iron ion binding | GO:0043546; F:molybdopterin cofactor binding | GO:0016614; F:oxidoreductase activity, acting on CH-OH group of donors | GO:00…	1	K00106;	ko00230; Purine metabolism | ko00232; Caffeine metabolism | ko00983; Drug metabolism - other enzymes | ko04146; Peroxisome	6	PF01315; Ald_Xan_dh_C | PF02738; Ald_Xan_dh_C2 | PF03450; CO_deh_flav_C | PF00941; FAD_binding_5 | PF00111; Fer2 | PF01799; Fer2_2	> XDH_DROME Reviewed Length: 1335
Cluster 244	2397	DEGS_BREBE	386	1	115	1549	373	2349	107 bits (267)	2e-23	81/275 (29%)	141/275 (51%)	24/275 (9%)	5	GO:0005737; C:cytoplasm | GO:0016021; C:integral component of membrane | GO:0005524; F:ATP binding | GO:0004721; F:phosphoprotein phosphatase activity | GO:0000155; F:phosphorelay sensor kinase activity	0			3	PF05384; DegS | PF02518; HATPase_c | PF07730; HisKA_3	> DEGS_BREBE Reviewed Length: 386
Cluster 245	2397	LON_HAEIN	803	1	9	19	776	2313	1022 bits (2642)	0	494/768 (64%)	621/768 (81%)	3/768 (0%)	7	GO:0005737; C:cytoplasm | GO:0005524; F:ATP binding | GO:0004176; F:ATP-dependent peptidase activity | GO:0043565; F:sequence-specific DNA binding | GO:0004252; F:serine-type endopeptidase activity | GO:0033554; P:cellular response to stress | GO:0006515; P:misfolded or incompletely synthesized protein catabolic process	1	K01338;	ko04112; Cell cycle - Caulobacter	3	PF00004; AAA | PF05362; Lon_C | PF02190; LON_substr_bdg	> LON_HAEIN Reviewed Length: 803
Cluster 246	2394	DHKK_DICDI	1213	1	689	871	1192	2349	204 bits (520)	3e-53	149/518 (29%)	260/518 (50%)	39/518 (8%)	7	GO:0016021; C:integral component of membrane | GO:0005635; C:nuclear envelope | GO:0031965; C:nuclear membrane | GO:0005524; F:ATP binding | GO:0000155; F:phosphorelay sensor kinase activity | GO:0019933; P:cAMP-mediated signaling | GO:0031154; P:culmination involved in sorocarp development	0			3	PF02518; HATPase_c | PF00512; HisKA | PF00072; Response_reg	> DHKK_DICDI Reviewed Length: 1213
Cluster 249	2388	QUIP_PSEAE	847	1	41	82	846	2382	225 bits (574)	6e-61	235/840 (28%)	372/840 (44%)	107/840 (13%)	4	GO:0042597; C:periplasmic space | GO:0016811; F:hydrolase activity, acting on carbon-nitrogen (but not peptide) bonds, in linear amides | GO:0017000; P:antibiotic biosynthetic process | GO:0009372; P:quorum sensing	1	K07116;		1	PF01804; Penicil_amidase	> QUIP_PSEAE Reviewed Length: 847
Cluster 250	2385													0		0			0
Cluster 251	2382	COPA_STAA3	802	1	9	22	769	2295	581 bits (1497)	0	335/771 (43%)	502/771 (65%)	23/771 (3%)	6	GO:0016021; C:integral component of membrane | GO:0005886; C:plasma membrane | GO:0005524; F:ATP binding | GO:0019829; F:cation-transporting ATPase activity | GO:0005507; F:copper ion binding | GO:0006825; P:copper ion transport	1	K17686;		2	PF00122; E1-E2_ATPase | PF00403; HMA	> COPA_STAA3 Reviewed Length: 802
Cluster 252	2379	SYFB_DICD3	795	1	1	1	794	2373	780 bits (2013)	0	422/795 (53%)	553/795 (70%)	5/795 (1%)	7	GO:0005737; C:cytoplasm | GO:0005524; F:ATP binding | GO:0000287; F:magnesium ion binding | GO:0004826; F:phenylalanine-tRNA ligase activity | GO:0000049; F:tRNA binding | GO:0006432; P:phenylalanyl-tRNA aminoacylation | GO:0008033; P:tRNA processing	1	K01890;	ko00970; Aminoacyl-tRNA biosynthesis	4	PF03483; B3_4 | PF03484; B5 | PF03147; FDX-ACB | PF01588; tRNA_bind	> SYFB_DICD3 Reviewed Length: 795
Cluster 253	2376	DNLJ_PSE14	787	1	7	28	781	2361	1211 bits (3132)	0	581/778 (75%)	677/778 (87%)	3/778 (0%)	6	GO:0003677; F:DNA binding | GO:0003911; F:DNA ligase (NAD+) activity | GO:0046872; F:metal ion binding | GO:0006310; P:DNA recombination | GO:0006281; P:DNA repair | GO:0006260; P:DNA replication	1	K01972;	ko03030; DNA replication | ko03410; Base excision repair | ko03420; Nucleotide excision repair | ko03430; Mismatch repair	4	PF00533; BRCT | PF01653; DNA_ligase_aden | PF03120; DNA_ligase_OB | PF03119; DNA_ligase_ZBD	> DNLJ_PSE14 Reviewed Length: 787
Cluster 254	2370	PPSA_STAMF	834	1	10	10	804	2340	636 bits (1641)	0	375/826 (45%)	510/826 (62%)	80/826 (10%)	5	GO:0005524; F:ATP binding | GO:0046872; F:metal ion binding | GO:0008986; F:pyruvate, water dikinase activity | GO:0006094; P:gluconeogenesis | GO:0006090; P:pyruvate metabolic process	1	K01007;	ko00620; Pyruvate metabolism | ko00680; Methane metabolism | ko00720; Carbon fixation pathways in prokaryotes | ko01200; Carbon metabolism	3	PF00391; PEP-utilizers | PF02896; PEP-utilizers_C | PF01326; PPDK_N	> PPSA_STAMF Reviewed Length: 834
Cluster 255	2367													0		0			0
Cluster 256	2364	Y3311_PSEAE	783	1	307	922	768	2298	250 bits (639)	7e-70	163/466 (35%)	261/466 (56%)	11/466 (2%)	2	GO:0016021; C:integral component of membrane | GO:0005886; C:plasma membrane	0			3	PF00563; EAL | PF00990; GGDEF | PF03707; MHYT	> Y3311_PSEAE Reviewed Length: 783
Cluster 257	2364	DPO2_ECOLI	783	1	3	10	783	2361	1057 bits (2734)	0	543/784 (69%)	637/784 (81%)	3/784 (0%)	7	GO:0008296; F:3'-5'-exodeoxyribonuclease activity | GO:0003677; F:DNA binding | GO:0003887; F:DNA-directed DNA polymerase activity | GO:0000166; F:nucleotide binding | GO:0045004; P:DNA replication proofreading | GO:0006261; P:DNA-dependent DNA replication | GO:0009432; P:SOS response	1	K02336;		2	PF00136; DNA_pol_B | PF03104; DNA_pol_B_exo1	> DPO2_ECOLI Reviewed Length: 783
Cluster 258	2364													0		0			0
Cluster 259	2364	BAMA_SALPK	803	1	3	1	803	2361	565 bits (1457)	0	317/812 (39%)	481/812 (59%)	36/812 (4%)	4	GO:0009279; C:cell outer membrane | GO:0016021; C:integral component of membrane | GO:0043165; P:Gram-negative-bacterium-type cell outer membrane assembly | GO:0051205; P:protein insertion into membrane	1	K07277;		2	PF01103; Bac_surface_Ag | PF07244; POTRA	> BAMA_SALPK Reviewed Length: 803
Cluster 260	2343	PBPC_ECOLI	770	1	32	94	767	2328	788 bits (2035)	0	449/745 (60%)	547/745 (73%)	9/745 (1%)	9	GO:0016021; C:integral component of membrane | GO:0005886; C:plasma membrane | GO:0008144; F:drug binding | GO:0008658; F:penicillin binding | GO:0008955; F:peptidoglycan glycosyltransferase activity | GO:0071555; P:cell wall organization | GO:0009252; P:peptidoglycan biosynthetic process | GO:0051781; P:positive regulation of cell division | GO:0008360; P:regulation of cell shape	1	K05367;	ko00550; Peptidoglycan biosynthesis	3	PF06832; BiPBP_C | PF00912; Transgly | PF00905; Transpeptidase	> PBPC_ECOLI Reviewed Length: 770
Cluster 261	2328	GSPD_PSEAE	658	1	53	61	653	1872	775 bits (2002)	0	423/611 (69%)	502/611 (82%)	17/611 (3%)	4	GO:0009279; C:cell outer membrane | GO:0015627; C:type II protein secretion system complex | GO:0008565; F:protein transporter activity | GO:0015628; P:protein secretion by the type II secretion system	1	K02453;	ko03070; Bacterial secretion system	2	PF00263; Secretin | PF03958; Secretin_N	> GSPD_PSEAE Reviewed Length: 658
Cluster 262	2328	FIU_ECO57	760	1	44	136	760	2325	460 bits (1183)	2e-148	287/741 (39%)	433/741 (58%)	35/741 (5%)	7	GO:0009279; C:cell outer membrane | GO:0016021; C:integral component of membrane | GO:0005506; F:iron ion binding | GO:0004872; F:receptor activity | GO:0006811; P:ion transport | GO:0055072; P:iron ion homeostasis | GO:0015891; P:siderophore transport	1	K16090;		2	PF07715; Plug | PF00593; TonB_dep_Rec	> FIU_ECO57 Reviewed Length: 760
Cluster 263	2328													0		0			0
Cluster 265	2325	YHGF_NEIMB	757	1	1	1	715	2169	854 bits (2206)	0	467/725 (64%)	553/725 (76%)	12/725 (2%)	2	GO:0003723; F:RNA binding | GO:0006139; P:nucleobase-containing compound metabolic process	1	K06959;		3	PF00575; S1 | PF09371; Tex_N | PF16921; Tex_YqgF	> YHGF_NEIMB Reviewed Length: 757
Cluster 266	2325	HPUB_NEIMA	810	1	36	214	800	2292	192 bits (488)	3e-50	206/784 (26%)	328/784 (42%)	110/784 (14%)	4	GO:0009279; C:cell outer membrane | GO:0016021; C:integral component of membrane | GO:0004872; F:receptor activity | GO:0005215; F:transporter activity	1	K16087;		2	PF07715; Plug | PF00593; TonB_dep_Rec	> HPUB_NEIMA Reviewed Length: 810
Cluster 267	2322													0		0			0
Cluster 268	2322													0		0			0
Cluster 269	2322	BARA_SHIFL	918	1	247	736	789	2313	223 bits (567)	5e-60	188/560 (34%)	290/560 (52%)	51/560 (9%)	7	GO:0016021; C:integral component of membrane | GO:0005622; C:intracellular | GO:0005886; C:plasma membrane | GO:0005524; F:ATP binding | GO:0000155; F:phosphorelay sensor kinase activity | GO:0006355; P:regulation of transcription, DNA-templated | GO:0006351; P:transcription, DNA-templated	1	K07678;	ko02020; Two-component system	6	PF09984; DUF2222 | PF00672; HAMP | PF02518; HATPase_c | PF00512; HisKA | PF01627; Hpt | PF00072; Response_reg	> BARA_SHIFL Reviewed Length: 918
Cluster 270	2322	YEBT_ECOLI	877	1	12	28	696	2091	286 bits (732)	4e-82	214/709 (30%)	345/709 (49%)	45/709 (6%)	1	GO:0016021; C:integral component of membrane	0			1	PF02470; MlaD	> YEBT_ECOLI Reviewed Length: 877
Cluster 272	2316	PBPB_VIBCH	777	1	55	130	751	2220	517 bits (1331)	3e-170	307/703 (44%)	442/703 (63%)	12/703 (2%)	11	GO:0016021; C:integral component of membrane | GO:0009274; C:peptidoglycan-based cell wall | GO:0005886; C:plasma membrane | GO:0003824; F:catalytic activity | GO:0008658; F:penicillin binding | GO:0008233; F:peptidase activity | GO:0008955; F:peptidoglycan glycosyltransferase activity | GO:0071555; P:cell wall organization | GO:0009252; P:peptidoglycan biosynthetic process | GO:0008360; P:regula…	1	K05365;	ko00550; Peptidoglycan biosynthesis	3	PF00912; Transgly | PF00905; Transpeptidase | PF14814; UB2H	> PBPB_VIBCH Reviewed Length: 777
Cluster 273	2316	XPD_SULAC	551	1	132	976	532	2223	67.4 bits (163)	3e-10	87/434 (20%)	178/434 (41%)	51/434 (12%)	9	GO:0051539; F:4 iron, 4 sulfur cluster binding | GO:0043139; F:5'-3' DNA helicase activity | GO:0005524; F:ATP binding | GO:0004003; F:ATP-dependent DNA helicase activity | GO:0003677; F:DNA binding | GO:0046872; F:metal ion binding | GO:0032508; P:DNA duplex unwinding | GO:0006281; P:DNA repair | GO:0006351; P:transcription, DNA-templated	1	K10844;	ko03022; Basal transcription factors | ko03420; Nucleotide excision repair	2	PF06733; DEAD_2 | PF13307; Helicase_C_2	> XPD_SULAC Reviewed Length: 551
Cluster 274	2301	METE_PSESM	766	1	1	1	758	2256	1195 bits (3091)	0	599/759 (79%)	660/759 (87%)	8/759 (1%)	3	GO:0003871; F:5-methyltetrahydropteroyltriglutamate-homocysteine S-methyltransferase activity | GO:0008270; F:zinc ion binding | GO:0009086; P:methionine biosynthetic process	1	K00549;	ko00270; Cysteine and methionine metabolism | ko00450; Selenocompound metabolism | ko01230; Biosynthesis of amino acids	2	PF08267; Meth_synt_1 | PF01717; Meth_synt_2	> METE_PSESM Reviewed Length: 766
Cluster 276	2292													0		0			0
Cluster 277	2289	FIXL_BRADU	505	1	243	1456	500	2241	152 bits (385)	5e-38	94/262 (36%)	142/262 (54%)	4/262 (2%)	6	GO:0005622; C:intracellular | GO:0005524; F:ATP binding | GO:0046872; F:metal ion binding | GO:0000155; F:phosphorelay sensor kinase activity | GO:0009399; P:nitrogen fixation | GO:0006355; P:regulation of transcription, DNA-templated	1	K14986;	ko02020; Two-component system	3	PF02518; HATPase_c | PF00512; HisKA | PF00989; PAS	> FIXL_BRADU Reviewed Length: 505
Cluster 278	2280	PT1P_SALTY	748	1	1	1	714	2163	572 bits (1474)	0	317/722 (44%)	457/722 (63%)	9/722 (1%)	5	GO:0005737; C:cytoplasm | GO:0016301; F:kinase activity | GO:0046872; F:metal ion binding | GO:0008965; F:phosphoenolpyruvate-protein phosphotransferase activity | GO:0009401; P:phosphoenolpyruvate-dependent sugar phosphotransferase system	1	K08484;	ko02060; Phosphotransferase system (PTS)	4	PF01590; GAF | PF05524; PEP-utilisers_N | PF00391; PEP-utilizers | PF02896; PEP-utilizers_C	> PT1P_SALTY Reviewed Length: 748
Cluster 279	2280													0		0			0
Cluster 280	2280													0		0			0
Cluster 281	2277	NORB_PSEAE	466	1	187	1390	454	2193	86.3 bits (212)	2e-16	79/285 (28%)	127/285 (45%)	34/285 (12%)	9	GO:0016021; C:integral component of membrane | GO:0005886; C:plasma membrane | GO:0070469; C:respiratory chain | GO:0004129; F:cytochrome-c oxidase activity | GO:0020037; F:heme binding | GO:0005506; F:iron ion binding | GO:0016966; F:nitric oxide reductase activity | GO:0009060; P:aerobic respiration | GO:0019333; P:denitrification pathway	1	K04561;	ko00910; Nitrogen metabolism	1	PF00115; COX1	> NORB_PSEAE Reviewed Length: 466
Cluster 283	2268	CLPA_RHOBL	793	1	43	58	767	2223	840 bits (2170)	0	430/728 (59%)	558/728 (77%)	9/728 (1%)	2	GO:0005524; F:ATP binding | GO:0004176; F:ATP-dependent peptidase activity	0			4	PF00004; AAA | PF07724; AAA_2 | PF02861; Clp_N | PF10431; ClpB_D2-small	> CLPA_RHOBL Reviewed Length: 793
Cluster 284	2268	DING_PHOPR	692	1	1	124	689	2262	383 bits (983)	5e-120	263/723 (36%)	383/723 (53%)	44/723 (6%)	7	GO:0051539; F:4 iron, 4 sulfur cluster binding | GO:0005524; F:ATP binding | GO:0004003; F:ATP-dependent DNA helicase activity | GO:0003677; F:DNA binding | GO:0046872; F:metal ion binding | GO:0006310; P:DNA recombination | GO:0006281; P:DNA repair	1	K03722;		2	PF06733; DEAD_2 | PF13307; Helicase_C_2	> DING_PHOPR Reviewed Length: 692
Cluster 285	2259	Y674_YERPE	781	1	6	1	718	2172	972 bits (2512)	0	484/725 (67%)	577/725 (80%)	13/725 (2%)	3	GO:0051539; F:4 iron, 4 sulfur cluster binding | GO:0003824; F:catalytic activity | GO:0005506; F:iron ion binding	0			3	PF11842; DUF3362 | PF04055; Radical_SAM | PF08497; Radical_SAM_N	> Y674_YERPE Reviewed Length: 781
Cluster 286	2259	PARC_NEIGO	768	1	17	49	696	2016	577 bits (1486)	0	313/686 (46%)	441/686 (64%)	36/686 (5%)	7	GO:0005694; C:chromosome | GO:0019897; C:extrinsic component of plasma membrane | GO:0005524; F:ATP binding | GO:0003677; F:DNA binding | GO:0003918; F:DNA topoisomerase type II (ATP-hydrolyzing) activity | GO:0007059; P:chromosome segregation | GO:0006265; P:DNA topological change	0			1	PF00521; DNA_topoisoIV	> PARC_NEIGO Reviewed Length: 768
Cluster 287	2256	ADIA_ECOLI	755	1	3	25	754	2250	563 bits (1452)	0	307/762 (40%)	444/762 (58%)	30/762 (4%)	5	GO:0005829; C:cytosol | GO:0008792; F:arginine decarboxylase activity | GO:0030170; F:pyridoxal phosphate binding | GO:0006527; P:arginine catabolic process | GO:0051454; P:intracellular pH elevation	1	K01584;	ko00330; Arginine and proline metabolism	3	PF01276; OKR_DC_1 | PF03711; OKR_DC_1_C | PF03709; OKR_DC_1_N	> ADIA_ECOLI Reviewed Length: 755
Cluster 288	2250	VGRGB_DICD3	617	1	1	1	576	1767	350 bits (897)	2e-108	204/594 (34%)	310/594 (52%)	23/594 (4%)	0		1	K11904;	ko03070; Bacterial secretion system	0		> VGRGB_DICD3 Reviewed Length: 617
Cluster 289	2247	Y091_CAUCR	809	1	357	868	787	2172	280 bits (716)	2e-80	178/439 (41%)	250/439 (57%)	12/439 (3%)	3	GO:0016021; C:integral component of membrane | GO:0005886; C:plasma membrane | GO:0006355; P:regulation of transcription, DNA-templated	0			4	PF00563; EAL | PF00990; GGDEF | PF03707; MHYT | PF00989; PAS	> Y091_CAUCR Reviewed Length: 809
Cluster 290	2244													0		0			0
Cluster 291	2244	RELA_BACSU	734	1	55	205	731	2229	554 bits (1428)	0	288/695 (41%)	429/695 (62%)	38/695 (5%)	11	GO:0005618; C:cell wall | GO:0005886; C:plasma membrane | GO:0016597; F:amino acid binding | GO:0005524; F:ATP binding | GO:0005525; F:GTP binding | GO:0008728; F:GTP diphosphokinase activity | GO:0008893; F:guanosine-3',5'-bis(diphosphate) 3'-diphosphatase activity | GO:0016301; F:kinase activity | GO:0015970; P:guanosine tetraphosphate biosynthetic process | GO:0015969; P:guanosine tetraphospha…	1	K00951;	ko00230; Purine metabolism	4	PF13291; ACT_4 | PF13328; HD_4 | PF04607; RelA_SpoT | PF02824; TGS	> RELA_BACSU Reviewed Length: 734
Cluster 293	2241	TAPB_AERHY	568	1	55	709	565	2214	362 bits (929)	1e-113	211/518 (41%)	316/518 (61%)	23/518 (4%)	4	GO:0005737; C:cytoplasm | GO:0005524; F:ATP binding | GO:0008565; F:protein transporter activity | GO:0009297; P:pilus assembly	0			2	PF00437; T2SSE | PF05157; T2SSE_N	> TAPB_AERHY Reviewed Length: 568
Cluster 294	2241	DHBF_BACSU	2378	2	1209	2	1978	2239	547 bits (1409)	3e-170	329/772 (43%)	444/772 (58%)	28/772 (4%)	4	GO:0016788; F:hydrolase activity, acting on ester bonds | GO:0016874; F:ligase activity | GO:0031177; F:phosphopantetheine binding | GO:0009058; P:biosynthetic process	1	K04780;	ko01053; Biosynthesis of siderophore group nonribosomal peptides	5	PF00501; AMP-binding | PF13193; AMP-binding_C | PF00668; Condensation | PF00550; PP-binding | PF00975; Thioesterase	> DHBF_BACSU Reviewed Length: 2378
Cluster 296	2238	ARUS_PSEAE	998	1	423	559	868	1959	228 bits (580)	1e-61	169/477 (35%)	260/477 (55%)	41/477 (9%)	6	GO:0016021; C:integral component of membrane | GO:0005622; C:intracellular | GO:0005886; C:plasma membrane | GO:0005524; F:ATP binding | GO:0000155; F:phosphorelay sensor kinase activity | GO:0006527; P:arginine catabolic process	0			6	PF17149; CHASE5 | PF00672; HAMP | PF02518; HATPase_c | PF00512; HisKA | PF01627; Hpt | PF00072; Response_reg	> ARUS_PSEAE Reviewed Length: 998
Cluster 297	2238	CHEA_THEMA	671	1	295	1081	671	2214	317 bits (813)	1e-95	167/379 (44%)	260/379 (69%)	3/379 (1%)	4	GO:0005737; C:cytoplasm | GO:0005524; F:ATP binding | GO:0000155; F:phosphorelay sensor kinase activity | GO:0006935; P:chemotaxis	1	K03407;	ko02020; Two-component system | ko02030; Bacterial chemotaxis	5	PF01584; CheW | PF02895; H-kinase_dim | PF02518; HATPase_c | PF01627; Hpt | PF07194; P2	> CHEA_THEMA Reviewed Length: 671
Cluster 298	2235	AROA_NITOC	444	1	8	916	440	2214	550 bits (1416)	0	298/433 (69%)	343/433 (79%)	0/433 (0%)	4	GO:0005737; C:cytoplasm | GO:0003866; F:3-phosphoshikimate 1-carboxyvinyltransferase activity | GO:0009073; P:aromatic amino acid family biosynthetic process | GO:0009423; P:chorismate biosynthetic process	1	K00800;	ko00400; Phenylalanine, tyrosine and tryptophan biosynthesis | ko01230; Biosynthesis of amino acids	1	PF00275; EPSP_synthase	> AROA_NITOC Reviewed Length: 444
Cluster 299	2235	PRIA_HAEIN	730	1	16	67	729	2229	608 bits (1567)	0	343/733 (47%)	443/733 (60%)	31/733 (4%)	10	GO:1990077; C:primosome complex | GO:0005524; F:ATP binding | GO:0043140; F:ATP-dependent 3'-5' DNA helicase activity | GO:0003677; F:DNA binding | GO:0008270; F:zinc ion binding | GO:0006310; P:DNA recombination | GO:0006270; P:DNA replication initiation | GO:0006269; P:DNA replication, synthesis of RNA primer | GO:0006268; P:DNA unwinding involved in DNA replication | GO:0006302; P:double-stran…	1	K04066;	ko03440; Homologous recombination	2	PF00270; DEAD | PF00271; Helicase_C	> PRIA_HAEIN Reviewed Length: 730
Cluster 300	2229	CHEA_ENTAK	652	1	6	34	638	2151	331 bits (849)	4e-101	250/718 (35%)	377/718 (53%)	97/718 (14%)	4	GO:0005737; C:cytoplasm | GO:0005524; F:ATP binding | GO:0000155; F:phosphorelay sensor kinase activity | GO:0006935; P:chemotaxis	1	K03407;	ko02020; Two-component system | ko02030; Bacterial chemotaxis	5	PF01584; CheW | PF09078; CheY-binding | PF02895; H-kinase_dim | PF02518; HATPase_c | PF01627; Hpt	> CHEA_ENTAK Reviewed Length: 652
Cluster 301	2226													0		0			0
Cluster 302	2226													0		0			0
Cluster 303	2220	GLGB_RALSO	775	1	35	61	774	2199	912 bits (2357)	0	467/741 (63%)	552/741 (74%)	29/741 (4%)	4	GO:0003844; F:1,4-alpha-glucan branching enzyme activity | GO:0043169; F:cation binding | GO:0004553; F:hydrolase activity, hydrolyzing O-glycosyl compounds | GO:0005978; P:glycogen biosynthetic process	1	K00700;	ko00500; Starch and sucrose metabolism	3	PF00128; Alpha-amylase | PF02806; Alpha-amylase_C | PF02922; CBM_48	> GLGB_RALSO Reviewed Length: 775
Cluster 305	2208	YAGR_ECOLI	732	1	18	22	725	2205	319 bits (817)	1e-95	275/736 (37%)	399/736 (54%)	36/736 (5%)	9	GO:0005829; C:cytosol | GO:0042597; C:periplasmic space | GO:0050660; F:flavin adenine dinucleotide binding | GO:0030151; F:molybdenum ion binding | GO:0016903; F:oxidoreductase activity, acting on the aldehyde or oxo group of donors | GO:0004854; F:xanthine dehydrogenase activity | GO:0006974; P:cellular response to DNA damage stimulus | GO:0006166; P:purine ribonucleoside salvage | GO:0009115; …	1	K11177;	ko00230; Purine metabolism	2	PF01315; Ald_Xan_dh_C | PF02738; Ald_Xan_dh_C2	> YAGR_ECOLI Reviewed Length: 732
Cluster 306	2205	IORB_BREDI	781	1	8	19	767	2181	293 bits (749)	2e-85	256/775 (33%)	394/775 (51%)	69/775 (9%)	1	GO:0047121; F:isoquinoline 1-oxidoreductase activity	1	K07303;		1	PF02738; Ald_Xan_dh_C2	> IORB_BREDI Reviewed Length: 781
Cluster 307	2205	RLMKL_PSE14	750	1	1	22	749	2202	1216 bits (3146)	0	605/749 (81%)	667/749 (89%)	22/749 (3%)	4	GO:0005737; C:cytoplasm | GO:0052915; F:23S rRNA (guanine(2445)-N(2))-methyltransferase activity | GO:0003723; F:RNA binding | GO:0070043; F:rRNA (guanine-N7-)-methyltransferase activity	1	K12297;		3	PF10672; Methyltrans_SAM | PF02926; THUMP | PF01170; UPF0020	> RLMKL_PSE14 Reviewed Length: 750
Cluster 308	2205	FRZE_MYXXA	777	1	334	853	776	2199	253 bits (647)	2e-71	158/452 (35%)	262/452 (58%)	12/452 (3%)	6	GO:0005622; C:intracellular | GO:0005524; F:ATP binding | GO:0004673; F:protein histidine kinase activity | GO:0004871; F:signal transducer activity | GO:0006935; P:chemotaxis | GO:0000160; P:phosphorelay signal transduction system	0			4	PF01584; CheW | PF02518; HATPase_c | PF01627; Hpt | PF00072; Response_reg	> FRZE_MYXXA Reviewed Length: 777
Cluster 309	2205	Y3311_PSEAE	783	1	58	1	768	2139	756 bits (1952)	0	416/715 (58%)	507/715 (71%)	6/715 (1%)	2	GO:0016021; C:integral component of membrane | GO:0005886; C:plasma membrane	0			3	PF00563; EAL | PF00990; GGDEF | PF03707; MHYT	> Y3311_PSEAE Reviewed Length: 783
Cluster 310	2202	Y1727_PSEAE	685	1	200	721	680	2169	325 bits (833)	2e-98	206/484 (43%)	291/484 (60%)	4/484 (1%)	2	GO:0016021; C:integral component of membrane | GO:0005886; C:plasma membrane	0			3	PF00563; EAL | PF00990; GGDEF | PF03707; MHYT	> Y1727_PSEAE Reviewed Length: 685
Cluster 311	2199	FEPA_ECOLI	746	1	5	19	746	2196	666 bits (1719)	0	383/751 (51%)	493/751 (66%)	34/751 (5%)	9	GO:0009279; C:cell outer membrane | GO:0045203; C:integral component of cell outer membrane | GO:0042912; F:colicin transmembrane transporter activity | GO:0015620; F:ferric-enterobactin transmembrane transporter activity | GO:0005506; F:iron ion binding | GO:0022834; F:ligand-gated channel activity | GO:0042914; P:colicin transport | GO:0015685; P:ferric-enterobactin transport | GO:0033214; P:ir…	1	K19611;	ko02020; Two-component system	2	PF07715; Plug | PF00593; TonB_dep_Rec	> FEPA_ECOLI Reviewed Length: 746
Cluster 312	2196													0		0			0
Cluster 313	2190	PPK_NEIMB	685	1	10	145	679	2151	731 bits (1888)	0	359/670 (54%)	490/670 (73%)	1/670 (0%)	4	GO:0009358; C:polyphosphate kinase complex | GO:0005524; F:ATP binding | GO:0008976; F:polyphosphate kinase activity | GO:0006799; P:polyphosphate biosynthetic process	1	K00937;	ko00190; Oxidative phosphorylation | ko03018; RNA degradation	3	PF02503; PP_kinase | PF13090; PP_kinase_C | PF13089; PP_kinase_N	> PPK_NEIMB Reviewed Length: 685
Cluster 314	2187	FADB_PSEPW	715	1	1	40	714	2181	1185 bits (3065)	0	622/714 (87%)	669/714 (94%)	0/714 (0%)	6	GO:0036125; C:fatty acid beta-oxidation multienzyme complex | GO:0003857; F:3-hydroxyacyl-CoA dehydrogenase activity | GO:0008692; F:3-hydroxybutyryl-CoA epimerase activity | GO:0004165; F:dodecenoyl-CoA delta-isomerase activity | GO:0004300; F:enoyl-CoA hydratase activity | GO:0006635; P:fatty acid beta-oxidation	1	K01825;	ko00071; Fatty acid degradation | ko00280; Valine, leucine and isoleucine degradation | ko00281; Geraniol degradation | ko00310; Lysine degradation | ko00362; Benzoate degradation | ko00380; Tryptophan metabolism | ko00410; beta-Alanine metabolism | ko00640; Propanoate metabolism | ko00650; Butanoate metabolism | ko00903; Limonene and pinene degradation | ko00930; Caprolactam degradation | ko0104…	3	PF00725; 3HCDH | PF02737; 3HCDH_N | PF00378; ECH_1	> FADB_PSEPW Reviewed Length: 715
Cluster 315	2187	YLBK_BACSU	260	1	2	64	250	927	161 bits (408)	3e-43	102/288 (35%)	162/288 (56%)	39/288 (14%)	3	GO:0016787; F:hydrolase activity | GO:0004622; F:lysophospholipase activity | GO:0046470; P:phosphatidylcholine metabolic process	1	K07001;		1	PF01734; Patatin	> YLBK_BACSU Reviewed Length: 260
Cluster 316	2184	YCCS_ECOLI	717	1	1	1	692	2115	446 bits (1146)	4e-144	292/708 (41%)	421/708 (59%)	19/708 (3%)	2	GO:0016021; C:integral component of membrane | GO:0005886; C:plasma membrane	0			1	PF12805; FUSC-like	> YCCS_ECOLI Reviewed Length: 717
Cluster 317	2184													0		0			0
Cluster 318	2184													0		0			0
Cluster 319	2181	UVRD_HAEIN	727	1	15	46	726	2178	739 bits (1908)	0	396/715 (55%)	525/715 (73%)	7/715 (1%)	7	GO:0005737; C:cytoplasm | GO:0005524; F:ATP binding | GO:0004003; F:ATP-dependent DNA helicase activity | GO:0003677; F:DNA binding | GO:0042802; F:identical protein binding | GO:0006281; P:DNA repair | GO:0006268; P:DNA unwinding involved in DNA replication	1	K03657;	ko03420; Nucleotide excision repair | ko03430; Mismatch repair	2	PF00580; UvrD-helicase | PF13361; UvrD_C	> UVRD_HAEIN Reviewed Length: 727
Cluster 320	2181	MASZ_RHOFA	724	1	1	4	723	2172	1123 bits (2905)	0	545/723 (75%)	612/723 (85%)	0/723 (0%)	5	GO:0005737; C:cytoplasm | GO:0004474; F:malate synthase activity | GO:0046872; F:metal ion binding | GO:0006097; P:glyoxylate cycle | GO:0006099; P:tricarboxylic acid cycle	0			1	PF01274; Malate_synthase	> MASZ_RHOFA Reviewed Length: 724
Cluster 322	2178	CHEA_BACSU	672	1	1	1	671	2115	354 bits (908)	1e-109	247/723 (34%)	379/723 (52%)	70/723 (10%)	5	GO:0005737; C:cytoplasm | GO:0016020; C:membrane | GO:0005524; F:ATP binding | GO:0000155; F:phosphorelay sensor kinase activity | GO:0006935; P:chemotaxis	1	K03407;	ko02020; Two-component system | ko02030; Bacterial chemotaxis	5	PF01584; CheW | PF02895; H-kinase_dim | PF02518; HATPase_c | PF01627; Hpt | PF07194; P2	> CHEA_BACSU Reviewed Length: 672
Cluster 323	2178	MASZ_BORPE	725	1	1	1	722	2169	1033 bits (2671)	0	530/723 (73%)	587/723 (81%)	1/723 (0%)	5	GO:0005737; C:cytoplasm | GO:0004474; F:malate synthase activity | GO:0046872; F:metal ion binding | GO:0006097; P:glyoxylate cycle | GO:0006099; P:tricarboxylic acid cycle	1	K01638;	ko00620; Pyruvate metabolism | ko00630; Glyoxylate and dicarboxylate metabolism | ko01200; Carbon metabolism	1	PF01274; Malate_synthase	> MASZ_BORPE Reviewed Length: 725
Cluster 324	2178	Y1727_PSEAE	685	1	296	946	678	2097	323 bits (829)	5e-98	173/384 (45%)	243/384 (63%)	1/384 (0%)	2	GO:0016021; C:integral component of membrane | GO:0005886; C:plasma membrane	0			3	PF00563; EAL | PF00990; GGDEF | PF03707; MHYT	> Y1727_PSEAE Reviewed Length: 685
Cluster 325	2178	GSPD_AERHY	678	1	27	328	598	2067	163 bits (413)	4e-41	176/612 (29%)	291/612 (48%)	72/612 (12%)	4	GO:0009279; C:cell outer membrane | GO:0015627; C:type II protein secretion system complex | GO:0008565; F:protein transporter activity | GO:0015628; P:protein secretion by the type II secretion system	0			2	PF00263; Secretin | PF03958; Secretin_N	> GSPD_AERHY Reviewed Length: 678
Cluster 327	2175	CBPS_STRGR	451	1	164	541	401	1269	119 bits (298)	3e-27	92/253 (36%)	132/253 (52%)	25/253 (10%)	2	GO:0004181; F:metallocarboxypeptidase activity | GO:0008270; F:zinc ion binding	0			1	PF00246; Peptidase_M14	> CBPS_STRGR Reviewed Length: 451
Cluster 328	2169	GLGX_KLEP3	658	1	2	52	623	2016	582 bits (1500)	0	314/657 (48%)	413/657 (63%)	37/657 (6%)	3	GO:0004133; F:glycogen debranching enzyme activity | GO:0004553; F:hydrolase activity, hydrolyzing O-glycosyl compounds | GO:0005980; P:glycogen catabolic process	1	K02438;	ko00500; Starch and sucrose metabolism	2	PF00128; Alpha-amylase | PF02922; CBM_48	> GLGX_KLEP3 Reviewed Length: 658
Cluster 329	2166	LKTB_MANGL	708	1	81	277	693	2127	246 bits (629)	2e-69	187/618 (30%)	323/618 (52%)	6/618 (1%)	8	GO:0016021; C:integral component of membrane | GO:0005886; C:plasma membrane | GO:0030256; C:type I protein secretion system complex | GO:0005524; F:ATP binding | GO:0015440; F:peptide-transporting ATPase activity | GO:0008565; F:protein transporter activity | GO:0030253; P:protein secretion by the type I secretion system | GO:0006508; P:proteolysis	0			3	PF00664; ABC_membrane | PF00005; ABC_tran | PF03412; Peptidase_C39	> LKTB_MANGL Reviewed Length: 708
Cluster 331	2163													0		0			0
Cluster 332	2163	BFRD_BORPE	743	1	31	118	724	2100	239 bits (609)	2e-66	197/710 (28%)	317/710 (45%)	65/710 (9%)	8	GO:0009279; C:cell outer membrane | GO:0016021; C:integral component of membrane | GO:0005506; F:iron ion binding | GO:0004872; F:receptor activity | GO:0006811; P:ion transport | GO:0055072; P:iron ion homeostasis | GO:0009405; P:pathogenesis | GO:0015891; P:siderophore transport	1	K16090;		2	PF07715; Plug | PF00593; TonB_dep_Rec	> BFRD_BORPE Reviewed Length: 743
Cluster 334	2154	PNP_PSEF5	703	1	1	46	703	2151	1237 bits (3201)	0	627/704 (89%)	663/704 (94%)	3/704 (0%)	7	GO:0005737; C:cytoplasm | GO:0000175; F:3'-5'-exoribonuclease activity | GO:0000287; F:magnesium ion binding | GO:0004654; F:polyribonucleotide nucleotidyltransferase activity | GO:0003723; F:RNA binding | GO:0006402; P:mRNA catabolic process | GO:0006396; P:RNA processing	1	K00962;	ko00230; Purine metabolism | ko00240; Pyrimidine metabolism | ko03018; RNA degradation	5	PF00013; KH_1 | PF03726; PNPase | PF01138; RNase_PH | PF03725; RNase_PH_C | PF00575; S1	> PNP_PSEF5 Reviewed Length: 703
Cluster 336	2151	CYAB_BORPE	712	1	6	22	711	2145	841 bits (2172)	0	438/710 (62%)	556/710 (78%)	6/710 (1%)	9	GO:0016021; C:integral component of membrane | GO:0005886; C:plasma membrane | GO:0030256; C:type I protein secretion system complex | GO:0005524; F:ATP binding | GO:0042626; F:ATPase activity, coupled to transmembrane movement of substances | GO:0008234; F:cysteine-type peptidase activity | GO:0008565; F:protein transporter activity | GO:0044179; P:hemolysis in other organism | GO:0030253; P:pro…	1	K11004;	ko02010; ABC transporters | ko03070; Bacterial secretion system | ko05133; Pertussis	3	PF00664; ABC_membrane | PF00005; ABC_tran | PF03412; Peptidase_C39	> CYAB_BORPE Reviewed Length: 712
Cluster 339	2145	FADJ_SHELP	706	1	1	1	704	2142	328 bits (842)	9e-100	257/728 (35%)	379/728 (52%)	38/728 (5%)	6	GO:0005737; C:cytoplasm | GO:0003857; F:3-hydroxyacyl-CoA dehydrogenase activity | GO:0008692; F:3-hydroxybutyryl-CoA epimerase activity | GO:0004300; F:enoyl-CoA hydratase activity | GO:0051287; F:NAD binding | GO:0006635; P:fatty acid beta-oxidation	1	K01782;	ko00071; Fatty acid degradation | ko00280; Valine, leucine and isoleucine degradation | ko00281; Geraniol degradation | ko00310; Lysine degradation | ko00362; Benzoate degradation | ko00380; Tryptophan metabolism | ko00410; beta-Alanine metabolism | ko00640; Propanoate metabolism | ko00650; Butanoate metabolism | ko00903; Limonene and pinene degradation | ko00930; Caprolactam degradation | ko0104…	3	PF00725; 3HCDH | PF02737; 3HCDH_N | PF00378; ECH_1	> FADJ_SHELP Reviewed Length: 706
Cluster 340	2142	DPO3X_ECOLI	643	1	1	1	361	1080	469 bits (1208)	2e-154	228/361 (63%)	278/361 (77%)	1/361 (0%)	10	GO:0043846; C:DNA polymerase III, clamp loader complex | GO:0005524; F:ATP binding | GO:0016887; F:ATPase activity | GO:0003677; F:DNA binding | GO:0030337; F:DNA polymerase processivity factor activity | GO:0003887; F:DNA-directed DNA polymerase activity | GO:0042802; F:identical protein binding | GO:0017111; F:nucleoside-triphosphatase activity | GO:0006260; P:DNA replication | GO:0006261; P:DN…	1	K02343;	ko00230; Purine metabolism | ko00240; Pyrimidine metabolism | ko03030; DNA replication | ko03430; Mismatch repair | ko03440; Homologous recombination	3	PF12169; DNA_pol3_gamma3 | PF12168; DNA_pol3_tau_4 | PF12170; DNA_pol3_tau_5	> DPO3X_ECOLI Reviewed Length: 643
Cluster 341	2142	DPO3E_RHOCB	704	1	129	388	682	2079	256 bits (654)	6e-73	201/579 (35%)	298/579 (51%)	40/579 (7%)	3	GO:0003677; F:DNA binding | GO:0003887; F:DNA-directed DNA polymerase activity | GO:0006260; P:DNA replication	1	K02342;	ko00230; Purine metabolism | ko00240; Pyrimidine metabolism | ko03030; DNA replication | ko03430; Mismatch repair | ko03440; Homologous recombination	1	PF00929; RNase_T	> DPO3E_RHOCB Reviewed Length: 704
Cluster 342	2142	NRDJ_STRC2	961	1	74	61	725	2031	158 bits (400)	6e-39	176/704 (25%)	280/704 (40%)	99/704 (14%)	6	GO:0031419; F:cobalamin binding | GO:0050897; F:cobalt ion binding | GO:0000166; F:nucleotide binding | GO:0004748; F:ribonucleoside-diphosphate reductase activity, thioredoxin disulfide as acceptor | GO:0071897; P:DNA biosynthetic process | GO:0006260; P:DNA replication	0			2	PF08471; Ribonuc_red_2_N | PF02867; Ribonuc_red_lgC	> NRDJ_STRC2 Reviewed Length: 961
Cluster 343	2139	MERA_BACCE	631	1	167	703	621	2076	244 bits (622)	4e-69	157/458 (34%)	245/458 (53%)	3/458 (1%)	9	GO:0005623; C:cell | GO:0050660; F:flavin adenine dinucleotide binding | GO:0016152; F:mercury (II) reductase activity | GO:0045340; F:mercury ion binding | GO:0050661; F:NADP binding | GO:0016668; F:oxidoreductase activity, acting on a sulfur group of donors, NAD(P) as acceptor | GO:0045454; P:cell redox homeostasis | GO:0050787; P:detoxification of mercury ion | GO:0030001; P:metal ion transport	0			3	PF00403; HMA | PF07992; Pyr_redox_2 | PF02852; Pyr_redox_dim	> MERA_BACCE Reviewed Length: 631
Cluster 344	2139	MALCR_PSEAE	561	1	234	1153	561	2136	167 bits (424)	4e-43	157/328 (48%)	211/328 (64%)	0/328 (0%)	5	GO:0016021; C:integral component of membrane | GO:0005886; C:plasma membrane | GO:0004871; F:signal transducer activity | GO:0071310; P:cellular response to organic substance | GO:0050918; P:positive chemotaxis	1	K03406;	ko02020; Two-component system | ko02030; Bacterial chemotaxis	3	PF00672; HAMP | PF00015; MCPsignal | PF17200; sCache_2	> MALCR_PSEAE Reviewed Length: 561
Cluster 345	2136	RECQ_SALTY	609	1	13	25	605	1812	545 bits (1404)	0	278/596 (47%)	392/596 (66%)	3/596 (1%)	11	GO:0043590; C:bacterial nucleoid | GO:0005694; C:chromosome | GO:0005737; C:cytoplasm | GO:0005524; F:ATP binding | GO:0043140; F:ATP-dependent 3'-5' DNA helicase activity | GO:0003677; F:DNA binding | GO:0009378; F:four-way junction helicase activity | GO:0006310; P:DNA recombination | GO:0006281; P:DNA repair | GO:0006260; P:DNA replication | GO:0009432; P:SOS response	1	K03654;	ko03018; RNA degradation	5	PF00270; DEAD | PF00271; Helicase_C | PF00570; HRDC | PF16124; RecQ_Zn_bind | PF09382; RQC	> RECQ_SALTY Reviewed Length: 609
Cluster 346	2133													0		0			0
Cluster 347	2130	ATCS_SYNE7	747	1	133	265	743	2115	548 bits (1413)	0	328/619 (53%)	420/619 (68%)	10/619 (2%)	6	GO:0016021; C:integral component of membrane | GO:0005886; C:plasma membrane | GO:0005524; F:ATP binding | GO:0019829; F:cation-transporting ATPase activity | GO:0046872; F:metal ion binding | GO:0006825; P:copper ion transport	1	K17686;		2	PF00122; E1-E2_ATPase | PF00403; HMA	> ATCS_SYNE7 Reviewed Length: 747
Cluster 348	2130	NOSR_PSEAE	715	1	29	46	704	2079	846 bits (2185)	0	464/678 (68%)	551/678 (81%)	2/678 (0%)	5	GO:0005886; C:plasma membrane | GO:0003677; F:DNA binding | GO:0010181; F:FMN binding | GO:0045893; P:positive regulation of transcription, DNA-templated | GO:0006351; P:transcription, DNA-templated	1	K19339;		2	PF12801; Fer4_5 | PF04205; FMN_bind	> NOSR_PSEAE Reviewed Length: 715
Cluster 350	2127	FLHA_SALTY	692	1	51	151	690	2115	590 bits (1521)	0	359/655 (55%)	475/655 (73%)	15/655 (2%)	4	GO:0016021; C:integral component of membrane | GO:0005886; C:plasma membrane | GO:0044780; P:bacterial-type flagellum assembly | GO:0009306; P:protein secretion	1	K02400;	ko02040; Flagellar assembly	1	PF00771; FHIPEP	> FLHA_SALTY Reviewed Length: 692
Cluster 352	2124	UVRB_COXBU	672	1	5	118	670	2121	992 bits (2564)	0	478/668 (72%)	568/668 (85%)	2/668 (0%)	7	GO:0005737; C:cytoplasm | GO:0005524; F:ATP binding | GO:0003677; F:DNA binding | GO:0009381; F:excinuclease ABC activity | GO:0004386; F:helicase activity | GO:0006289; P:nucleotide-excision repair | GO:0009432; P:SOS response	1	K03702;	ko03420; Nucleotide excision repair	4	PF00271; Helicase_C | PF04851; ResIII | PF02151; UVR | PF12344; UvrB	> UVRB_COXBU Reviewed Length: 672
Cluster 353	2124													0		0			0
Cluster 354	2124	NASC_BACSU	710	1	18	16	505	1467	157 bits (396)	6e-39	136/515 (26%)	228/515 (44%)	58/515 (11%)	6	GO:0051539; F:4 iron, 4 sulfur cluster binding | GO:0009055; F:electron carrier activity | GO:0030151; F:molybdenum ion binding | GO:0008940; F:nitrate reductase activity | GO:0019333; P:denitrification pathway | GO:0042128; P:nitrate assimilation	1	K00372;	ko00910; Nitrogen metabolism	3	PF04879; Molybdop_Fe4S4 | PF00384; Molybdopterin | PF01568; Molydop_binding	> NASC_BACSU Reviewed Length: 710
Cluster 359	2112													0		0			0
Cluster 360	2109													0		0			0
Cluster 361	2109	RELA_BACSU	734	1	8	7	732	2100	566 bits (1460)	0	283/726 (39%)	438/726 (60%)	29/726 (4%)	11	GO:0005618; C:cell wall | GO:0005886; C:plasma membrane | GO:0016597; F:amino acid binding | GO:0005524; F:ATP binding | GO:0005525; F:GTP binding | GO:0008728; F:GTP diphosphokinase activity | GO:0008893; F:guanosine-3',5'-bis(diphosphate) 3'-diphosphatase activity | GO:0016301; F:kinase activity | GO:0015970; P:guanosine tetraphosphate biosynthetic process | GO:0015969; P:guanosine tetraphospha…	1	K00951;	ko00230; Purine metabolism	4	PF13291; ACT_4 | PF13328; HD_4 | PF04607; RelA_SpoT | PF02824; TGS	> RELA_BACSU Reviewed Length: 734
Cluster 362	2109													0		0			0
Cluster 363	2106													0		0			0
Cluster 364	2103													0		0			0
Cluster 365	2103	FOXA_SALTS	702	1	47	169	658	1971	179 bits (455)	1e-46	173/625 (28%)	284/625 (45%)	37/625 (6%)	7	GO:0009279; C:cell outer membrane | GO:0016021; C:integral component of membrane | GO:0005506; F:iron ion binding | GO:0004872; F:receptor activity | GO:0006811; P:ion transport | GO:0055072; P:iron ion homeostasis | GO:0015891; P:siderophore transport	1	K02014;		2	PF07715; Plug | PF00593; TonB_dep_Rec	> FOXA_SALTS Reviewed Length: 702
Cluster 366	2100													0		0			0
Cluster 367	2097	LFHA_ECOLI	579	1	7	370	578	2091	657 bits (1694)	0	349/574 (61%)	445/574 (78%)	2/574 (0%)	3	GO:0016021; C:integral component of membrane | GO:0005886; C:plasma membrane | GO:0009306; P:protein secretion	0			1	PF00771; FHIPEP	> LFHA_ECOLI Reviewed Length: 579
Cluster 368	2094	PTA_DEIGD	703	1	1	1	696	2079	736 bits (1900)	0	417/701 (59%)	507/701 (72%)	13/701 (2%)	3	GO:0005737; C:cytoplasm | GO:0008959; F:phosphate acetyltransferase activity | GO:0006085; P:acetyl-CoA biosynthetic process	1	K13788;	ko00430; Taurine and hypotaurine metabolism | ko00620; Pyruvate metabolism | ko00640; Propanoate metabolism | ko00680; Methane metabolism | ko00720; Carbon fixation pathways in prokaryotes | ko01200; Carbon metabolism	2	PF07085; DRTGG | PF01515; PTA_PTB	> PTA_DEIGD Reviewed Length: 703
Cluster 369	2091	FCT_DICD3	735	1	32	37	685	1956	225 bits (573)	9e-62	186/675 (28%)	317/675 (47%)	56/675 (8%)	7	GO:0009279; C:cell outer membrane | GO:0016021; C:integral component of membrane | GO:0005506; F:iron ion binding | GO:0004872; F:receptor activity | GO:0006811; P:ion transport | GO:0055072; P:iron ion homeostasis | GO:0015891; P:siderophore transport	1	K02014;		2	PF07715; Plug | PF00593; TonB_dep_Rec	> FCT_DICD3 Reviewed Length: 735
Cluster 371	2088	HRPI_PSESY	695	1	1	1	685	2070	888 bits (2295)	0	475/692 (69%)	558/692 (81%)	9/692 (1%)	4	GO:0016021; C:integral component of membrane | GO:0005886; C:plasma membrane | GO:0034053; P:modulation by symbiont of host defense-related programmed cell death | GO:0009306; P:protein secretion	0			1	PF00771; FHIPEP	> HRPI_PSESY Reviewed Length: 695
Cluster 373	2085	FECA_ECOLI	774	1	116	106	774	2082	666 bits (1718)	0	342/670 (51%)	449/670 (67%)	22/670 (3%)	8	GO:0009279; C:cell outer membrane | GO:0016021; C:integral component of membrane | GO:0015091; F:ferric iron transmembrane transporter activity | GO:0005506; F:iron ion binding | GO:0004872; F:receptor activity | GO:0015682; P:ferric iron transport | GO:0055072; P:iron ion homeostasis | GO:0015891; P:siderophore transport	1	K16091;		3	PF07715; Plug | PF07660; STN | PF00593; TonB_dep_Rec	> FECA_ECOLI Reviewed Length: 774
Cluster 374	2085	PRC_SALTY	682	1	34	100	665	2049	496 bits (1277)	1e-164	291/664 (44%)	398/664 (60%)	46/664 (7%)	2	GO:0005886; C:plasma membrane | GO:0008236; F:serine-type peptidase activity	1	K03797;		3	PF11818; DUF3340 | PF00595; PDZ | PF03572; Peptidase_S41	> PRC_SALTY Reviewed Length: 682
Cluster 375	2082	LOVHK_PSESM	534	1	44	631	527	2076	261 bits (666)	3e-76	186/491 (38%)	279/491 (57%)	16/491 (3%)	6	GO:0005622; C:intracellular | GO:0005524; F:ATP binding | GO:0000155; F:phosphorelay sensor kinase activity | GO:0009881; F:photoreceptor activity | GO:0009405; P:pathogenesis | GO:0018298; P:protein-chromophore linkage	0			3	PF02518; HATPase_c | PF13426; PAS_9 | PF00072; Response_reg	> LOVHK_PSESM Reviewed Length: 534
Cluster 376	2079	OPDA_HAEIN	681	1	1	31	679	2061	734 bits (1894)	0	384/681 (56%)	505/681 (74%)	6/681 (1%)	4	GO:0005829; C:cytosol | GO:0046872; F:metal ion binding | GO:0004222; F:metalloendopeptidase activity | GO:0006465; P:signal peptide processing	1	K01414;		1	PF01432; Peptidase_M3	> OPDA_HAEIN Reviewed Length: 681
Cluster 377	2079													0		0			0
Cluster 378	2076	Y1246_HAEIN	647	1	100	319	605	1923	172 bits (436)	2e-44	148/550 (27%)	253/550 (46%)	59/550 (11%)	4	GO:0016021; C:integral component of membrane | GO:0005886; C:plasma membrane | GO:0008484; F:sulfuric ester hydrolase activity | GO:0008152; P:metabolic process	0			1	PF00884; Sulfatase	> Y1246_HAEIN Reviewed Length: 647
Cluster 379	2076	RECG_PASMU	693	1	6	10	693	2073	740 bits (1910)	0	408/690 (59%)	503/690 (73%)	4/690 (1%)	5	GO:0005524; F:ATP binding | GO:0004003; F:ATP-dependent DNA helicase activity | GO:0003677; F:DNA binding | GO:0006310; P:DNA recombination | GO:0006281; P:DNA repair	1	K03655;	ko03440; Homologous recombination	3	PF00270; DEAD | PF00271; Helicase_C | PF17191; RecG_wedge	> RECG_PASMU Reviewed Length: 693
Cluster 380	2076	STCD_RHIME	678	1	1	1	678	2073	539 bits (1388)	0	298/691 (43%)	414/691 (60%)	13/691 (2%)	3	GO:0010181; F:FMN binding | GO:0016491; F:oxidoreductase activity | GO:0019504; P:stachydrine catabolic process	0			1	PF00724; Oxidored_FMN	> STCD_RHIME Reviewed Length: 678
Cluster 381	2073	MALQ_ECOLI	694	1	1	1	684	2046	310 bits (793)	5e-93	211/700 (30%)	333/700 (48%)	34/700 (5%)	3	GO:0005829; C:cytosol | GO:0004134; F:4-alpha-glucanotransferase activity | GO:0000025; P:maltose catabolic process	1	K00705;	ko00500; Starch and sucrose metabolism	1	PF02446; Glyco_hydro_77	> MALQ_ECOLI Reviewed Length: 694
Cluster 383	2070	GMR_ECOLI	661	1	230	778	651	2049	129 bits (323)	9e-30	121/434 (28%)	207/434 (48%)	22/434 (5%)	4	GO:0071111; F:cyclic-guanylate-specific phosphodiesterase activity | GO:0005525; F:GTP binding | GO:0031280; P:negative regulation of cyclase activity | GO:0010608; P:posttranscriptional regulation of gene expression	1	K14051;		3	PF00563; EAL | PF00990; GGDEF | PF13426; PAS_9	> GMR_ECOLI Reviewed Length: 661
Cluster 385	2067	Y1727_PSEAE	685	1	255	724	680	2004	285 bits (728)	7e-84	188/427 (44%)	273/427 (64%)	1/427 (0%)	2	GO:0016021; C:integral component of membrane | GO:0005886; C:plasma membrane	0			3	PF00563; EAL | PF00990; GGDEF | PF03707; MHYT	> Y1727_PSEAE Reviewed Length: 685
Cluster 386	2067	CSTA_HELPJ	687	1	1	1	685	2043	606 bits (1562)	0	374/685 (55%)	487/685 (71%)	4/685 (1%)	3	GO:0016021; C:integral component of membrane | GO:0005886; C:plasma membrane | GO:0009267; P:cellular response to starvation	1	K06200;		2	PF02554; CstA | PF13722; CstA_5TM	> CSTA_HELPJ Reviewed Length: 687
Cluster 387	2067	KDPB_MYCBO	709	1	35	85	709	2064	632 bits (1629)	0	419/678 (62%)	514/678 (76%)	21/678 (3%)	4	GO:0005887; C:integral component of plasma membrane | GO:0005524; F:ATP binding | GO:0000287; F:magnesium ion binding | GO:0008556; F:potassium-transporting ATPase activity	1	K01547;	ko02020; Two-component system	1	PF00122; E1-E2_ATPase	> KDPB_MYCBO Reviewed Length: 709
Cluster 389	2058	SYM_PSEA8	677	1	1	16	677	2055	1230 bits (3182)	0	600/680 (88%)	633/680 (93%)	3/680 (0%)	6	GO:0005737; C:cytoplasm | GO:0005524; F:ATP binding | GO:0046872; F:metal ion binding | GO:0004825; F:methionine-tRNA ligase activity | GO:0000049; F:tRNA binding | GO:0006431; P:methionyl-tRNA aminoacylation	1	K01874;	ko00450; Selenocompound metabolism | ko00970; Aminoacyl-tRNA biosynthesis	2	PF09334; tRNA-synt_1g | PF01588; tRNA_bind	> SYM_PSEA8 Reviewed Length: 677
Cluster 390	2055	SYGB_PSE14	684	1	1	1	684	2052	1034 bits (2673)	0	542/684 (79%)	595/684 (87%)	0/684 (0%)	6	GO:0005737; C:cytoplasm | GO:0004814; F:arginine-tRNA ligase activity | GO:0005524; F:ATP binding | GO:0004820; F:glycine-tRNA ligase activity | GO:0006420; P:arginyl-tRNA aminoacylation | GO:0006426; P:glycyl-tRNA aminoacylation	1	K01879;	ko00970; Aminoacyl-tRNA biosynthesis	2	PF05746; DALR_1 | PF02092; tRNA_synt_2f	> SYGB_PSE14 Reviewed Length: 684
Cluster 392	2049	NARX_ECO57	598	1	10	205	586	1977	279 bits (714)	1e-82	212/602 (35%)	326/602 (54%)	36/602 (6%)	6	GO:0016021; C:integral component of membrane | GO:0005622; C:intracellular | GO:0005886; C:plasma membrane | GO:0005524; F:ATP binding | GO:0000155; F:phosphorelay sensor kinase activity | GO:0042128; P:nitrate assimilation	1	K07673;	ko02020; Two-component system	4	PF00672; HAMP | PF02518; HATPase_c | PF07730; HisKA_3 | PF13675; PilJ	> NARX_ECO57 Reviewed Length: 598
Cluster 393	2049	YDCP_ECOLI	653	1	1	43	653	2040	966 bits (2497)	0	474/667 (71%)	537/667 (81%)	15/667 (2%)	1	GO:0008233; F:peptidase activity	1	K08303;	ko05120; Epithelial cell signaling in Helicobacter pylori infection	2	PF12392; DUF3656 | PF01136; Peptidase_U32	> YDCP_ECOLI Reviewed Length: 653
Cluster 394	2049	ALKN_ALCBS	675	1	39	103	675	2037	725 bits (1872)	0	451/649 (69%)	525/649 (81%)	16/649 (2%)	4	GO:0016021; C:integral component of membrane | GO:0004871; F:signal transducer activity | GO:0043448; P:alkane catabolic process | GO:0006935; P:chemotaxis	1	K02660;	ko02020; Two-component system	2	PF00015; MCPsignal | PF13675; PilJ	> ALKN_ALCBS Reviewed Length: 675
Cluster 397	2037	FADH_ECOLI	672	1	2	13	672	2034	855 bits (2208)	0	427/674 (63%)	516/674 (77%)	3/674 (0%)	8	GO:0005622; C:intracellular | GO:0008670; F:2,4-dienoyl-CoA reductase (NADPH) activity | GO:0051539; F:4 iron, 4 sulfur cluster binding | GO:0071949; F:FAD binding | GO:0010181; F:FMN binding | GO:0046872; F:metal ion binding | GO:0003959; F:NADPH dehydrogenase activity | GO:0033543; P:fatty acid beta-oxidation, unsaturated, even number, reductase/isomerase pathway	1	K00219;		2	PF00724; Oxidored_FMN | PF07992; Pyr_redox_2	> FADH_ECOLI Reviewed Length: 672
Cluster 398	2031	NAHY_PSEPU	538	1	210	1039	538	2025	79.0 bits (193)	5e-14	115/329 (35%)	180/329 (55%)	0/329 (0%)	4	GO:0016021; C:integral component of membrane | GO:0005886; C:plasma membrane | GO:0004871; F:signal transducer activity | GO:0006935; P:chemotaxis	1	K03406;	ko02020; Two-component system | ko02030; Bacterial chemotaxis	3	PF12729; 4HB_MCP_1 | PF00672; HAMP | PF00015; MCPsignal	> NAHY_PSEPU Reviewed Length: 538
Cluster 399	2031													0		0			0
Cluster 400	2031	DAPB1_PSEMX	723	1	47	37	719	2022	384 bits (985)	6e-121	258/679 (38%)	392/679 (58%)	23/679 (3%)	4	GO:0008239; F:dipeptidyl-peptidase activity | GO:0004252; F:serine-type endopeptidase activity | GO:0070008; F:serine-type exopeptidase activity | GO:0051603; P:proteolysis involved in cellular protein catabolic process	0			2	PF00326; Peptidase_S9 | PF02897; Peptidase_S9_N	> DAPB1_PSEMX Reviewed Length: 723
Cluster 401	2031	MALCR_PSEAE	561	1	235	1054	561	2028	134 bits (337)	6e-32	147/327 (45%)	205/327 (63%)	2/327 (1%)	5	GO:0016021; C:integral component of membrane | GO:0005886; C:plasma membrane | GO:0004871; F:signal transducer activity | GO:0071310; P:cellular response to organic substance | GO:0050918; P:positive chemotaxis	1	K03406;	ko02020; Two-component system | ko02030; Bacterial chemotaxis	3	PF00672; HAMP | PF00015; MCPsignal | PF17200; sCache_2	> MALCR_PSEAE Reviewed Length: 561
Cluster 402	2031	ACSA_AERS4	648	1	1	70	641	1995	1013 bits (2619)	0	473/642 (74%)	547/642 (85%)	1/642 (0%)	5	GO:0003987; F:acetate-CoA ligase activity | GO:0016208; F:AMP binding | GO:0005524; F:ATP binding | GO:0046872; F:metal ion binding | GO:0019427; P:acetyl-CoA biosynthetic process from acetate	1	K01895;	ko00010; Glycolysis / Gluconeogenesis | ko00620; Pyruvate metabolism | ko00640; Propanoate metabolism | ko00680; Methane metabolism | ko00720; Carbon fixation pathways in prokaryotes | ko01200; Carbon metabolism	3	PF16177; ACAS_N | PF00501; AMP-binding | PF13193; AMP-binding_C	> ACSA_AERS4 Reviewed Length: 648
Cluster 403	2025	ATOS_ECOLI	608	1	267	874	600	1995	139 bits (349)	3e-33	121/381 (32%)	190/381 (50%)	54/381 (14%)	8	GO:0016021; C:integral component of membrane | GO:0005622; C:intracellular | GO:0005886; C:plasma membrane | GO:0005524; F:ATP binding | GO:0000155; F:phosphorelay sensor kinase activity | GO:0000160; P:phosphorelay signal transduction system | GO:0046777; P:protein autophosphorylation | GO:0006355; P:regulation of transcription, DNA-templated	1	K07710;	ko02020; Two-component system	4	PF00672; HAMP | PF02518; HATPase_c | PF00512; HisKA | PF00989; PAS	> ATOS_ECOLI Reviewed Length: 608
Cluster 404	2022	NRDD_HAEIN	707	1	8	40	666	1965	115 bits (288)	2e-25	164/700 (23%)	281/700 (40%)	99/700 (14%)	3	GO:0005524; F:ATP binding | GO:0008998; F:ribonucleoside-triphosphate reductase activity | GO:0006260; P:DNA replication	1	K00527;	ko00230; Purine metabolism | ko00240; Pyrimidine metabolism	2	PF03477; ATP-cone | PF13597; NRDD	> NRDD_HAEIN Reviewed Length: 707
Cluster 405	2019													0		0			0
Cluster 406	2019	HRPH_PSESY	701	1	289	814	691	2004	352 bits (902)	4e-109	196/403 (49%)	271/403 (67%)	6/403 (1%)	4	GO:0009279; C:cell outer membrane | GO:0008565; F:protein transporter activity | GO:0034053; P:modulation by symbiont of host defense-related programmed cell death | GO:0009306; P:protein secretion	0			2	PF00263; Secretin | PF03958; Secretin_N	> HRPH_PSESY Reviewed Length: 701
Cluster 407	2016	FLGK_ECOLI	547	1	1	1	441	1320	240 bits (612)	8e-69	145/448 (32%)	240/448 (54%)	15/448 (3%)	5	GO:0009424; C:bacterial-type flagellum hook | GO:0005576; C:extracellular region | GO:0005198; F:structural molecule activity | GO:0044780; P:bacterial-type flagellum assembly | GO:0071973; P:bacterial-type flagellum-dependent cell motility	1	K02396;	ko02040; Flagellar assembly	2	PF00460; Flg_bb_rod | PF06429; Flg_bbr_C	> FLGK_ECOLI Reviewed Length: 547
Cluster 411	2010	REP_BUCAI	645	1	3	10	643	1932	538 bits (1385)	0	291/650 (45%)	420/650 (65%)	18/650 (3%)	5	GO:0008408; F:3'-5' exonuclease activity | GO:0005524; F:ATP binding | GO:0004003; F:ATP-dependent DNA helicase activity | GO:0003697; F:single-stranded DNA binding | GO:0006268; P:DNA unwinding involved in DNA replication	1	K03656;		2	PF00580; UvrD-helicase | PF13361; UvrD_C	> REP_BUCAI Reviewed Length: 645
Cluster 412	2007	VGRGA_DICD3	617	1	70	202	609	1830	325 bits (833)	8e-100	198/571 (35%)	291/571 (51%)	59/571 (10%)	0		1	K11904;	ko03070; Bacterial secretion system	0		> VGRGA_DICD3 Reviewed Length: 617
Cluster 414	2001													0		0			0
Cluster 415	2001	GUNN_PECAT	444	1	35	1108	329	1992	409 bits (1051)	2e-134	195/295 (66%)	230/295 (78%)	0/295 (0%)	4	GO:0005576; C:extracellular region | GO:0008810; F:cellulase activity | GO:0030248; F:cellulose binding | GO:0030245; P:cellulose catabolic process	0			2	PF00942; CBM_3 | PF00150; Cellulase	> GUNN_PECAT Reviewed Length: 444
Cluster 416	1998	TKT2_VIBVY	663	1	3	10	662	1989	1000 bits (2585)	0	482/660 (73%)	557/660 (84%)	0/660 (0%)	3	GO:0046872; F:metal ion binding | GO:0004802; F:transketolase activity | GO:0008152; P:metabolic process	1	K00615;	ko00030; Pentose phosphate pathway | ko00710; Carbon fixation in photosynthetic organisms | ko01051; Biosynthesis of ansamycins | ko01200; Carbon metabolism | ko01230; Biosynthesis of amino acids	3	PF02779; Transket_pyr | PF02780; Transketolase_C | PF00456; Transketolase_N	> TKT2_VIBVY Reviewed Length: 663
Cluster 418	1998	GLGE_MYXXD	665	1	8	73	655	1995	585 bits (1507)	0	311/651 (48%)	404/651 (62%)	13/651 (2%)	3	GO:0004553; F:hydrolase activity, hydrolyzing O-glycosyl compounds | GO:0016758; F:transferase activity, transferring hexosyl groups | GO:0030979; P:alpha-glucan biosynthetic process	1	K16147;	ko00500; Starch and sucrose metabolism	2	PF00128; Alpha-amylase | PF11896; DUF3416	> GLGE_MYXXD Reviewed Length: 665
Cluster 419	1995	TGPA_PSEAE	668	1	2	16	656	1986	715 bits (1845)	0	423/658 (64%)	503/658 (76%)	4/658 (1%)	3	GO:0016021; C:integral component of membrane | GO:0005886; C:plasma membrane | GO:0003810; F:protein-glutamine gamma-glutamyltransferase activity	0			3	PF11992; DUF3488 | PF13559; DUF4129 | PF01841; Transglut_core	> TGPA_PSEAE Reviewed Length: 668
Cluster 420	1992	YBP3_ACIAM	164	1	1	580	118	936	62.8 bits (151)	7e-10	34/120 (28%)	67/120 (56%)	3/120 (3%)	0		0			1	PF00571; CBS	> YBP3_ACIAM Reviewed Length: 164
Cluster 422	1992	FTSH_HYDS0	636	1	39	205	598	1806	316 bits (810)	2e-96	206/565 (36%)	319/565 (56%)	36/565 (6%)	7	GO:0016021; C:integral component of membrane | GO:0005886; C:plasma membrane | GO:0005524; F:ATP binding | GO:0016887; F:ATPase activity | GO:0004222; F:metalloendopeptidase activity | GO:0008270; F:zinc ion binding | GO:0030163; P:protein catabolic process	1	K03798;		3	PF00004; AAA | PF06480; FtsH_ext | PF01434; Peptidase_M41	> FTSH_HYDS0 Reviewed Length: 636
Cluster 424	1989	MCCA_RAT	715	1	44	7	684	1893	504 bits (1299)	9e-168	299/649 (46%)	387/649 (60%)	28/649 (4%)	6	GO:0005759; C:mitochondrial matrix | GO:0005524; F:ATP binding | GO:0004075; F:biotin carboxylase activity | GO:0046872; F:metal ion binding | GO:0004485; F:methylcrotonoyl-CoA carboxylase activity | GO:0006552; P:leucine catabolic process	1	K01968;	ko00280; Valine, leucine and isoleucine degradation	4	PF02785; Biotin_carb_C | PF00289; Biotin_carb_N | PF00364; Biotin_lipoyl | PF02786; CPSase_L_D2	> MCCA_RAT Reviewed Length: 715
Cluster 425	1989													0		0			0
Cluster 426	1989													0		0			0
Cluster 427	1986	EFG_PSESM	701	1	40	1	701	1983	1158 bits (2996)	0	571/662 (86%)	612/662 (92%)	1/662 (0%)	4	GO:0005737; C:cytoplasm | GO:0005525; F:GTP binding | GO:0003924; F:GTPase activity | GO:0003746; F:translation elongation factor activity	1	K02355;		4	PF00679; EFG_C | PF14492; EFG_II | PF03764; EFG_IV | PF03144; GTP_EFTU_D2	> EFG_PSESM Reviewed Length: 701
Cluster 428	1983													0		0			0
Cluster 430	1974	CCMF_HAEIN	648	1	1	1	621	1857	545 bits (1403)	0	327/621 (53%)	433/621 (70%)	2/621 (0%)	5	GO:0016021; C:integral component of membrane | GO:0005886; C:plasma membrane | GO:0020037; F:heme binding | GO:0015232; F:heme transporter activity | GO:0017004; P:cytochrome complex assembly	1	K02198;		2	PF16327; CcmF_C | PF01578; Cytochrom_C_asm	> CCMF_HAEIN Reviewed Length: 648
Cluster 432	1968	FYUA_YERPE	673	1	25	55	655	1920	146 bits (369)	1e-35	172/664 (26%)	275/664 (41%)	75/664 (11%)	6	GO:0009279; C:cell outer membrane | GO:0016021; C:integral component of membrane | GO:0005506; F:iron ion binding | GO:0004872; F:receptor activity | GO:0015344; F:siderophore uptake transmembrane transporter activity | GO:0055072; P:iron ion homeostasis	1	K15721;		2	PF07715; Plug | PF00593; TonB_dep_Rec	> FYUA_YERPE Reviewed Length: 673
Cluster 435	1965	CTPL_PSEAE	657	1	26	76	657	1962	563 bits (1451)	0	422/634 (67%)	494/634 (78%)	7/634 (1%)	4	GO:0016021; C:integral component of membrane | GO:0005886; C:plasma membrane | GO:0004871; F:signal transducer activity | GO:0050918; P:positive chemotaxis	0			1	PF00015; MCPsignal	> CTPL_PSEAE Reviewed Length: 657
Cluster 436	1965	KEFB_ALKAM	661	1	130	376	648	1932	219 bits (557)	3e-60	215/529 (41%)	312/529 (59%)	20/529 (4%)	4	GO:0016021; C:integral component of membrane | GO:0005886; C:plasma membrane | GO:0015299; F:solute:proton antiporter activity | GO:0006813; P:potassium ion transport	0			3	PF00999; Na_H_Exchanger | PF02080; TrkA_C | PF02254; TrkA_N	> KEFB_ALKAM Reviewed Length: 661
Cluster 437	1965	YDAM_ECOLI	410	1	151	1132	400	1899	96.7 bits (239)	4e-20	84/263 (32%)	123/263 (47%)	20/263 (8%)	8	GO:0005622; C:intracellular | GO:0052621; F:diguanylate cyclase activity | GO:0005525; F:GTP binding | GO:0042802; F:identical protein binding | GO:0046872; F:metal ion binding | GO:0000155; F:phosphorelay sensor kinase activity | GO:0051091; P:positive regulation of sequence-specific DNA binding transcription factor activity | GO:1900233; P:positive regulation of single-species biofilm formation…	0			2	PF00990; GGDEF | PF08448; PAS_4	> YDAM_ECOLI Reviewed Length: 410
Cluster 439	1962	FADF_BACSU	705	1	203	508	695	1899	264 bits (675)	2e-76	180/501 (36%)	258/501 (51%)	45/501 (9%)	3	GO:0016021; C:integral component of membrane | GO:0005886; C:plasma membrane | GO:0051536; F:iron-sulfur cluster binding	0			2	PF02754; CCG | PF13183; Fer4_8	> FADF_BACSU Reviewed Length: 705
Cluster 440	1962	MNMC_PSEA7	654	1	1	1	652	1959	857 bits (2214)	0	473/653 (72%)	535/653 (82%)	1/653 (0%)	5	GO:0005737; C:cytoplasm | GO:0050660; F:flavin adenine dinucleotide binding | GO:0016645; F:oxidoreductase activity, acting on the CH-NH group of donors | GO:0004808; F:tRNA (5-methylaminomethyl-2-thiouridylate)-methyltransferase activity | GO:0002097; P:tRNA wobble base modification	1	K15461;		2	PF01266; DAO | PF05430; Methyltransf_30	> MNMC_PSEA7 Reviewed Length: 654
Cluster 441	1959	DMDC_RUEPO	588	1	3	190	566	1881	427 bits (1097)	2e-139	251/576 (44%)	344/576 (60%)	24/576 (4%)	3	GO:0003995; F:acyl-CoA dehydrogenase activity | GO:0050660; F:flavin adenine dinucleotide binding | GO:0052890; F:oxidoreductase activity, acting on the CH-CH group of donors, with a flavin as acceptor	1	K20035;	ko00920; Sulfur metabolism	4	PF00441; Acyl-CoA_dh_1 | PF12806; Acyl-CoA_dh_C | PF02770; Acyl-CoA_dh_M | PF02771; Acyl-CoA_dh_N	> DMDC_RUEPO Reviewed Length: 588
Cluster 442	1959	MCCA_ORYSJ	737	1	39	4	733	1941	550 bits (1418)	0	324/703 (46%)	429/703 (61%)	65/703 (9%)	6	GO:0005759; C:mitochondrial matrix | GO:0005524; F:ATP binding | GO:0004075; F:biotin carboxylase activity | GO:0046872; F:metal ion binding | GO:0004485; F:methylcrotonoyl-CoA carboxylase activity | GO:0006552; P:leucine catabolic process	1	K01968;	ko00280; Valine, leucine and isoleucine degradation	4	PF02785; Biotin_carb_C | PF00289; Biotin_carb_N | PF00364; Biotin_lipoyl | PF02786; CPSase_L_D2	> MCCA_ORYSJ Reviewed Length: 737
Cluster 443	1956													0		0			0
Cluster 445	1956	AACS_RAT	672	1	18	13	671	1953	541 bits (1394)	0	277/658 (42%)	399/658 (61%)	15/658 (2%)	20	GO:0005829; C:cytosol | GO:0030729; F:acetoacetate-CoA ligase activity | GO:0005524; F:ATP binding | GO:0047760; F:butyrate-CoA ligase activity | GO:0060612; P:adipose tissue development | GO:0071397; P:cellular response to cholesterol | GO:0071333; P:cellular response to glucose stimulus | GO:0071394; P:cellular response to testosterone stimulus | GO:0006631; P:fatty acid metabolic process | GO:…	1	K01907;	ko00280; Valine, leucine and isoleucine degradation | ko00650; Butanoate metabolism	2	PF16177; ACAS_N | PF00501; AMP-binding	> AACS_RAT Reviewed Length: 672
Cluster 446	1956	YTRP_PSEPU	592	1	32	88	580	1818	547 bits (1409)	0	317/583 (54%)	385/583 (66%)	40/583 (7%)	3	GO:0019867; C:outer membrane | GO:0016298; F:lipase activity | GO:0006629; P:lipid metabolic process	0			2	PF03797; Autotransporter | PF00657; Lipase_GDSL	> YTRP_PSEPU Reviewed Length: 592
Cluster 447	1956	MCPS_PSEPK	639	1	308	958	638	1950	259 bits (661)	5e-75	206/331 (62%)	255/331 (77%)	0/331 (0%)	4	GO:0016021; C:integral component of membrane | GO:0005886; C:plasma membrane | GO:0004871; F:signal transducer activity | GO:0006935; P:chemotaxis	1	K03406;	ko02020; Two-component system | ko02030; Bacterial chemotaxis	3	PF00672; HAMP | PF16591; HBM | PF00015; MCPsignal	> MCPS_PSEPK Reviewed Length: 639
Cluster 448	1953	MCPS_PSEPK	639	1	309	958	639	1950	178 bits (451)	2e-46	183/331 (55%)	240/331 (73%)	0/331 (0%)	4	GO:0016021; C:integral component of membrane | GO:0005886; C:plasma membrane | GO:0004871; F:signal transducer activity | GO:0006935; P:chemotaxis	1	K03406;	ko02020; Two-component system | ko02030; Bacterial chemotaxis	3	PF00672; HAMP | PF16591; HBM | PF00015; MCPsignal	> MCPS_PSEPK Reviewed Length: 639
Cluster 449	1953	CSRD_ECOLI	646	1	211	670	632	1935	137 bits (346)	8e-33	110/427 (26%)	199/427 (47%)	10/427 (2%)	4	GO:0016021; C:integral component of membrane | GO:0005886; C:plasma membrane | GO:0034661; P:ncRNA catabolic process | GO:0051252; P:regulation of RNA metabolic process	1	K18765;		3	PF00563; EAL | PF17157; GAPES4 | PF00990; GGDEF	> CSRD_ECOLI Reviewed Length: 646
Cluster 450	1950	PHYT_BACSU	382	1	37	994	362	1941	234 bits (598)	1e-68	133/328 (41%)	187/328 (57%)	14/328 (4%)	2	GO:0005576; C:extracellular region | GO:0016158; F:3-phytase activity	1	K01083;	ko00562; Inositol phosphate metabolism	1	PF02333; Phytase	> PHYT_BACSU Reviewed Length: 382
Cluster 451	1950	DNAG_PSEAE	664	1	1	1	651	1896	928 bits (2399)	0	491/660 (74%)	542/660 (82%)	37/660 (6%)	5	GO:1990077; C:primosome complex | GO:0003677; F:DNA binding | GO:0003896; F:DNA primase activity | GO:0000287; F:magnesium ion binding | GO:0008270; F:zinc ion binding	1	K02316;	ko03030; DNA replication	5	PF10410; DnaB_bind | PF08278; DnaG_DnaB_bind | PF13662; Toprim_4 | PF08275; Toprim_N | PF01807; zf-CHC2	> DNAG_PSEAE Reviewed Length: 664
Cluster 452	1950	LEPA_PSEPK	599	1	1	151	599	1947	1111 bits (2873)	0	533/599 (89%)	575/599 (96%)	0/599 (0%)	6	GO:0005886; C:plasma membrane | GO:0005525; F:GTP binding | GO:0003924; F:GTPase activity | GO:0043022; F:ribosome binding | GO:0003746; F:translation elongation factor activity | GO:0045727; P:positive regulation of translation	1	K03596;	ko05134; Legionellosis	3	PF00679; EFG_C | PF03144; GTP_EFTU_D2 | PF06421; LepA_C	> LEPA_PSEPK Reviewed Length: 599
Cluster 455	1950													0		0			0
Cluster 456	1941	PCTA_PSEAE	629	1	81	277	592	1827	170 bits (431)	6e-44	174/523 (33%)	257/523 (49%)	17/523 (3%)	4	GO:0016021; C:integral component of membrane | GO:0005886; C:plasma membrane | GO:0004871; F:signal transducer activity | GO:0006935; P:chemotaxis	1	K03406;	ko02020; Two-component system | ko02030; Bacterial chemotaxis	3	PF02743; dCache_1 | PF00672; HAMP | PF00015; MCPsignal	> PCTA_PSEAE Reviewed Length: 629
Cluster 457	1941	Y1727_PSEAE	685	1	261	592	681	1851	207 bits (528)	2e-56	139/434 (32%)	219/434 (50%)	27/434 (6%)	2	GO:0016021; C:integral component of membrane | GO:0005886; C:plasma membrane	0			3	PF00563; EAL | PF00990; GGDEF | PF03707; MHYT	> Y1727_PSEAE Reviewed Length: 685
Cluster 458	1941	RECQ_ECOLI	609	1	14	7	339	990	285 bits (730)	3e-85	142/329 (43%)	211/329 (64%)	4/329 (1%)	19	GO:0043590; C:bacterial nucleoid | GO:0005737; C:cytoplasm | GO:0030894; C:replisome | GO:0017117; C:single-stranded DNA-dependent ATP-dependent DNA helicase complex | GO:0005524; F:ATP binding | GO:0043140; F:ATP-dependent 3'-5' DNA helicase activity | GO:0004003; F:ATP-dependent DNA helicase activity | GO:0016887; F:ATPase activity | GO:0003677; F:DNA binding | GO:0008094; F:DNA-dependent ATPas…	1	K03654;	ko03018; RNA degradation	5	PF00270; DEAD | PF00271; Helicase_C | PF00570; HRDC | PF16124; RecQ_Zn_bind | PF09382; RQC	> RECQ_ECOLI Reviewed Length: 609
Cluster 459	1941	GSPD_AERHY	678	1	31	136	636	1887	367 bits (941)	3e-115	235/612 (38%)	353/612 (58%)	34/612 (6%)	4	GO:0009279; C:cell outer membrane | GO:0015627; C:type II protein secretion system complex | GO:0008565; F:protein transporter activity | GO:0015628; P:protein secretion by the type II secretion system	0			2	PF00263; Secretin | PF03958; Secretin_N	> GSPD_AERHY Reviewed Length: 678
Cluster 461	1938	UUP_ECOLI	635	1	1	28	611	1878	506 bits (1303)	1e-169	327/620 (53%)	435/620 (70%)	12/620 (2%)	7	GO:0005737; C:cytoplasm | GO:0005886; C:plasma membrane | GO:0005524; F:ATP binding | GO:0016887; F:ATPase activity | GO:0003677; F:DNA binding | GO:0070894; P:regulation of transposon integration | GO:0006810; P:transport	1	K15738;		3	PF00005; ABC_tran | PF16326; ABC_tran_CTD | PF12848; ABC_tran_Xtn	> UUP_ECOLI Reviewed Length: 635
Cluster 462	1938	ACSA_PARL1	647	1	7	22	645	1935	928 bits (2399)	0	444/640 (69%)	517/640 (81%)	3/640 (0%)	5	GO:0003987; F:acetate-CoA ligase activity | GO:0016208; F:AMP binding | GO:0005524; F:ATP binding | GO:0046872; F:metal ion binding | GO:0019427; P:acetyl-CoA biosynthetic process from acetate	1	K01895;	ko00010; Glycolysis / Gluconeogenesis | ko00620; Pyruvate metabolism | ko00640; Propanoate metabolism | ko00680; Methane metabolism | ko00720; Carbon fixation pathways in prokaryotes | ko01200; Carbon metabolism	3	PF16177; ACAS_N | PF00501; AMP-binding | PF13193; AMP-binding_C	> ACSA_PARL1 Reviewed Length: 647
Cluster 464	1935													0		0			0
Cluster 465	1932	PCTB_PSEAE	629	1	12	58	629	1929	167 bits (423)	5e-43	211/641 (33%)	316/641 (49%)	40/641 (6%)	4	GO:0016021; C:integral component of membrane | GO:0005886; C:plasma membrane | GO:0004871; F:signal transducer activity | GO:0006935; P:chemotaxis	1	K03406;	ko02020; Two-component system | ko02030; Bacterial chemotaxis	3	PF02743; dCache_1 | PF00672; HAMP | PF00015; MCPsignal	> PCTB_PSEAE Reviewed Length: 629
Cluster 466	1932	Y1727_PSEAE	685	1	250	589	680	1884	356 bits (913)	4e-111	200/432 (46%)	277/432 (64%)	1/432 (0%)	2	GO:0016021; C:integral component of membrane | GO:0005886; C:plasma membrane	0			3	PF00563; EAL | PF00990; GGDEF | PF03707; MHYT	> Y1727_PSEAE Reviewed Length: 685
Cluster 467	1932	GSPD_PSEAE	658	1	48	70	653	1911	807 bits (2085)	0	466/619 (75%)	527/619 (85%)	18/619 (3%)	4	GO:0009279; C:cell outer membrane | GO:0015627; C:type II protein secretion system complex | GO:0008565; F:protein transporter activity | GO:0015628; P:protein secretion by the type II secretion system	1	K02453;	ko03070; Bacterial secretion system	2	PF00263; Secretin | PF03958; Secretin_N	> GSPD_PSEAE Reviewed Length: 658
Cluster 469	1929	SLT_ECO57	645	1	24	61	625	1863	288 bits (736)	9e-86	202/608 (33%)	302/608 (50%)	13/608 (2%)	7	GO:0016020; C:membrane | GO:0042597; C:periplasmic space | GO:0016837; F:carbon-oxygen lyase activity, acting on polysaccharides | GO:0004553; F:hydrolase activity, hydrolyzing O-glycosyl compounds | GO:0008933; F:lytic transglycosylase activity | GO:0071555; P:cell wall organization | GO:0000270; P:peptidoglycan metabolic process	1	K08309;		2	PF01464; SLT | PF14718; SLT_L	> SLT_ECO57 Reviewed Length: 645
Cluster 470	1929	VDCA_VIBCH	339	1	165	1399	336	1917	107 bits (266)	9e-24	68/176 (39%)	94/176 (53%)	7/176 (4%)	3	GO:0052621; F:diguanylate cyclase activity | GO:0005525; F:GTP binding | GO:0046872; F:metal ion binding	1	K13590;	ko04112; Cell cycle - Caulobacter	1	PF00990; GGDEF	> VDCA_VIBCH Reviewed Length: 339
Cluster 471	1929	ACOCT_ACEAC	389	1	12	961	207	1542	95.1 bits (235)	1e-19	71/198 (36%)	100/198 (51%)	6/198 (3%)	1	GO:0016740; F:transferase activity	1	K18702;		1	PF02515; CoA_transf_3	> ACOCT_ACEAC Reviewed Length: 389
Cluster 472	1923	YEAG_ECO57	644	1	1	1	643	1917	1023 bits (2646)	0	494/643 (77%)	568/643 (88%)	4/643 (1%)	1	GO:0004672; F:protein kinase activity	1	K07180;		2	PF08298; AAA_PrkA | PF06798; PrkA	> YEAG_ECO57 Reviewed Length: 644
Cluster 473	1923	FTSH_BUCBP	610	1	1	10	593	1797	753 bits (1945)	0	394/597 (66%)	491/597 (82%)	5/597 (1%)	7	GO:0016021; C:integral component of membrane | GO:0005886; C:plasma membrane | GO:0005524; F:ATP binding | GO:0016887; F:ATPase activity | GO:0004222; F:metalloendopeptidase activity | GO:0008270; F:zinc ion binding | GO:0030163; P:protein catabolic process	1	K03798;		3	PF00004; AAA | PF06480; FtsH_ext | PF01434; Peptidase_M41	> FTSH_BUCBP Reviewed Length: 610
Cluster 474	1923	SYT_PSEA8	640	1	1	1	640	1920	1157 bits (2993)	0	551/640 (86%)	598/640 (93%)	0/640 (0%)	5	GO:0005737; C:cytoplasm | GO:0005524; F:ATP binding | GO:0046872; F:metal ion binding | GO:0004829; F:threonine-tRNA ligase activity | GO:0006435; P:threonyl-tRNA aminoacylation	1	K01868;	ko00970; Aminoacyl-tRNA biosynthesis	4	PF03129; HGTP_anticodon | PF02824; TGS | PF00587; tRNA-synt_2b | PF07973; tRNA_SAD	> SYT_PSEA8 Reviewed Length: 640
Cluster 476	1923	LUXQ_VIBVY	857	1	473	757	843	1869	270 bits (690)	1e-77	156/374 (42%)	222/374 (59%)	6/374 (2%)	6	GO:0016021; C:integral component of membrane | GO:0005622; C:intracellular | GO:0005886; C:plasma membrane | GO:0005524; F:ATP binding | GO:0004721; F:phosphoprotein phosphatase activity | GO:0000155; F:phosphorelay sensor kinase activity	1	K10909;	ko02020; Two-component system | ko05111; Vibrio cholerae pathogenic cycle	4	PF02518; HATPase_c | PF00512; HisKA | PF09308; LuxQ-periplasm | PF00072; Response_reg	> LUXQ_VIBVY Reviewed Length: 857
Cluster 477	1920	DNAK_PSESM	638	1	1	7	638	1917	1029 bits (2660)	0	565/638 (89%)	599/638 (94%)	1/638 (0%)	2	GO:0005524; F:ATP binding | GO:0006457; P:protein folding	1	K04043;	ko03018; RNA degradation | ko04212; Longevity regulating pathway - worm | ko05152; Tuberculosis	1	PF00012; HSP70	> DNAK_PSESM Reviewed Length: 638
Cluster 478	1917													0		0			0
Cluster 479	1917	ACOR_CUPNH	668	1	3	19	653	1902	443 bits (1140)	5e-145	276/656 (42%)	384/656 (59%)	33/656 (5%)	7	GO:0005622; C:intracellular | GO:0005524; F:ATP binding | GO:0043565; F:sequence-specific DNA binding | GO:0045150; P:acetoin catabolic process | GO:0000160; P:phosphorelay signal transduction system | GO:0006355; P:regulation of transcription, DNA-templated | GO:0006351; P:transcription, DNA-templated	0			2	PF02954; HTH_8 | PF00158; Sigma54_activat	> ACOR_CUPNH Reviewed Length: 668
Cluster 480	1917													0		0			0
Cluster 481	1914	SELB_ECOLI	614	1	1	1	612	1902	395 bits (1015)	4e-127	278/644 (43%)	382/644 (59%)	42/644 (7%)	10	GO:0005737; C:cytoplasm | GO:0005622; C:intracellular | GO:0019003; F:GDP binding | GO:0005525; F:GTP binding | GO:0003924; F:GTPase activity | GO:0035368; F:selenocysteine insertion sequence binding | GO:0003746; F:translation elongation factor activity | GO:0000049; F:tRNA binding | GO:0001514; P:selenocysteine incorporation | GO:0016259; P:selenocysteine metabolic process	1	K03833;		3	PF03144; GTP_EFTU_D2 | PF09106; SelB-wing_2 | PF09107; SelB-wing_3	> SELB_ECOLI Reviewed Length: 614
Cluster 482	1914	Y658_HAEIN	638	1	1	1	615	1824	557 bits (1436)	0	329/615 (53%)	442/615 (72%)	7/615 (1%)	3	GO:0005524; F:ATP binding | GO:0016887; F:ATPase activity | GO:0006810; P:transport	1	K06158;		2	PF00005; ABC_tran | PF12848; ABC_tran_Xtn	> Y658_HAEIN Reviewed Length: 638
Cluster 483	1911													0		0			0
Cluster 484	1911	ACSB_DICDI	688	1	50	1	682	1881	566 bits (1459)	0	291/637 (46%)	411/637 (65%)	14/637 (2%)	4	GO:0005739; C:mitochondrion | GO:0003987; F:acetate-CoA ligase activity | GO:0005524; F:ATP binding | GO:0008610; P:lipid biosynthetic process	1	K01908;	ko00640; Propanoate metabolism	3	PF16177; ACAS_N | PF00501; AMP-binding | PF13193; AMP-binding_C	> ACSB_DICDI Reviewed Length: 688
Cluster 487	1905	NOSZ_ACHCY	642	1	54	181	639	1899	704 bits (1817)	0	347/592 (59%)	429/592 (72%)	25/592 (4%)	7	GO:0016020; C:membrane | GO:0042597; C:periplasmic space | GO:0005509; F:calcium ion binding | GO:0005507; F:copper ion binding | GO:0004129; F:cytochrome-c oxidase activity | GO:0050304; F:nitrous-oxide reductase activity | GO:0019333; P:denitrification pathway	0			0		> NOSZ_ACHCY Reviewed Length: 642
Cluster 488	1905	LCFB_BACSU	513	1	7	106	508	1710	231 bits (589)	4e-66	167/537 (31%)	261/537 (49%)	37/537 (7%)	3	GO:0005524; F:ATP binding | GO:0004467; F:long-chain fatty acid-CoA ligase activity | GO:0006635; P:fatty acid beta-oxidation	1	K01897;	ko00061; Fatty acid biosynthesis | ko00071; Fatty acid degradation | ko01212; Fatty acid metabolism | ko03320; PPAR signaling pathway | ko04146; Peroxisome | ko04920; Adipocytokine signaling pathway	2	PF00501; AMP-binding | PF13193; AMP-binding_C	> LCFB_BACSU Reviewed Length: 513
Cluster 490	1899	CYSN_ARCB4	469	1	1	1	431	1296	572 bits (1475)	0	284/433 (66%)	345/433 (80%)	3/433 (1%)	6	GO:0005524; F:ATP binding | GO:0005525; F:GTP binding | GO:0003924; F:GTPase activity | GO:0004781; F:sulfate adenylyltransferase (ATP) activity | GO:0070814; P:hydrogen sulfide biosynthetic process | GO:0000103; P:sulfate assimilation	1	K00956;	ko00230; Purine metabolism | ko00261; Monobactam biosynthesis | ko00450; Selenocompound metabolism | ko00920; Sulfur metabolism	0		> CYSN_ARCB4 Reviewed Length: 469
Cluster 491	1899	HTPG_PSEFS	636	1	3	1	635	1893	1120 bits (2896)	0	552/634 (87%)	596/634 (94%)	4/634 (1%)	4	GO:0005737; C:cytoplasm | GO:0005524; F:ATP binding | GO:0006457; P:protein folding | GO:0006950; P:response to stress	1	K04079;	ko04141; Protein processing in endoplasmic reticulum | ko04151; PI3K-Akt signaling pathway | ko04612; Antigen processing and presentation | ko04621; NOD-like receptor signaling pathway | ko04626; Plant-pathogen interaction | ko04914; Progesterone-mediated oocyte maturation | ko04915; Estrogen signaling pathway | ko05200; Pathways in cancer | ko05215; Prostate cancer	2	PF02518; HATPase_c | PF00183; HSP90	> HTPG_PSEFS Reviewed Length: 636
Cluster 492	1896	PBP2_ECO57	633	1	43	127	621	1848	468 bits (1205)	2e-155	269/584 (46%)	381/584 (65%)	15/584 (3%)	8	GO:0016021; C:integral component of membrane | GO:0005886; C:plasma membrane | GO:0003824; F:catalytic activity | GO:0008658; F:penicillin binding | GO:0071555; P:cell wall organization | GO:0009252; P:peptidoglycan biosynthetic process | GO:0008360; P:regulation of cell shape | GO:0046677; P:response to antibiotic	1	K05515;	ko00550; Peptidoglycan biosynthesis | ko01501; beta-Lactam resistance	2	PF03717; PBP_dimer | PF00905; Transpeptidase	> PBP2_ECO57 Reviewed Length: 633
Cluster 493	1896	MUTL_PSESM	645	1	22	34	645	1893	1025 bits (2649)	0	521/626 (83%)	558/626 (89%)	8/626 (1%)	3	GO:0005524; F:ATP binding | GO:0030983; F:mismatched DNA binding | GO:0006298; P:mismatch repair	1	K03572;	ko03430; Mismatch repair	2	PF01119; DNA_mis_repair | PF08676; MutL_C	> MUTL_PSESM Reviewed Length: 645
Cluster 495	1893	FABY_PSEAE	634	1	6	1	634	1890	957 bits (2475)	0	477/630 (76%)	541/630 (86%)	1/630 (0%)	5	GO:0033818; F:beta-ketoacyl-acyl-carrier-protein synthase III activity | GO:0006633; P:fatty acid biosynthetic process | GO:0009245; P:lipid A biosynthetic process | GO:0009372; P:quorum sensing | GO:0019290; P:siderophore biosynthetic process	1	K18473;	ko00061; Fatty acid biosynthesis | ko01212; Fatty acid metabolism	2	PF00109; ketoacyl-synt | PF02801; Ketoacyl-synt_C	> FABY_PSEAE Reviewed Length: 634
Cluster 496	1893	QEDH_PSEPU	623	1	37	202	614	1869	596 bits (1536)	0	315/583 (54%)	402/583 (69%)	32/583 (5%)	5	GO:0016020; C:membrane | GO:0030288; C:outer membrane-bounded periplasmic space | GO:0052936; F:2-chloroethanol:cytochrome c oxidoreductase activity | GO:0005509; F:calcium ion binding | GO:0052935; F:ethanol:cytochrome c oxidoreductase activity	1	K00114;	ko00010; Glycolysis / Gluconeogenesis | ko00625; Chloroalkane and chloroalkene degradation	2	PF01011; PQQ | PF13360; PQQ_2	> QEDH_PSEPU Reviewed Length: 623
Cluster 497	1893	MNMG_PSESM	630	1	1	1	630	1890	1114 bits (2882)	0	574/630 (91%)	601/630 (95%)	0/630 (0%)	4	GO:0005737; C:cytoplasm | GO:0050660; F:flavin adenine dinucleotide binding | GO:0016491; F:oxidoreductase activity | GO:0002098; P:tRNA wobble uridine modification	1	K03495;		2	PF01134; GIDA | PF13932; GIDA_assoc	> MNMG_PSESM Reviewed Length: 630
Cluster 498	1893													0		0			0
Cluster 500	1890	PCTC_PSEAE	632	1	1	1	632	1887	788 bits (2036)	0	455/632 (72%)	518/632 (82%)	3/632 (0%)	4	GO:0016021; C:integral component of membrane | GO:0005886; C:plasma membrane | GO:0004871; F:signal transducer activity | GO:0006935; P:chemotaxis	1	K03406;	ko02020; Two-component system | ko02030; Bacterial chemotaxis	3	PF02743; dCache_1 | PF00672; HAMP | PF00015; MCPsignal	> PCTC_PSEAE Reviewed Length: 632
Cluster 501	1890	DXS_PSE14	630	1	1	1	627	1875	1103 bits (2853)	0	551/627 (88%)	585/627 (93%)	2/627 (0%)	6	GO:0008661; F:1-deoxy-D-xylulose-5-phosphate synthase activity | GO:0000287; F:magnesium ion binding | GO:0030976; F:thiamine pyrophosphate binding | GO:0052865; P:1-deoxy-D-xylulose 5-phosphate biosynthetic process | GO:0016114; P:terpenoid biosynthetic process | GO:0009228; P:thiamine biosynthetic process	1	K01662;	ko00730; Thiamine metabolism | ko00900; Terpenoid backbone biosynthesis	3	PF13292; DXP_synthase_N | PF02779; Transket_pyr | PF02780; Transketolase_C	> DXS_PSE14 Reviewed Length: 630
Cluster 502	1890	PHAC_PSEOL	560	1	21	271	560	1887	679 bits (1752)	0	315/540 (58%)	404/540 (75%)	1/540 (0%)	3	GO:0016746; F:transferase activity, transferring acyl groups | GO:0042621; P:poly(3-hydroxyalkanoate) biosynthetic process | GO:0042619; P:poly-hydroxybutyrate biosynthetic process	0			1	PF07167; PhaC_N	> PHAC_PSEOL Reviewed Length: 560
Cluster 503	1890	PARE_FRATH	627	1	1	1	626	1881	761 bits (1966)	0	353/629 (56%)	460/629 (73%)	5/629 (1%)	7	GO:0005694; C:chromosome | GO:0005524; F:ATP binding | GO:0003677; F:DNA binding | GO:0003918; F:DNA topoisomerase type II (ATP-hydrolyzing) activity | GO:0000287; F:magnesium ion binding | GO:0007059; P:chromosome segregation | GO:0006265; P:DNA topological change	1	K02622;		4	PF00204; DNA_gyraseB | PF00986; DNA_gyraseB_C | PF02518; HATPase_c | PF01751; Toprim	> PARE_FRATH Reviewed Length: 627
Cluster 507	1887	BTUB_PHOPR	606	1	1	1	587	1797	254 bits (649)	7e-74	188/616 (31%)	314/616 (51%)	46/616 (7%)	6	GO:0009279; C:cell outer membrane | GO:0046930; C:pore complex | GO:0015235; F:cobalamin transporter activity | GO:0015288; F:porin activity | GO:0004872; F:receptor activity | GO:0006811; P:ion transport	1	K16092;		2	PF07715; Plug | PF00593; TonB_dep_Rec	> BTUB_PHOPR Reviewed Length: 606
Cluster 508	1884	THIC_PSE14	629	1	10	22	629	1881	1196 bits (3095)	0	567/620 (91%)	593/620 (96%)	0/620 (0%)	5	GO:0051539; F:4 iron, 4 sulfur cluster binding | GO:0016829; F:lyase activity | GO:0008270; F:zinc ion binding | GO:0009228; P:thiamine biosynthetic process | GO:0009229; P:thiamine diphosphate biosynthetic process	1	K03147;	ko00730; Thiamine metabolism	2	PF13667; ThiC-associated | PF01964; ThiC_Rad_SAM	> THIC_PSE14 Reviewed Length: 629
Cluster 509	1881	BDS1_YEAST	646	1	100	235	636	1863	285 bits (730)	4e-85	177/551 (32%)	284/551 (52%)	22/551 (4%)	4	GO:0018741; F:alkyl sulfatase activity | GO:0004065; F:arylsulfatase activity | GO:0046872; F:metal ion binding | GO:0018909; P:dodecyl sulfate metabolic process	0			3	PF14864; Alkyl_sulf_C | PF14863; Alkyl_sulf_dimr | PF00753; Lactamase_B	> BDS1_YEAST Reviewed Length: 646
Cluster 510	1878	LPLT_ECO45	397	1	21	58	344	1137	56.2 bits (134)	5e-07	89/362 (25%)	157/362 (43%)	40/362 (11%)	4	GO:0016021; C:integral component of membrane | GO:0005886; C:plasma membrane | GO:0051978; F:lysophospholipid transporter activity | GO:0055085; P:transmembrane transport	1	K08227;		1	PF07690; MFS_1	> LPLT_ECO45 Reviewed Length: 397
Cluster 511	1875													0		0			0
Cluster 512	1875	HOAE1_PSE14	912	1	526	607	839	1575	63.2 bits (152)	6e-09	79/328 (24%)	132/328 (40%)	19/328 (6%)	2	GO:0005576; C:extracellular region | GO:0044419; P:interspecies interaction between organisms	0			1	PF15457; HopW1-1	> HOAE1_PSE14 Reviewed Length: 912
Cluster 513	1875													0		0			0
Cluster 515	1875	ACOR_CUPNH	668	1	33	88	653	1860	456 bits (1173)	3e-150	296/623 (48%)	368/623 (59%)	34/623 (5%)	7	GO:0005622; C:intracellular | GO:0005524; F:ATP binding | GO:0043565; F:sequence-specific DNA binding | GO:0045150; P:acetoin catabolic process | GO:0000160; P:phosphorelay signal transduction system | GO:0006355; P:regulation of transcription, DNA-templated | GO:0006351; P:transcription, DNA-templated	0			2	PF02954; HTH_8 | PF00158; Sigma54_activat	> ACOR_CUPNH Reviewed Length: 668
Cluster 516	1872	EXAA_PSEAE	623	1	35	103	623	1869	1048 bits (2709)	0	515/589 (87%)	551/589 (94%)	0/589 (0%)	7	GO:0016020; C:membrane | GO:0030288; C:outer membrane-bounded periplasmic space | GO:0052936; F:2-chloroethanol:cytochrome c oxidoreductase activity | GO:0018468; F:alcohol dehydrogenase (acceptor) activity | GO:0005509; F:calcium ion binding | GO:0052935; F:ethanol:cytochrome c oxidoreductase activity | GO:0006069; P:ethanol oxidation	1	K00114;	ko00010; Glycolysis / Gluconeogenesis | ko00625; Chloroalkane and chloroalkene degradation	2	PF01011; PQQ | PF13360; PQQ_2	> EXAA_PSEAE Reviewed Length: 623
Cluster 518	1869	SPEA_SHEB2	637	1	6	1	633	1860	550 bits (1417)	0	306/630 (49%)	412/630 (65%)	12/630 (2%)	4	GO:0008792; F:arginine decarboxylase activity | GO:0046872; F:metal ion binding | GO:0006527; P:arginine catabolic process | GO:0008295; P:spermidine biosynthetic process	1	K01585;	ko00330; Arginine and proline metabolism	2	PF02784; Orn_Arg_deC_N | PF00278; Orn_DAP_Arg_deC	> SPEA_SHEB2 Reviewed Length: 637
Cluster 519	1869	PPID_ECOL6	623	1	1	1	615	1860	234 bits (598)	2e-66	189/630 (30%)	305/630 (48%)	25/630 (4%)	3	GO:0016021; C:integral component of membrane | GO:0005886; C:plasma membrane | GO:0003755; F:peptidyl-prolyl cis-trans isomerase activity	1	K03770;		1	PF13145; Rotamase_2	> PPID_ECOL6 Reviewed Length: 623
Cluster 520	1866	SECD_VIBAL	618	1	1	1	618	1863	545 bits (1404)	0	313/633 (49%)	424/633 (67%)	27/633 (4%)	7	GO:0016021; C:integral component of membrane | GO:0005622; C:intracellular | GO:0005886; C:plasma membrane | GO:0015450; F:P-P-bond-hydrolysis-driven protein transmembrane transporter activity | GO:0065002; P:intracellular protein transmembrane transport | GO:0006605; P:protein targeting | GO:0043952; P:protein transport by the Sec complex	0			3	PF07549; Sec_GG | PF13721; SecD-TM1 | PF02355; SecD_SecF	> SECD_VIBAL Reviewed Length: 618
Cluster 523	1863	HSCA_PSEAE	619	1	1	1	619	1860	1010 bits (2612)	0	519/620 (84%)	563/620 (91%)	1/620 (0%)	4	GO:0005524; F:ATP binding | GO:0016887; F:ATPase activity | GO:0016226; P:iron-sulfur cluster assembly | GO:0006457; P:protein folding	1	K04044;		1	PF00012; HSP70	> HSCA_PSEAE Reviewed Length: 619
Cluster 525	1863	RECD_ECOLI	608	1	48	133	601	1761	337 bits (863)	6e-105	260/556 (47%)	349/556 (63%)	15/556 (3%)	12	GO:0009338; C:exodeoxyribonuclease V complex | GO:0005524; F:ATP binding | GO:0004003; F:ATP-dependent DNA helicase activity | GO:0003677; F:DNA binding | GO:0004519; F:endonuclease activity | GO:0008854; F:exodeoxyribonuclease V activity | GO:0004386; F:helicase activity | GO:0043142; F:single-stranded DNA-dependent ATPase activity | GO:0006974; P:cellular response to DNA damage stimulus | GO:00…	1	K03581;	ko03440; Homologous recombination	1	PF13538; UvrD_C_2	> RECD_ECOLI Reviewed Length: 608
Cluster 526	1860													0		0			0
Cluster 527	1860													0		0			0
Cluster 528	1860													0		0			0
Cluster 529	1860	BTUB_PHOPR	606	1	1	4	605	1851	275 bits (704)	9e-82	208/630 (33%)	332/630 (53%)	39/630 (6%)	6	GO:0009279; C:cell outer membrane | GO:0046930; C:pore complex | GO:0015235; F:cobalamin transporter activity | GO:0015288; F:porin activity | GO:0004872; F:receptor activity | GO:0006811; P:ion transport	1	K16092;		2	PF07715; Plug | PF00593; TonB_dep_Rec	> BTUB_PHOPR Reviewed Length: 606
Cluster 532	1857	LCFA_HAEIN	562	1	2	175	558	1842	588 bits (1515)	0	290/559 (52%)	388/559 (69%)	5/559 (1%)	3	GO:0016020; C:membrane | GO:0005524; F:ATP binding | GO:0004467; F:long-chain fatty acid-CoA ligase activity	1	K01897;	ko00061; Fatty acid biosynthesis | ko00071; Fatty acid degradation | ko01212; Fatty acid metabolism | ko03320; PPAR signaling pathway | ko04146; Peroxisome | ko04920; Adipocytokine signaling pathway	2	PF00501; AMP-binding | PF13193; AMP-binding_C	> LCFA_HAEIN Reviewed Length: 562
Cluster 533	1857	Y3691_BRUME	614	1	31	73	610	1782	493 bits (1268)	3e-165	257/581 (44%)	351/581 (60%)	12/581 (2%)	3	GO:0043190; C:ATP-binding cassette (ABC) transporter complex | GO:0042597; C:periplasmic space | GO:0055085; P:transmembrane transport	1	K02035;		1	PF00496; SBP_bac_5	> Y3691_BRUME Reviewed Length: 614
Cluster 534	1857	FTSH_ACAM1	655	1	124	331	608	1791	541 bits (1394)	0	278/490 (57%)	360/490 (73%)	8/490 (2%)	7	GO:0016021; C:integral component of membrane | GO:0042651; C:thylakoid membrane | GO:0005524; F:ATP binding | GO:0016887; F:ATPase activity | GO:0004222; F:metalloendopeptidase activity | GO:0008270; F:zinc ion binding | GO:0030163; P:protein catabolic process	1	K03798;		2	PF00004; AAA | PF01434; Peptidase_M41	> FTSH_ACAM1 Reviewed Length: 655
Cluster 536	1854	RPOD_XYLFA	618	1	5	10	616	1848	681 bits (1758)	0	383/618 (62%)	458/618 (74%)	11/618 (2%)	5	GO:0005737; C:cytoplasm | GO:0003677; F:DNA binding | GO:0016987; F:sigma factor activity | GO:0003700; F:transcription factor activity, sequence-specific DNA binding | GO:0001123; P:transcription initiation from bacterial-type RNA polymerase promoter	1	K03086;		6	PF04546; Sigma70_ner | PF03979; Sigma70_r1_1 | PF00140; Sigma70_r1_2 | PF04542; Sigma70_r2 | PF04539; Sigma70_r3 | PF04545; Sigma70_r4	> RPOD_XYLFA Reviewed Length: 618
Cluster 537	1851	Y3691_BRUME	614	1	36	94	610	1824	412 bits (1060)	4e-134	234/582 (40%)	337/582 (58%)	12/582 (2%)	3	GO:0043190; C:ATP-binding cassette (ABC) transporter complex | GO:0042597; C:periplasmic space | GO:0055085; P:transmembrane transport	1	K02035;		1	PF00496; SBP_bac_5	> Y3691_BRUME Reviewed Length: 614
Cluster 538	1851	GLMS_SALPA	609	1	1	1	609	1848	758 bits (1957)	0	390/616 (63%)	484/616 (79%)	7/616 (1%)	6	GO:0005737; C:cytoplasm | GO:0030246; F:carbohydrate binding | GO:0004360; F:glutamine-fructose-6-phosphate transaminase (isomerizing) activity | GO:1901137; P:carbohydrate derivative biosynthetic process | GO:0005975; P:carbohydrate metabolic process | GO:0006541; P:glutamine metabolic process	1	K00820;	ko00250; Alanine, aspartate and glutamate metabolism | ko00520; Amino sugar and nucleotide sugar metabolism | ko04931; Insulin resistance	1	PF01380; SIS	> GLMS_SALPA Reviewed Length: 609
Cluster 539	1845	S27A1_HUMAN	646	1	70	127	644	1836	348 bits (892)	8e-109	225/582 (39%)	313/582 (54%)	19/582 (3%)	25	GO:0005901; C:caveola | GO:0005783; C:endoplasmic reticulum | GO:0016021; C:integral component of membrane | GO:0016020; C:membrane | GO:0005743; C:mitochondrial inner membrane | GO:0005886; C:plasma membrane | GO:0015245; F:fatty acid transporter activity | GO:0004467; F:long-chain fatty acid-CoA ligase activity | GO:0000166; F:nucleotide binding | GO:0031957; F:very long-chain fatty acid-CoA li…	1	K08745;	ko03320; PPAR signaling pathway | ko04931; Insulin resistance	2	PF00501; AMP-binding | PF13193; AMP-binding_C	> S27A1_HUMAN Reviewed Length: 646
Cluster 540	1845	ACOR_CUPNH	668	1	19	1	654	1839	331 bits (849)	2e-102	230/640 (36%)	324/640 (51%)	31/640 (5%)	7	GO:0005622; C:intracellular | GO:0005524; F:ATP binding | GO:0043565; F:sequence-specific DNA binding | GO:0045150; P:acetoin catabolic process | GO:0000160; P:phosphorelay signal transduction system | GO:0006355; P:regulation of transcription, DNA-templated | GO:0006351; P:transcription, DNA-templated	0			2	PF02954; HTH_8 | PF00158; Sigma54_activat	> ACOR_CUPNH Reviewed Length: 668
Cluster 543	1842	NUOL_ECOLI	613	1	1	1	594	1785	736 bits (1899)	0	413/595 (69%)	483/595 (81%)	1/595 (0%)	8	GO:0005887; C:integral component of plasma membrane | GO:0030964; C:NADH dehydrogenase complex | GO:0005886; C:plasma membrane | GO:0045272; C:plasma membrane respiratory chain complex I | GO:0008137; F:NADH dehydrogenase (ubiquinone) activity | GO:0048038; F:quinone binding | GO:0042773; P:ATP synthesis coupled electron transport | GO:0015990; P:electron transport coupled proton transport	1	K00341;	ko00190; Oxidative phosphorylation	2	PF00361; Proton_antipo_M | PF00662; Proton_antipo_N	> NUOL_ECOLI Reviewed Length: 613
Cluster 544	1842	Y525_PSEAE	612	1	1	1	593	1779	563 bits (1450)	0	389/593 (66%)	453/593 (76%)	0/593 (0%)	1	GO:0005737; C:cytoplasm	1	K02448;		1	PF00092; VWA	> Y525_PSEAE Reviewed Length: 612
Cluster 546	1839	ILVD_PSEPG	613	1	1	1	612	1836	1142 bits (2953)	0	563/612 (92%)	586/612 (96%)	0/612 (0%)	5	GO:0051539; F:4 iron, 4 sulfur cluster binding | GO:0004160; F:dihydroxy-acid dehydratase activity | GO:0046872; F:metal ion binding | GO:0009097; P:isoleucine biosynthetic process | GO:0009099; P:valine biosynthetic process	1	K01687;	ko00290; Valine, leucine and isoleucine biosynthesis | ko00770; Pantothenate and CoA biosynthesis | ko01210; 2-Oxocarboxylic acid metabolism | ko01230; Biosynthesis of amino acids	1	PF00920; ILVD_EDD	> ILVD_PSEPG Reviewed Length: 613
Cluster 547	1836	GGT_BACSU	587	1	49	196	581	1830	286 bits (732)	4e-86	202/558 (36%)	294/558 (53%)	38/558 (7%)	4	GO:0005576; C:extracellular region | GO:0003840; F:gamma-glutamyltransferase activity | GO:0036374; F:glutathione hydrolase activity | GO:0006750; P:glutathione biosynthetic process	1	K00681;	ko00430; Taurine and hypotaurine metabolism | ko00460; Cyanoamino acid metabolism | ko00480; Glutathione metabolism	1	PF01019; G_glu_transpept	> GGT_BACSU Reviewed Length: 587
Cluster 548	1836	Y752_BORBU	502	1	21	67	424	1344	52.0 bits (123)	1e-05	89/447 (20%)	186/447 (42%)	64/447 (14%)	2	GO:0016021; C:integral component of membrane | GO:0005886; C:plasma membrane	0			1	PF09822; ABC_transp_aux	> Y752_BORBU Reviewed Length: 502
Cluster 550	1833	Y1051_HAEIN	614	1	61	172	609	1821	536 bits (1380)	0	271/550 (49%)	380/550 (69%)	1/550 (0%)	4	GO:0016021; C:integral component of membrane | GO:0005886; C:plasma membrane | GO:0005524; F:ATP binding | GO:0034040; F:lipid-transporting ATPase activity	1	K18893;		2	PF00664; ABC_membrane | PF00005; ABC_tran	> Y1051_HAEIN Reviewed Length: 614
Cluster 554	1830	EDD_HELPJ	608	1	8	19	604	1803	634 bits (1635)	0	314/607 (52%)	420/607 (69%)	22/607 (4%)	2	GO:0004456; F:phosphogluconate dehydratase activity | GO:0009255; P:Entner-Doudoroff pathway through 6-phosphogluconate	1	K01690;	ko00030; Pentose phosphate pathway | ko01200; Carbon metabolism	1	PF00920; ILVD_EDD	> EDD_HELPJ Reviewed Length: 608
Cluster 555	1824	SYDND_PSESM	591	1	1	49	591	1821	1093 bits (2826)	0	537/591 (91%)	565/591 (96%)	0/591 (0%)	5	GO:0005737; C:cytoplasm | GO:0050560; F:aspartate-tRNA(Asn) ligase activity | GO:0005524; F:ATP binding | GO:0003676; F:nucleic acid binding | GO:0006418; P:tRNA aminoacylation for protein translation	1	K01876;	ko00970; Aminoacyl-tRNA biosynthesis	3	PF02938; GAD | PF00152; tRNA-synt_2 | PF01336; tRNA_anti-codon	> SYDND_PSESM Reviewed Length: 591
Cluster 556	1824	UVRC_PSEPF	607	1	1	1	607	1821	1082 bits (2797)	0	518/607 (85%)	559/607 (92%)	0/607 (0%)	6	GO:0005737; C:cytoplasm | GO:0009380; C:excinuclease repair complex | GO:0003677; F:DNA binding | GO:0009381; F:excinuclease ABC activity | GO:0006289; P:nucleotide-excision repair | GO:0009432; P:SOS response	1	K03703;	ko03420; Nucleotide excision repair	3	PF01541; GIY-YIG | PF02151; UVR | PF08459; UvrC_HhH_N	> UVRC_PSEPF Reviewed Length: 607
Cluster 557	1821	TYPA_BACSU	612	1	7	13	600	1797	646 bits (1667)	0	333/595 (56%)	448/595 (75%)	1/595 (0%)	4	GO:0005622; C:intracellular | GO:0005525; F:GTP binding | GO:0003924; F:GTPase activity | GO:0006412; P:translation	1	K06207;		3	PF00679; EFG_C | PF14492; EFG_II | PF03144; GTP_EFTU_D2	> TYPA_BACSU Reviewed Length: 612
Cluster 559	1818													0		0			0
Cluster 560	1815	DCTB_PSEAE	612	1	20	34	612	1812	671 bits (1730)	0	409/593 (69%)	481/593 (81%)	0/593 (0%)	6	GO:0016021; C:integral component of membrane | GO:0005622; C:intracellular | GO:0005886; C:plasma membrane | GO:0005524; F:ATP binding | GO:0000155; F:phosphorelay sensor kinase activity | GO:0032892; P:positive regulation of organic acid transport	1	K10125;	ko02020; Two-component system	3	PF02743; dCache_1 | PF02518; HATPase_c | PF00512; HisKA	> DCTB_PSEAE Reviewed Length: 612
Cluster 561	1812	GCL_ECO57	300	1	1	37	300	936	482 bits (1240)	9e-166	227/300 (76%)	261/300 (87%)	0/300 (0%)	5	GO:0000287; F:magnesium ion binding | GO:0009028; F:tartronate-semialdehyde synthase activity | GO:0030976; F:thiamine pyrophosphate binding | GO:0046296; P:glycolate catabolic process | GO:0009436; P:glyoxylate catabolic process	1	K01608;	ko00630; Glyoxylate and dicarboxylate metabolism	3	PF02775; TPP_enzyme_C | PF00205; TPP_enzyme_M | PF02776; TPP_enzyme_N	> GCL_ECO57 Reviewed Length: 593
Cluster 562	1812													0		0			0
Cluster 563	1812	LPOA_PHOPR	613	1	135	376	607	1779	193 bits (490)	7e-52	140/478 (29%)	233/478 (49%)	15/478 (3%)	4	GO:0031241; C:periplasmic side of cell outer membrane | GO:0030234; F:enzyme regulator activity | GO:0009252; P:peptidoglycan biosynthetic process | GO:0008360; P:regulation of cell shape	1	K07121;		1	PF04348; LppC	> LPOA_PHOPR Reviewed Length: 613
Cluster 564	1809	DAUA_ECO57	559	1	18	91	548	1725	310 bits (794)	1e-95	294/548 (54%)	386/548 (70%)	20/548 (4%)	3	GO:0016021; C:integral component of membrane | GO:0005886; C:plasma membrane | GO:0008271; F:secondary active sulfate transmembrane transporter activity	1	K03321;		2	PF01740; STAS | PF00916; Sulfate_transp	> DAUA_ECO57 Reviewed Length: 559
Cluster 565	1809	DCOA_SALTY	591	1	3	13	590	1800	551 bits (1421)	0	299/609 (49%)	389/609 (64%)	34/609 (6%)	2	GO:0008948; F:oxaloacetate decarboxylase activity | GO:0006814; P:sodium ion transport	1	K01571;	ko00620; Pyruvate metabolism	3	PF00364; Biotin_lipoyl | PF00682; HMGL-like | PF02436; PYC_OADA	> DCOA_SALTY Reviewed Length: 591
Cluster 566	1806	DMDC_RUEPO	588	1	3	10	584	1770	458 bits (1179)	2e-152	255/589 (43%)	356/589 (60%)	9/589 (2%)	3	GO:0003995; F:acyl-CoA dehydrogenase activity | GO:0050660; F:flavin adenine dinucleotide binding | GO:0052890; F:oxidoreductase activity, acting on the CH-CH group of donors, with a flavin as acceptor	1	K20035;	ko00920; Sulfur metabolism	4	PF00441; Acyl-CoA_dh_1 | PF12806; Acyl-CoA_dh_C | PF02770; Acyl-CoA_dh_M | PF02771; Acyl-CoA_dh_N	> DMDC_RUEPO Reviewed Length: 588
Cluster 567	1803	ATZF_PSESD	605	1	45	91	605	1797	435 bits (1119)	3e-143	275/579 (47%)	362/579 (63%)	28/579 (5%)	3	GO:0004039; F:allophanate hydrolase activity | GO:0016884; F:carbon-nitrogen ligase activity, with glutamine as amido-N-donor | GO:0019381; P:atrazine catabolic process	1	K01457;	ko00220; Arginine biosynthesis | ko00791; Atrazine degradation	1	PF01425; Amidase	> ATZF_PSESD Reviewed Length: 605
Cluster 568	1803	SENX3_MYCS2	384	1	155	724	366	1353	75.5 bits (184)	3e-13	59/215 (27%)	108/215 (50%)	8/215 (4%)	4	GO:0005622; C:intracellular | GO:0005886; C:plasma membrane | GO:0005524; F:ATP binding | GO:0000155; F:phosphorelay sensor kinase activity	1	K07768;	ko02020; Two-component system	2	PF02518; HATPase_c | PF00512; HisKA	> SENX3_MYCS2 Reviewed Length: 384
Cluster 569	1803	DMDC_RUEPO	588	1	8	25	572	1743	324 bits (830)	1e-100	209/577 (36%)	296/577 (51%)	16/577 (3%)	3	GO:0003995; F:acyl-CoA dehydrogenase activity | GO:0050660; F:flavin adenine dinucleotide binding | GO:0052890; F:oxidoreductase activity, acting on the CH-CH group of donors, with a flavin as acceptor	1	K20035;	ko00920; Sulfur metabolism	4	PF00441; Acyl-CoA_dh_1 | PF12806; Acyl-CoA_dh_C | PF02770; Acyl-CoA_dh_M | PF02771; Acyl-CoA_dh_N	> DMDC_RUEPO Reviewed Length: 588
Cluster 570	1803													0		0			0
Cluster 571	1800	CDIB_YERPE	562	1	52	241	562	1797	463 bits (1191)	1e-154	252/520 (48%)	343/520 (66%)	10/520 (2%)	5	GO:0009279; C:cell outer membrane | GO:0046930; C:pore complex | GO:0015288; F:porin activity | GO:0006811; P:ion transport | GO:0015031; P:protein transport	0			2	PF08479; POTRA_2 | PF03865; ShlB	> CDIB_YERPE Reviewed Length: 562
Cluster 573	1797	DMDC_RUEPO	588	1	3	10	584	1764	454 bits (1167)	1e-150	259/588 (44%)	359/588 (61%)	9/588 (2%)	3	GO:0003995; F:acyl-CoA dehydrogenase activity | GO:0050660; F:flavin adenine dinucleotide binding | GO:0052890; F:oxidoreductase activity, acting on the CH-CH group of donors, with a flavin as acceptor	1	K20035;	ko00920; Sulfur metabolism	4	PF00441; Acyl-CoA_dh_1 | PF12806; Acyl-CoA_dh_C | PF02770; Acyl-CoA_dh_M | PF02771; Acyl-CoA_dh_N	> DMDC_RUEPO Reviewed Length: 588
Cluster 574	1797													0		0			0
Cluster 575	1794													0		0			0
Cluster 576	1794													0		0			0
Cluster 578	1794	Y1051_HAEIN	614	1	120	325	613	1785	305 bits (782)	3e-93	182/497 (37%)	273/497 (55%)	13/497 (3%)	4	GO:0016021; C:integral component of membrane | GO:0005886; C:plasma membrane | GO:0005524; F:ATP binding | GO:0034040; F:lipid-transporting ATPase activity	1	K18893;		2	PF00664; ABC_membrane | PF00005; ABC_tran	> Y1051_HAEIN Reviewed Length: 614
Cluster 579	1794	KINB_PSEAI	595	1	1	1	595	1791	525 bits (1351)	3e-178	338/604 (56%)	435/604 (72%)	16/604 (3%)	6	GO:0016021; C:integral component of membrane | GO:0005622; C:intracellular | GO:0005886; C:plasma membrane | GO:0005524; F:ATP binding | GO:0000155; F:phosphorelay sensor kinase activity | GO:0042121; P:alginic acid biosynthetic process	0			5	PF00672; HAMP | PF02518; HATPase_c | PF00512; HisKA | PF16767; KinB_sensor | PF08448; PAS_4	> KINB_PSEAI Reviewed Length: 595
Cluster 580	1791	DMDC_RUEPO	588	1	1	1	584	1761	451 bits (1160)	1e-149	275/597 (46%)	363/597 (61%)	23/597 (4%)	3	GO:0003995; F:acyl-CoA dehydrogenase activity | GO:0050660; F:flavin adenine dinucleotide binding | GO:0052890; F:oxidoreductase activity, acting on the CH-CH group of donors, with a flavin as acceptor	1	K20035;	ko00920; Sulfur metabolism	4	PF00441; Acyl-CoA_dh_1 | PF12806; Acyl-CoA_dh_C | PF02770; Acyl-CoA_dh_M | PF02771; Acyl-CoA_dh_N	> DMDC_RUEPO Reviewed Length: 588
Cluster 581	1791	Y640_SYNY3	612	1	53	142	606	1773	226 bits (575)	1e-63	194/554 (35%)	302/554 (55%)	10/554 (2%)	6	GO:0016021; C:integral component of membrane | GO:0005886; C:plasma membrane | GO:0008324; F:cation transmembrane transporter activity | GO:0005215; F:transporter activity | GO:0098656; P:anion transmembrane transport | GO:0006813; P:potassium ion transport	0			2	PF03600; CitMHS | PF02080; TrkA_C	> Y640_SYNY3 Reviewed Length: 612
Cluster 582	1791	MSBA_CHRSD	579	1	19	64	579	1761	593 bits (1528)	0	303/568 (53%)	425/568 (75%)	9/568 (2%)	3	GO:0043190; C:ATP-binding cassette (ABC) transporter complex | GO:0005524; F:ATP binding | GO:0034040; F:lipid-transporting ATPase activity	1	K11085;	ko02010; ABC transporters	2	PF00664; ABC_membrane | PF00005; ABC_tran	> MSBA_CHRSD Reviewed Length: 579
Cluster 583	1791													0		0			0
Cluster 584	1788	DSBD1_PSEAE	591	1	21	67	587	1773	466 bits (1199)	2e-155	380/571 (67%)	450/571 (79%)	6/571 (1%)	7	GO:0005887; C:integral component of plasma membrane | GO:0009055; F:electron carrier activity | GO:0015035; F:protein disulfide oxidoreductase activity | GO:0047134; F:protein-disulfide reductase activity | GO:0022865; F:transmembrane electron transfer carrier | GO:0045454; P:cell redox homeostasis | GO:0017004; P:cytochrome complex assembly	1	K04084;		2	PF11412; DsbC | PF02683; DsbD	> DSBD1_PSEAE Reviewed Length: 591
Cluster 585	1788	FLIF_PSEAE	598	1	1	1	598	1785	855 bits (2210)	0	477/599 (80%)	527/599 (88%)	5/599 (1%)	5	GO:0009431; C:bacterial-type flagellum basal body, MS ring | GO:0016021; C:integral component of membrane | GO:0005886; C:plasma membrane | GO:0003774; F:motor activity | GO:0071973; P:bacterial-type flagellum-dependent cell motility	1	K02409;	ko02040; Flagellar assembly	2	PF01514; YscJ_FliF | PF08345; YscJ_FliF_C	> FLIF_PSEAE Reviewed Length: 598
Cluster 587	1785	GSPE_VIBCH	503	1	26	202	503	1773	344 bits (883)	2e-109	206/525 (39%)	313/525 (60%)	48/525 (9%)	5	GO:0005737; C:cytoplasm | GO:0015627; C:type II protein secretion system complex | GO:0005524; F:ATP binding | GO:0008565; F:protein transporter activity | GO:0015628; P:protein secretion by the type II secretion system	1	K02454;	ko03070; Bacterial secretion system	1	PF00437; T2SSE	> GSPE_VIBCH Reviewed Length: 503
Cluster 588	1785	YWJA_BACSU	575	1	151	526	565	1767	235 bits (600)	2e-67	145/421 (34%)	226/421 (54%)	13/421 (3%)	4	GO:0016021; C:integral component of membrane | GO:0005886; C:plasma membrane | GO:0005524; F:ATP binding | GO:0034040; F:lipid-transporting ATPase activity	1	K06147;		2	PF00664; ABC_membrane | PF00005; ABC_tran	> YWJA_BACSU Reviewed Length: 575
Cluster 590	1779	PYCB_METJA	567	1	4	28	566	1773	590 bits (1521)	0	314/588 (53%)	407/588 (69%)	31/588 (5%)	6	GO:0005524; F:ATP binding | GO:0046872; F:metal ion binding | GO:0008948; F:oxaloacetate decarboxylase activity | GO:0004736; F:pyruvate carboxylase activity | GO:0006094; P:gluconeogenesis | GO:0006814; P:sodium ion transport	1	K01960;	ko00020; Citrate cycle (TCA cycle) | ko00620; Pyruvate metabolism | ko00720; Carbon fixation pathways in prokaryotes | ko01200; Carbon metabolism | ko01230; Biosynthesis of amino acids	3	PF00364; Biotin_lipoyl | PF00682; HMGL-like | PF02436; PYC_OADA	> PYCB_METJA Reviewed Length: 567
Cluster 591	1776	TREZ_SULSO	561	1	14	67	488	1515	292 bits (747)	9e-89	192/502 (38%)	281/502 (56%)	46/502 (9%)	3	GO:0005737; C:cytoplasm | GO:0033942; F:4-alpha-D-{(1->4)-alpha-D-glucano}trehalose trehalohydrolase activity | GO:0005992; P:trehalose biosynthetic process	1	K01236;	ko00500; Starch and sucrose metabolism	3	PF09071; Alpha-amyl_C | PF00128; Alpha-amylase | PF02922; CBM_48	> TREZ_SULSO Reviewed Length: 561
Cluster 592	1773	DMDC_RUEPO	588	1	3	10	566	1695	416 bits (1069)	4e-136	258/570 (45%)	344/570 (60%)	14/570 (2%)	3	GO:0003995; F:acyl-CoA dehydrogenase activity | GO:0050660; F:flavin adenine dinucleotide binding | GO:0052890; F:oxidoreductase activity, acting on the CH-CH group of donors, with a flavin as acceptor	1	K20035;	ko00920; Sulfur metabolism	4	PF00441; Acyl-CoA_dh_1 | PF12806; Acyl-CoA_dh_C | PF02770; Acyl-CoA_dh_M | PF02771; Acyl-CoA_dh_N	> DMDC_RUEPO Reviewed Length: 588
Cluster 593	1773	ASNB_BACSU	632	1	1	1	608	1752	242 bits (617)	2e-69	189/625 (30%)	301/625 (48%)	58/625 (9%)	7	GO:0005829; C:cytosol | GO:0004066; F:asparagine synthase (glutamine-hydrolyzing) activity | GO:0005524; F:ATP binding | GO:0042803; F:protein homodimerization activity | GO:0006529; P:asparagine biosynthetic process | GO:0006541; P:glutamine metabolic process | GO:0070981; P:L-asparagine biosynthetic process	1	K01953;	ko00250; Alanine, aspartate and glutamate metabolism	2	PF00733; Asn_synthase | PF13537; GATase_7	> ASNB_BACSU Reviewed Length: 632
Cluster 594	1773	LVHK1_ERYLH	360	1	62	847	358	1740	119 bits (297)	8e-28	93/314 (30%)	140/314 (45%)	33/314 (11%)	6	GO:0005622; C:intracellular | GO:0005524; F:ATP binding | GO:0000155; F:phosphorelay sensor kinase activity | GO:0009881; F:photoreceptor activity | GO:0009405; P:pathogenesis | GO:0018298; P:protein-chromophore linkage	0			2	PF07536; HWE_HK | PF13426; PAS_9	> LVHK1_ERYLH Reviewed Length: 360
Cluster 595	1773	SDHA_RICTY	596	1	12	25	561	1680	588 bits (1517)	0	306/552 (55%)	392/552 (71%)	2/552 (0%)	5	GO:0005886; C:plasma membrane | GO:0050660; F:flavin adenine dinucleotide binding | GO:0008177; F:succinate dehydrogenase (ubiquinone) activity | GO:0022900; P:electron transport chain | GO:0006099; P:tricarboxylic acid cycle	1	K00239;	ko00020; Citrate cycle (TCA cycle) | ko00190; Oxidative phosphorylation | ko00650; Butanoate metabolism | ko00720; Carbon fixation pathways in prokaryotes | ko01200; Carbon metabolism | ko05134; Legionellosis	2	PF00890; FAD_binding_2 | PF02910; Succ_DH_flav_C	> SDHA_RICTY Reviewed Length: 596
Cluster 596	1773													0		0			0
Cluster 597	1770	YWCA_BACSU	513	1	26	76	279	876	126 bits (317)	9e-30	84/267 (31%)	137/267 (51%)	13/267 (5%)	6	GO:0005887; C:integral component of plasma membrane | GO:0015123; F:acetate transmembrane transporter activity | GO:0043879; F:glycolate transmembrane transporter activity | GO:0015293; F:symporter activity | GO:0006847; P:plasma membrane acetate transport | GO:0006814; P:sodium ion transport	1	K14393;		1	PF00474; SSF	> YWCA_BACSU Reviewed Length: 513
Cluster 598	1770													0		0			0
Cluster 599	1767	ILVD1_RHIME	574	1	1	31	574	1764	732 bits (1889)	0	365/578 (63%)	445/578 (77%)	4/578 (1%)	4	GO:0051536; F:iron-sulfur cluster binding | GO:0016829; F:lyase activity | GO:0046872; F:metal ion binding | GO:0008152; P:metabolic process	1	K01687;	ko00290; Valine, leucine and isoleucine biosynthesis | ko00770; Pantothenate and CoA biosynthesis | ko01210; 2-Oxocarboxylic acid metabolism | ko01230; Biosynthesis of amino acids	1	PF00920; ILVD_EDD	> ILVD1_RHIME Reviewed Length: 574
Cluster 600	1764	SYR_PSEPW	578	1	1	1	551	1680	915 bits (2365)	0	445/560 (79%)	486/560 (87%)	9/560 (2%)	4	GO:0005737; C:cytoplasm | GO:0004814; F:arginine-tRNA ligase activity | GO:0005524; F:ATP binding | GO:0006420; P:arginyl-tRNA aminoacylation	1	K01887;	ko00970; Aminoacyl-tRNA biosynthesis	3	PF03485; Arg_tRNA_synt_N | PF05746; DALR_1 | PF00750; tRNA-synt_1d	> SYR_PSEPW Reviewed Length: 578
Cluster 603	1761													0		0			0
Cluster 604	1761	BLUF_ECOLI	403	1	176	67	390	720	103 bits (256)	2e-22	60/219 (27%)	107/219 (49%)	5/219 (2%)	7	GO:0009882; F:blue light photoreceptor activity | GO:0071949; F:FAD binding | GO:0050660; F:flavin adenine dinucleotide binding | GO:0070491; F:repressing transcription factor binding | GO:0043433; P:negative regulation of sequence-specific DNA binding transcription factor activity | GO:0018298; P:protein-chromophore linkage | GO:0009637; P:response to blue light	0			2	PF04940; BLUF | PF00563; EAL	> BLUF_ECOLI Reviewed Length: 403
Cluster 606	1758	CPHA_ANAVT	901	1	160	820	483	1749	138 bits (348)	6e-33	109/326 (33%)	169/326 (52%)	18/326 (6%)	5	GO:0005524; F:ATP binding | GO:0071161; F:cyanophycin synthetase activity (L-arginine-adding) | GO:0071160; F:cyanophycin synthetase activity (L-aspartate-adding) | GO:0046872; F:metal ion binding | GO:0009059; P:macromolecule biosynthetic process	1	K03802;		3	PF02875; Mur_ligase_C | PF08245; Mur_ligase_M | PF08443; RimK	> CPHA_ANAVT Reviewed Length: 901
Cluster 607	1758	TOBZ_STRSD	570	1	1	7	567	1728	298 bits (762)	5e-91	206/596 (35%)	301/596 (51%)	51/596 (9%)	7	GO:0005524; F:ATP binding | GO:0016743; F:carboxyl- or carbamoyltransferase activity | GO:0016787; F:hydrolase activity | GO:0005506; F:iron ion binding | GO:0016874; F:ligase activity | GO:1901133; P:kanamycin biosynthetic process | GO:1901121; P:tobramycin biosynthetic process	0			2	PF16861; Carbam_trans_C | PF02543; Carbam_trans_N	> TOBZ_STRSD Reviewed Length: 570
Cluster 608	1752	RS1_BUCBP	566	1	19	127	517	1611	561 bits (1446)	0	341/499 (68%)	410/499 (82%)	4/499 (1%)	4	GO:0005840; C:ribosome | GO:0003723; F:RNA binding | GO:0003735; F:structural constituent of ribosome | GO:0006412; P:translation	0			1	PF00575; S1	> RS1_BUCBP Reviewed Length: 566
Cluster 609	1752	DCTB_PSEAE	612	1	41	91	600	1746	236 bits (601)	3e-67	205/583 (35%)	299/583 (51%)	54/583 (9%)	6	GO:0016021; C:integral component of membrane | GO:0005622; C:intracellular | GO:0005886; C:plasma membrane | GO:0005524; F:ATP binding | GO:0000155; F:phosphorelay sensor kinase activity | GO:0032892; P:positive regulation of organic acid transport	1	K10125;	ko02020; Two-component system	3	PF02743; dCache_1 | PF02518; HATPase_c | PF00512; HisKA	> DCTB_PSEAE Reviewed Length: 612
Cluster 610	1752	SUT2_STYHA	662	1	87	19	661	1716	224 bits (572)	6e-63	185/587 (32%)	309/587 (53%)	33/587 (6%)	3	GO:0016021; C:integral component of membrane | GO:0005886; C:plasma membrane | GO:0008271; F:secondary active sulfate transmembrane transporter activity	0			2	PF01740; STAS | PF00916; Sulfate_transp	> SUT2_STYHA Reviewed Length: 662
Cluster 611	1749	ARCB_ECOLI	778	1	266	580	642	1725	131 bits (330)	7e-31	111/391 (28%)	191/391 (49%)	23/391 (6%)	10	GO:0016021; C:integral component of membrane | GO:0005622; C:intracellular | GO:0005886; C:plasma membrane | GO:0005524; F:ATP binding | GO:0009927; F:histidine phosphotransfer kinase activity | GO:0000155; F:phosphorelay sensor kinase activity | GO:0000160; P:phosphorelay signal transduction system | GO:0046777; P:protein autophosphorylation | GO:0006355; P:regulation of transcription, DNA-templ…	1	K07648;	ko02020; Two-component system	5	PF02518; HATPase_c | PF00512; HisKA | PF01627; Hpt | PF00989; PAS | PF00072; Response_reg	> ARCB_ECOLI Reviewed Length: 778
Cluster 612	1749													0		0			0
Cluster 613	1746													0		0			0
Cluster 614	1746	NHAP2_PSEE4	580	1	1	1	580	1743	837 bits (2163)	0	470/581 (81%)	531/581 (91%)	1/581 (0%)	7	GO:0005887; C:integral component of plasma membrane | GO:0050660; F:flavin adenine dinucleotide binding | GO:0016614; F:oxidoreductase activity, acting on CH-OH group of donors | GO:0015459; F:potassium channel regulator activity | GO:0015386; F:potassium:proton antiporter activity | GO:0006884; P:cell volume homeostasis | GO:0043266; P:regulation of potassium ion transport	1	K11105;		3	PF03471; CorC_HlyC | PF00999; Na_H_Exchanger | PF02080; TrkA_C	> NHAP2_PSEE4 Reviewed Length: 580
Cluster 615	1746	ZRAS_ECOLI	465	1	233	958	456	1740	115 bits (288)	3e-26	84/262 (32%)	126/262 (48%)	39/262 (15%)	10	GO:0005887; C:integral component of plasma membrane | GO:0005622; C:intracellular | GO:0016020; C:membrane | GO:0005886; C:plasma membrane | GO:0005524; F:ATP binding | GO:0000155; F:phosphorelay sensor kinase activity | GO:0071284; P:cellular response to lead ion | GO:0071294; P:cellular response to zinc ion | GO:0000160; P:phosphorelay signal transduction system | GO:0046777; P:protein autophos…	1	K07709;	ko02020; Two-component system	2	PF02518; HATPase_c | PF00512; HisKA	> ZRAS_ECOLI Reviewed Length: 465
Cluster 616	1746	LEU1_PSEP1	557	1	1	76	557	1743	948 bits (2450)	0	462/557 (83%)	510/557 (92%)	1/557 (0%)	2	GO:0003852; F:2-isopropylmalate synthase activity | GO:0009098; P:leucine biosynthetic process	1	K01649;	ko00290; Valine, leucine and isoleucine biosynthesis | ko00620; Pyruvate metabolism | ko01210; 2-Oxocarboxylic acid metabolism | ko01230; Biosynthesis of amino acids	2	PF00682; HMGL-like | PF08502; LeuA_dimer	> LEU1_PSEP1 Reviewed Length: 557
Cluster 617	1743	YFAA_ECOLI	562	1	45	157	562	1740	430 bits (1105)	6e-142	252/538 (47%)	343/538 (64%)	30/538 (6%)	1	GO:0005829; C:cytosol	0			1	PF09909; DUF2138	> YFAA_ECOLI Reviewed Length: 562
Cluster 618	1743													0		0			0
Cluster 619	1740	SQRD_DICDI	452	1	73	553	439	1662	296 bits (759)	6e-92	150/372 (40%)	221/372 (59%)	7/372 (2%)	5	GO:0005739; C:mitochondrion | GO:0016491; F:oxidoreductase activity | GO:0048038; F:quinone binding | GO:0042762; P:regulation of sulfur metabolic process | GO:0000302; P:response to reactive oxygen species	1	K17218;	ko00920; Sulfur metabolism	1	PF07992; Pyr_redox_2	> SQRD_DICDI Reviewed Length: 452
Cluster 620	1740	PTFBC_ECOLI	563	1	59	220	553	1698	445 bits (1145)	6e-148	311/495 (63%)	387/495 (78%)	2/495 (0%)	7	GO:0016021; C:integral component of membrane | GO:0005886; C:plasma membrane | GO:0016301; F:kinase activity | GO:0022877; F:protein-N(PI)-phosphohistidine-fructose phosphotransferase system transporter activity | GO:0090582; F:protein-phosphocysteine-D-fructose-phosphotransferase system transporter activity | GO:0005351; F:sugar:proton symporter activity | GO:0009401; P:phosphoenolpyruvate-depen…	2	K02769; | K02770;	ko00051; Fructose and mannose metabolism | ko02060; Phosphotransferase system (PTS) | ko00051; Fructose and mannose metabolism | ko02060; Phosphotransferase system (PTS)	2	PF02378; PTS_EIIC | PF02302; PTS_IIB	> PTFBC_ECOLI Reviewed Length: 563
Cluster 621	1737													0		0			0
Cluster 623	1734	ILVI_BUCBP	576	1	1	10	574	1731	686 bits (1771)	0	344/576 (60%)	443/576 (77%)	4/576 (1%)	6	GO:0003984; F:acetolactate synthase activity | GO:0050660; F:flavin adenine dinucleotide binding | GO:0000287; F:magnesium ion binding | GO:0030976; F:thiamine pyrophosphate binding | GO:0009097; P:isoleucine biosynthetic process | GO:0009099; P:valine biosynthetic process	1	K01652;	ko00290; Valine, leucine and isoleucine biosynthesis | ko00650; Butanoate metabolism | ko00660; C5-Branched dibasic acid metabolism | ko00770; Pantothenate and CoA biosynthesis | ko01210; 2-Oxocarboxylic acid metabolism | ko01230; Biosynthesis of amino acids	3	PF02775; TPP_enzyme_C | PF00205; TPP_enzyme_M | PF02776; TPP_enzyme_N	> ILVI_BUCBP Reviewed Length: 576
Cluster 624	1734	Y1218_HAEIN	532	1	25	109	507	1632	142 bits (359)	2e-35	151/520 (29%)	252/520 (48%)	49/520 (9%)	2	GO:0005887; C:integral component of plasma membrane | GO:0015129; F:lactate transmembrane transporter activity	1	K03303;		1	PF02652; Lactate_perm	> Y1218_HAEIN Reviewed Length: 532
Cluster 625	1731	Y4667_PSEAE	590	1	16	1	589	1725	823 bits (2125)	0	430/575 (75%)	498/575 (87%)	1/575 (0%)	0		0			0		> Y4667_PSEAE Reviewed Length: 590
Cluster 626	1731	FTSI_ECO57	588	1	22	31	588	1728	471 bits (1212)	1e-157	260/577 (45%)	357/577 (62%)	21/577 (4%)	9	GO:0016021; C:integral component of membrane | GO:0005886; C:plasma membrane | GO:0008658; F:penicillin binding | GO:0008955; F:peptidoglycan glycosyltransferase activity | GO:0007049; P:cell cycle | GO:0051301; P:cell division | GO:0071555; P:cell wall organization | GO:0009252; P:peptidoglycan biosynthetic process | GO:0008360; P:regulation of cell shape	1	K03587;	ko00550; Peptidoglycan biosynthesis | ko01501; beta-Lactam resistance	2	PF03717; PBP_dimer | PF00905; Transpeptidase	> FTSI_ECO57 Reviewed Length: 588
Cluster 627	1731	RHLE_ECOLI	454	1	27	1	378	1068	447 bits (1150)	2e-150	226/356 (63%)	274/356 (77%)	4/356 (1%)	7	GO:0005829; C:cytosol | GO:0005524; F:ATP binding | GO:0004004; F:ATP-dependent RNA helicase activity | GO:0003723; F:RNA binding | GO:0009408; P:response to heat | GO:0042255; P:ribosome assembly | GO:0010501; P:RNA secondary structure unwinding	1	K11927;	ko03018; RNA degradation	2	PF00270; DEAD | PF00271; Helicase_C	> RHLE_ECOLI Reviewed Length: 454
Cluster 628	1728	TAMA_HAEIN	578	1	104	301	578	1725	267 bits (682)	2e-79	162/479 (34%)	247/479 (52%)	8/479 (2%)	2	GO:0009279; C:cell outer membrane | GO:0016021; C:integral component of membrane	1	K07278;		1	PF01103; Bac_surface_Ag	> TAMA_HAEIN Reviewed Length: 578
Cluster 629	1728	NUOCD_PSEFS	594	1	19	1	594	1725	1038 bits (2683)	0	480/576 (83%)	539/576 (94%)	1/576 (0%)	6	GO:0030964; C:NADH dehydrogenase complex | GO:0005886; C:plasma membrane | GO:0051287; F:NAD binding | GO:0008137; F:NADH dehydrogenase (ubiquinone) activity | GO:0048038; F:quinone binding | GO:0006810; P:transport	1	K13378;	ko00190; Oxidative phosphorylation	2	PF00329; Complex1_30kDa | PF00346; Complex1_49kDa	> NUOCD_PSEFS Reviewed Length: 594
Cluster 631	1725	ACEK_PSEA8	577	1	1	1	569	1704	956 bits (2470)	0	458/569 (80%)	501/569 (88%)	1/569 (0%)	9	GO:0005737; C:cytoplasm | GO:0008772; F:[isocitrate dehydrogenase (NADP+)] kinase activity | GO:0101014; F:[isocitrate dehydrogenase (NADP+)] phosphatase activity | GO:0005524; F:ATP binding | GO:0004721; F:phosphoprotein phosphatase activity | GO:0004674; F:protein serine/threonine kinase activity | GO:0006006; P:glucose metabolic process | GO:0006097; P:glyoxylate cycle | GO:0006099; P:tricarbo…	1	K00906;		1	PF06315; AceK	> ACEK_PSEA8 Reviewed Length: 577
Cluster 632	1725	YCBB_ECOLI	615	1	98	244	597	1647	199 bits (507)	2e-54	158/515 (31%)	231/515 (45%)	62/515 (12%)	11	GO:0016021; C:integral component of membrane | GO:0016807; F:cysteine-type carboxypeptidase activity | GO:0071972; F:peptidoglycan L,D-transpeptidase activity | GO:0016755; F:transferase activity, transferring amino-acyl groups | GO:0016757; F:transferase activity, transferring glycosyl groups | GO:0044036; P:cell wall macromolecule metabolic process | GO:0071555; P:cell wall organization | GO:00…	0			2	PF01471; PG_binding_1 | PF03734; YkuD	> YCBB_ECOLI Reviewed Length: 615
Cluster 633	1722													0		0			0
Cluster 634	1722	GSPE_XANCP	567	1	13	55	567	1719	580 bits (1496)	0	336/559 (60%)	407/559 (73%)	8/559 (1%)	6	GO:0005737; C:cytoplasm | GO:0015627; C:type II protein secretion system complex | GO:0005524; F:ATP binding | GO:0042802; F:identical protein binding | GO:0008565; F:protein transporter activity | GO:0015628; P:protein secretion by the type II secretion system	1	K02454;	ko03070; Bacterial secretion system	2	PF00437; T2SSE | PF05157; T2SSE_N	> GSPE_XANCP Reviewed Length: 567
Cluster 635	1719	NIRS_PSEST	560	1	1	1	560	1716	624 bits (1608)	0	312/592 (53%)	414/592 (70%)	52/592 (9%)	6	GO:0042597; C:periplasmic space | GO:0009055; F:electron carrier activity | GO:0020037; F:heme binding | GO:0050418; F:hydroxylamine reductase activity | GO:0046872; F:metal ion binding | GO:0050421; F:nitrite reductase (NO-forming) activity	1	K15864;	ko00910; Nitrogen metabolism	1	PF13442; Cytochrome_CBB3	> NIRS_PSEST Reviewed Length: 560
Cluster 636	1719	PKN2_CORGL	469	1	20	811	288	1626	112 bits (279)	4e-25	87/285 (31%)	139/285 (49%)	29/285 (10%)	3	GO:0005524; F:ATP binding | GO:0004674; F:protein serine/threonine kinase activity | GO:0016772; F:transferase activity, transferring phosphorus-containing groups	1	K12132;		1	PF00069; Pkinase	> PKN2_CORGL Reviewed Length: 469
Cluster 637	1716	SYP_PSEA7	571	1	1	1	571	1713	1029 bits (2661)	0	488/571 (85%)	535/571 (94%)	0/571 (0%)	5	GO:0005737; C:cytoplasm | GO:0002161; F:aminoacyl-tRNA editing activity | GO:0005524; F:ATP binding | GO:0004827; F:proline-tRNA ligase activity | GO:0006433; P:prolyl-tRNA aminoacylation	1	K01881;	ko00970; Aminoacyl-tRNA biosynthesis	3	PF03129; HGTP_anticodon | PF00587; tRNA-synt_2b | PF04073; tRNA_edit	> SYP_PSEA7 Reviewed Length: 571
Cluster 638	1716	RECJ_HAEIN	575	1	26	76	572	1710	579 bits (1493)	0	295/549 (54%)	398/549 (72%)	6/549 (1%)	4	GO:0008409; F:5'-3' exonuclease activity | GO:0003676; F:nucleic acid binding | GO:0006310; P:DNA recombination | GO:0006281; P:DNA repair	1	K07462;	ko03410; Base excision repair | ko03430; Mismatch repair | ko03440; Homologous recombination	2	PF01368; DHH | PF02272; DHHA1	> RECJ_HAEIN Reviewed Length: 575
Cluster 642	1713	ALGB_PSEAE	449	1	1	367	449	1710	691 bits (1782)	0	374/449 (83%)	403/449 (90%)	1/449 (0%)	13	GO:0005622; C:intracellular | GO:0005524; F:ATP binding | GO:0000156; F:phosphorelay response regulator activity | GO:0000155; F:phosphorelay sensor kinase activity | GO:0043565; F:sequence-specific DNA binding | GO:0044212; F:transcription regulatory region DNA binding | GO:0042121; P:alginic acid biosynthetic process | GO:1900232; P:negative regulation of single-species biofilm formation on ina…	1	K11384;	ko02020; Two-component system	3	PF02954; HTH_8 | PF00072; Response_reg | PF00158; Sigma54_activat	> ALGB_PSEAE Reviewed Length: 449
Cluster 643	1710													0		0			0
Cluster 644	1710	TRES_PIMSR	573	1	15	19	562	1626	374 bits (960)	3e-120	222/552 (40%)	320/552 (58%)	20/552 (4%)	3	GO:0047471; F:maltose alpha-D-glucosyltransferase activity | GO:0046872; F:metal ion binding | GO:0005975; P:carbohydrate metabolic process	0			2	PF00128; Alpha-amylase | PF16657; Malt_amylase_C	> TRES_PIMSR Reviewed Length: 573
Cluster 646	1707	EPTA_SALTY	547	1	8	13	543	1620	411 bits (1057)	3e-135	224/542 (41%)	332/542 (61%)	12/542 (2%)	7	GO:0016021; C:integral component of membrane | GO:0005886; C:plasma membrane | GO:0016776; F:phosphotransferase activity, phosphate group as acceptor | GO:0008484; F:sulfuric ester hydrolase activity | GO:0009245; P:lipid A biosynthetic process | GO:0009244; P:lipopolysaccharide core region biosynthetic process | GO:0046677; P:response to antibiotic	1	K03760;	ko01503; Cationic antimicrobial peptide (CAMP) resistance	2	PF08019; DUF1705 | PF00884; Sulfatase	> EPTA_SALTY Reviewed Length: 547
Cluster 647	1707	KDPA_PSESM	564	1	21	61	560	1680	595 bits (1533)	0	393/540 (73%)	456/540 (84%)	0/540 (0%)	3	GO:0005887; C:integral component of plasma membrane | GO:0030955; F:potassium ion binding | GO:0008556; F:potassium-transporting ATPase activity	1	K01546;	ko02020; Two-component system	1	PF03814; KdpA	> KDPA_PSESM Reviewed Length: 564
Cluster 648	1707	RTCR_ECOLI	532	1	2	97	525	1686	739 bits (1907)	0	373/530 (70%)	425/530 (80%)	6/530 (1%)	7	GO:0005622; C:intracellular | GO:0005524; F:ATP binding | GO:0003677; F:DNA binding | GO:0003700; F:transcription factor activity, sequence-specific DNA binding | GO:0000160; P:phosphorelay signal transduction system | GO:0045893; P:positive regulation of transcription, DNA-templated | GO:0006351; P:transcription, DNA-templated	1	K14414;		2	PF06956; RtcR | PF00158; Sigma54_activat	> RTCR_ECOLI Reviewed Length: 532
Cluster 649	1704	YFBK_ECOLI	575	1	104	289	574	1683	469 bits (1207)	3e-157	251/475 (53%)	330/475 (69%)	14/475 (3%)	0		1	K07114;		3	PF12034; DUF3520 | PF00092; VWA | PF12450; vWF_A	> YFBK_ECOLI Reviewed Length: 575
Cluster 652	1701	URE1_BURCA	568	1	3	1	568	1698	914 bits (2361)	0	461/566 (81%)	509/566 (90%)	0/566 (0%)	4	GO:0005737; C:cytoplasm | GO:0016151; F:nickel cation binding | GO:0009039; F:urease activity | GO:0043419; P:urea catabolic process	1	K01428;	ko00220; Arginine biosynthesis | ko00230; Purine metabolism | ko00791; Atrazine degradation | ko05120; Epithelial cell signaling in Helicobacter pylori infection	2	PF01979; Amidohydro_1 | PF00449; Urease_alpha	> URE1_BURCA Reviewed Length: 568
Cluster 653	1701	NADE_XYLFT	545	1	1	70	544	1689	532 bits (1370)	0	281/544 (52%)	359/544 (66%)	4/544 (1%)	4	GO:0005524; F:ATP binding | GO:0016810; F:hydrolase activity, acting on carbon-nitrogen (but not peptide) bonds | GO:0003952; F:NAD+ synthase (glutamine-hydrolyzing) activity | GO:0009435; P:NAD biosynthetic process	1	K01950;	ko00760; Nicotinate and nicotinamide metabolism	2	PF00795; CN_hydrolase | PF02540; NAD_synthase	> NADE_XYLFT Reviewed Length: 545
Cluster 654	1701	SIR_MYCBO	555	1	95	199	542	1635	159 bits (401)	1e-40	142/495 (29%)	226/495 (46%)	63/495 (13%)	4	GO:0051539; F:4 iron, 4 sulfur cluster binding | GO:0020037; F:heme binding | GO:0046872; F:metal ion binding | GO:0050311; F:sulfite reductase (ferredoxin) activity	1	K00392;	ko00920; Sulfur metabolism	2	PF01077; NIR_SIR | PF03460; NIR_SIR_ferr	> SIR_MYCBO Reviewed Length: 555
Cluster 655	1698	Y036_HAEIN	592	1	40	13	584	1659	352 bits (902)	1e-111	183/549 (33%)	299/549 (54%)	4/549 (1%)	4	GO:0016021; C:integral component of membrane | GO:0005886; C:plasma membrane | GO:0005524; F:ATP binding | GO:0042626; F:ATPase activity, coupled to transmembrane movement of substances	1	K02471;	ko02010; ABC transporters	2	PF06472; ABC_membrane_2 | PF00005; ABC_tran	> Y036_HAEIN Reviewed Length: 592
Cluster 656	1698	AFSQ1_STRCO	225	1	3	16	118	378	97.8 bits (242)	2e-21	52/121 (43%)	84/121 (69%)	5/121 (4%)	5	GO:0005737; C:cytoplasm | GO:0003677; F:DNA binding | GO:0000160; P:phosphorelay signal transduction system | GO:0006355; P:regulation of transcription, DNA-templated | GO:0006351; P:transcription, DNA-templated	0			2	PF00072; Response_reg | PF00486; Trans_reg_C	> AFSQ1_STRCO Reviewed Length: 225
Cluster 657	1698	LCFCS_THET8	541	1	47	142	531	1644	357 bits (917)	2e-114	207/504 (41%)	296/504 (59%)	22/504 (4%)	3	GO:0005524; F:ATP binding | GO:0004467; F:long-chain fatty acid-CoA ligase activity | GO:0046872; F:metal ion binding	1	K00666;		2	PF00501; AMP-binding | PF13193; AMP-binding_C	> LCFCS_THET8 Reviewed Length: 541
Cluster 659	1695	Y1218_HAEIN	532	1	1	1	507	1599	144 bits (363)	8e-36	168/562 (30%)	267/562 (48%)	84/562 (15%)	2	GO:0005887; C:integral component of plasma membrane | GO:0015129; F:lactate transmembrane transporter activity	1	K03303;		1	PF02652; Lactate_perm	> Y1218_HAEIN Reviewed Length: 532
Cluster 660	1695	DNLI_KORVE	576	1	1	1	549	1671	210 bits (535)	1e-58	179/577 (31%)	277/577 (48%)	48/577 (8%)	10	GO:0005524; F:ATP binding | GO:0003677; F:DNA binding | GO:0003910; F:DNA ligase (ATP) activity | GO:0046872; F:metal ion binding | GO:0007049; P:cell cycle | GO:0051301; P:cell division | GO:0071897; P:DNA biosynthetic process | GO:0051103; P:DNA ligation involved in DNA repair | GO:0006310; P:DNA recombination | GO:0006260; P:DNA replication	1	K10747;	ko03030; DNA replication | ko03410; Base excision repair | ko03420; Nucleotide excision repair | ko03430; Mismatch repair	3	PF04679; DNA_ligase_A_C | PF01068; DNA_ligase_A_M | PF04675; DNA_ligase_A_N	> DNLI_KORVE Reviewed Length: 576
Cluster 661	1692	MALCR_PSEAE	561	1	17	58	561	1689	506 bits (1304)	4e-172	340/545 (62%)	413/545 (76%)	1/545 (0%)	5	GO:0016021; C:integral component of membrane | GO:0005886; C:plasma membrane | GO:0004871; F:signal transducer activity | GO:0071310; P:cellular response to organic substance | GO:0050918; P:positive chemotaxis	1	K03406;	ko02020; Two-component system | ko02030; Bacterial chemotaxis	3	PF00672; HAMP | PF00015; MCPsignal | PF17200; sCache_2	> MALCR_PSEAE Reviewed Length: 561
Cluster 662	1689	FLIF_PSEAE	598	1	61	121	598	1665	270 bits (691)	1e-80	188/550 (34%)	282/550 (51%)	47/550 (9%)	5	GO:0009431; C:bacterial-type flagellum basal body, MS ring | GO:0016021; C:integral component of membrane | GO:0005886; C:plasma membrane | GO:0003774; F:motor activity | GO:0071973; P:bacterial-type flagellum-dependent cell motility	1	K02409;	ko02040; Flagellar assembly	2	PF01514; YscJ_FliF | PF08345; YscJ_FliF_C	> FLIF_PSEAE Reviewed Length: 598
Cluster 663	1689	LCFA_HAEIN	562	1	5	16	553	1680	558 bits (1437)	0	285/556 (51%)	388/556 (70%)	8/556 (1%)	3	GO:0016020; C:membrane | GO:0005524; F:ATP binding | GO:0004467; F:long-chain fatty acid-CoA ligase activity	1	K01897;	ko00061; Fatty acid biosynthesis | ko00071; Fatty acid degradation | ko01212; Fatty acid metabolism | ko03320; PPAR signaling pathway | ko04146; Peroxisome | ko04920; Adipocytokine signaling pathway	2	PF00501; AMP-binding | PF13193; AMP-binding_C	> LCFA_HAEIN Reviewed Length: 562
Cluster 665	1686	CDIB_DICD3	558	1	75	205	558	1683	266 bits (681)	1e-79	170/493 (34%)	269/493 (55%)	9/493 (2%)	5	GO:0009279; C:cell outer membrane | GO:0046930; C:pore complex | GO:0015288; F:porin activity | GO:0006811; P:ion transport | GO:0015031; P:protein transport	0			2	PF08479; POTRA_2 | PF03865; ShlB	> CDIB_DICD3 Reviewed Length: 558
Cluster 666	1686	SYQ_NEIMA	562	1	8	40	559	1677	723 bits (1867)	0	350/553 (63%)	427/553 (77%)	8/553 (1%)	5	GO:0005737; C:cytoplasm | GO:0005524; F:ATP binding | GO:0004819; F:glutamine-tRNA ligase activity | GO:0006425; P:glutaminyl-tRNA aminoacylation | GO:0006424; P:glutamyl-tRNA aminoacylation	1	K01886;	ko00970; Aminoacyl-tRNA biosynthesis	2	PF00749; tRNA-synt_1c | PF03950; tRNA-synt_1c_C	> SYQ_NEIMA Reviewed Length: 562
Cluster 668	1683	BETA_PSEPG	565	1	1	1	560	1680	995 bits (2572)	0	465/560 (83%)	510/560 (91%)	0/560 (0%)	4	GO:0008802; F:betaine-aldehyde dehydrogenase activity | GO:0008812; F:choline dehydrogenase activity | GO:0050660; F:flavin adenine dinucleotide binding | GO:0019285; P:glycine betaine biosynthetic process from choline	1	K00108;	ko00260; Glycine, serine and threonine metabolism	2	PF05199; GMC_oxred_C | PF00732; GMC_oxred_N	> BETA_PSEPG Reviewed Length: 565
Cluster 669	1683	MALCR_PSEAE	561	1	27	76	561	1680	719 bits (1856)	0	417/535 (78%)	470/535 (88%)	0/535 (0%)	5	GO:0016021; C:integral component of membrane | GO:0005886; C:plasma membrane | GO:0004871; F:signal transducer activity | GO:0071310; P:cellular response to organic substance | GO:0050918; P:positive chemotaxis	1	K03406;	ko02020; Two-component system | ko02030; Bacterial chemotaxis	3	PF00672; HAMP | PF00015; MCPsignal | PF17200; sCache_2	> MALCR_PSEAE Reviewed Length: 561
Cluster 670	1683	ILVB_SYNPX	617	1	16	7	560	1614	268 bits (685)	1e-79	189/558 (34%)	286/558 (51%)	35/558 (6%)	6	GO:0003984; F:acetolactate synthase activity | GO:0050660; F:flavin adenine dinucleotide binding | GO:0000287; F:magnesium ion binding | GO:0030976; F:thiamine pyrophosphate binding | GO:0009097; P:isoleucine biosynthetic process | GO:0009099; P:valine biosynthetic process	1	K01652;	ko00290; Valine, leucine and isoleucine biosynthesis | ko00650; Butanoate metabolism | ko00660; C5-Branched dibasic acid metabolism | ko00770; Pantothenate and CoA biosynthesis | ko01210; 2-Oxocarboxylic acid metabolism | ko01230; Biosynthesis of amino acids	3	PF02775; TPP_enzyme_C | PF00205; TPP_enzyme_M | PF02776; TPP_enzyme_N	> ILVB_SYNPX Reviewed Length: 617
Cluster 671	1683	ACSF2_RAT	615	1	58	10	615	1668	535 bits (1379)	0	261/559 (47%)	379/559 (68%)	7/559 (1%)	4	GO:0005739; C:mitochondrion | GO:0005524; F:ATP binding | GO:0016874; F:ligase activity | GO:0006631; P:fatty acid metabolic process	1	K00666;		2	PF00501; AMP-binding | PF13193; AMP-binding_C	> ACSF2_RAT Reviewed Length: 615
Cluster 673	1680	PCL_RHOCB	384	1	97	373	347	1158	63.2 bits (152)	2e-09	78/265 (29%)	112/265 (42%)	17/265 (6%)	3	GO:0016207; F:4-coumarate-CoA ligase activity | GO:0005524; F:ATP binding | GO:0009698; P:phenylpropanoid metabolic process	0			2	PF00501; AMP-binding | PF13193; AMP-binding_C	> PCL_RHOCB Reviewed Length: 384
Cluster 675	1677	RECN_VIBC3	554	1	1	1	554	1665	466 bits (1199)	1e-156	267/555 (48%)	362/555 (65%)	1/555 (0%)	3	GO:0005524; F:ATP binding | GO:0006310; P:DNA recombination | GO:0006281; P:DNA repair	1	K03631;		1	PF02463; SMC_N	> RECN_VIBC3 Reviewed Length: 554
Cluster 677	1677	YLAB_ECOLI	516	1	39	214	516	1656	237 bits (605)	5e-69	162/491 (33%)	255/491 (52%)	23/491 (5%)	3	GO:0016021; C:integral component of membrane | GO:0005886; C:plasma membrane | GO:0071111; F:cyclic-guanylate-specific phosphodiesterase activity	0			2	PF12792; CSS-motif | PF00563; EAL	> YLAB_ECOLI Reviewed Length: 516
Cluster 678	1674	HUTU_PSEPU	557	1	1	1	555	1665	1063 bits (2748)	0	506/555 (91%)	529/555 (95%)	0/555 (0%)	4	GO:0005737; C:cytoplasm | GO:0016153; F:urocanate hydratase activity | GO:0019556; P:histidine catabolic process to glutamate and formamide | GO:0019557; P:histidine catabolic process to glutamate and formate	0			1	PF01175; Urocanase	> HUTU_PSEPU Reviewed Length: 557
Cluster 680	1671	Y3311_PSEAE	783	1	338	346	766	1623	279 bits (713)	3e-82	173/430 (40%)	260/430 (60%)	5/430 (1%)	2	GO:0016021; C:integral component of membrane | GO:0005886; C:plasma membrane	0			3	PF00563; EAL | PF00990; GGDEF | PF03707; MHYT	> Y3311_PSEAE Reviewed Length: 783
Cluster 681	1671	YQGH_BACSU	309	1	67	865	256	1458	83.6 bits (205)	3e-16	63/203 (31%)	116/203 (57%)	18/203 (9%)	3	GO:0005887; C:integral component of plasma membrane | GO:0005315; F:inorganic phosphate transmembrane transporter activity | GO:0015415; F:phosphate ion transmembrane-transporting ATPase activity	1	K02037;	ko02010; ABC transporters	1	PF00528; BPD_transp_1	> YQGH_BACSU Reviewed Length: 309
Cluster 682	1668	YIDC_PSESM	562	1	1	1	558	1662	859 bits (2219)	0	440/558 (79%)	492/558 (88%)	4/558 (1%)	4	GO:0016021; C:integral component of membrane | GO:0005886; C:plasma membrane | GO:0051205; P:protein insertion into membrane | GO:0015031; P:protein transport	1	K03217;	ko03060; Protein export | ko03070; Bacterial secretion system	2	PF02096; 60KD_IMP | PF14849; YidC_periplas	> YIDC_PSESM Reviewed Length: 562
Cluster 683	1665	ETTA_MYCTO	558	1	1	1	556	1662	583 bits (1503)	0	322/560 (58%)	410/560 (73%)	10/560 (2%)	7	GO:0005737; C:cytoplasm | GO:0005524; F:ATP binding | GO:0016887; F:ATPase activity | GO:0019843; F:rRNA binding | GO:0000049; F:tRNA binding | GO:0006417; P:regulation of translation | GO:0006412; P:translation	0			2	PF00005; ABC_tran | PF12848; ABC_tran_Xtn	> ETTA_MYCTO Reviewed Length: 558
Cluster 684	1665	G6PI1_PSEPK	554	1	1	1	554	1662	981 bits (2535)	0	462/554 (83%)	505/554 (91%)	0/554 (0%)	4	GO:0005737; C:cytoplasm | GO:0004347; F:glucose-6-phosphate isomerase activity | GO:0006094; P:gluconeogenesis | GO:0006096; P:glycolytic process	1	K01810;	ko00010; Glycolysis / Gluconeogenesis | ko00030; Pentose phosphate pathway | ko00500; Starch and sucrose metabolism | ko00520; Amino sugar and nucleotide sugar metabolism | ko01200; Carbon metabolism	1	PF00342; PGI	> G6PI1_PSEPK Reviewed Length: 554
Cluster 685	1665	DEAD_BUCAP	601	1	1	1	552	1659	397 bits (1019)	5e-129	253/555 (46%)	370/555 (67%)	5/555 (1%)	7	GO:0005737; C:cytoplasm | GO:0005524; F:ATP binding | GO:0004004; F:ATP-dependent RNA helicase activity | GO:0003723; F:RNA binding | GO:0070417; P:cellular response to cold | GO:0000027; P:ribosomal large subunit assembly | GO:0006401; P:RNA catabolic process	1	K05592;	ko03018; RNA degradation	3	PF03880; DbpA | PF00270; DEAD | PF00271; Helicase_C	> DEAD_BUCAP Reviewed Length: 601
Cluster 686	1665	MADA_MALRU	554	1	7	31	554	1662	649 bits (1673)	0	311/551 (56%)	400/551 (73%)	10/551 (2%)	3	GO:0005737; C:cytoplasm | GO:0008410; F:CoA-transferase activity | GO:0008152; P:metabolic process	1	K13929;		1	PF16957; Mal_decarbox_Al	> MADA_MALRU Reviewed Length: 554
Cluster 687	1665	ALKJ_PSEPU	552	1	2	22	549	1650	419 bits (1077)	2e-138	225/549 (41%)	318/549 (58%)	7/549 (1%)	3	GO:0005886; C:plasma membrane | GO:0050660; F:flavin adenine dinucleotide binding | GO:0016614; F:oxidoreductase activity, acting on CH-OH group of donors	0			2	PF05199; GMC_oxred_C | PF00732; GMC_oxred_N	> ALKJ_PSEPU Reviewed Length: 552
Cluster 688	1665	G6PI_PSEE4	554	1	1	1	554	1662	905 bits (2338)	0	436/554 (79%)	496/554 (90%)	0/554 (0%)	4	GO:0005737; C:cytoplasm | GO:0004347; F:glucose-6-phosphate isomerase activity | GO:0006094; P:gluconeogenesis | GO:0006096; P:glycolytic process	1	K01810;	ko00010; Glycolysis / Gluconeogenesis | ko00030; Pentose phosphate pathway | ko00500; Starch and sucrose metabolism | ko00520; Amino sugar and nucleotide sugar metabolism | ko01200; Carbon metabolism	1	PF00342; PGI	> G6PI_PSEE4 Reviewed Length: 554
Cluster 692	1662	Y3311_PSEAE	783	1	340	343	755	1581	224 bits (572)	1e-62	168/417 (40%)	252/417 (60%)	5/417 (1%)	2	GO:0016021; C:integral component of membrane | GO:0005886; C:plasma membrane	0			3	PF00563; EAL | PF00990; GGDEF | PF03707; MHYT	> Y3311_PSEAE Reviewed Length: 783
Cluster 693	1662	ACSA_BACSU	572	1	42	82	560	1620	302 bits (773)	6e-93	194/524 (37%)	290/524 (55%)	16/524 (3%)	4	GO:0003987; F:acetate-CoA ligase activity | GO:0005524; F:ATP binding | GO:0046872; F:metal ion binding | GO:0008152; P:metabolic process	1	K01895;	ko00010; Glycolysis / Gluconeogenesis | ko00620; Pyruvate metabolism | ko00640; Propanoate metabolism | ko00680; Methane metabolism | ko00720; Carbon fixation pathways in prokaryotes | ko01200; Carbon metabolism	2	PF00501; AMP-binding | PF13193; AMP-binding_C	> ACSA_BACSU Reviewed Length: 572
Cluster 694	1662	SCW10_YEAST	389	1	139	193	389	960	77.0 bits (188)	8e-14	64/262 (24%)	114/262 (44%)	17/262 (6%)	6	GO:0005576; C:extracellular region | GO:0009277; C:fungal-type cell wall | GO:0015926; F:glucosidase activity | GO:0005975; P:carbohydrate metabolic process | GO:0071555; P:cell wall organization | GO:0000747; P:conjugation with cellular fusion	0			1	PF00332; Glyco_hydro_17	> SCW10_YEAST Reviewed Length: 389
Cluster 695	1659	ACTP_YERPA	551	1	22	67	551	1656	884 bits (2284)	0	438/530 (83%)	476/530 (90%)	0/530 (0%)	5	GO:0005887; C:integral component of plasma membrane | GO:0015123; F:acetate transmembrane transporter activity | GO:0043879; F:glycolate transmembrane transporter activity | GO:0015293; F:symporter activity | GO:0006814; P:sodium ion transport	1	K14393;		1	PF00474; SSF	> ACTP_YERPA Reviewed Length: 551
Cluster 696	1659	AMT4_PELSC	551	1	1	1	551	1656	864 bits (2233)	0	425/558 (76%)	473/558 (85%)	13/558 (2%)	5	GO:0005576; C:extracellular region | GO:0033910; F:glucan 1,4-alpha-maltotetraohydrolase activity | GO:0046872; F:metal ion binding | GO:2001070; F:starch binding | GO:0005983; P:starch catabolic process	0			3	PF00128; Alpha-amylase | PF00686; CBM_20 | PF09081; DUF1921	> AMT4_PELSC Reviewed Length: 551
Cluster 699	1656	ETFQO_ARATH	633	1	95	7	633	1653	569 bits (1467)	0	285/551 (52%)	366/551 (66%)	14/551 (3%)	7	GO:0005743; C:mitochondrial inner membrane | GO:0005739; C:mitochondrion | GO:0051539; F:4 iron, 4 sulfur cluster binding | GO:0004174; F:electron-transferring-flavoprotein dehydrogenase activity | GO:0046872; F:metal ion binding | GO:0006552; P:leucine catabolic process | GO:0009646; P:response to absence of light	1	K00311;		1	PF05187; ETF_QO	> ETFQO_ARATH Reviewed Length: 633
Cluster 701	1656	SCRY_SALTM	505	1	76	358	505	1653	437 bits (1123)	7e-146	228/438 (52%)	294/438 (67%)	14/438 (3%)	5	GO:0009279; C:cell outer membrane | GO:0046930; C:pore complex | GO:0015288; F:porin activity | GO:0008643; P:carbohydrate transport | GO:0006811; P:ion transport	0			2	PF02264; LamB | PF11471; Sugarporin_N	> SCRY_SALTM Reviewed Length: 505
Cluster 702	1653	HBPA_HAEIN	547	1	37	118	543	1641	548 bits (1413)	0	251/508 (49%)	354/508 (70%)	1/508 (0%)	5	GO:0043190; C:ATP-binding cassette (ABC) transporter complex | GO:0030288; C:outer membrane-bounded periplasmic space | GO:0015197; F:peptide transporter activity | GO:0042938; P:dipeptide transport | GO:0055085; P:transmembrane transport	1	K12368;	ko02010; ABC transporters | ko02030; Bacterial chemotaxis	1	PF00496; SBP_bac_5	> HBPA_HAEIN Reviewed Length: 547
Cluster 703	1650	AIDB_ECOLI	541	1	4	22	475	1437	389 bits (1000)	5e-127	224/476 (47%)	290/476 (61%)	8/476 (2%)	12	GO:0005737; C:cytoplasm | GO:0003677; F:DNA binding | GO:0009055; F:electron carrier activity | GO:0000062; F:fatty-acyl-CoA binding | GO:0050660; F:flavin adenine dinucleotide binding | GO:0008470; F:isovaleryl-CoA dehydrogenase activity | GO:0052890; F:oxidoreductase activity, acting on the CH-CH group of donors, with a flavin as acceptor | GO:0043565; F:sequence-specific DNA binding | GO:00069…	1	K09456;		2	PF00441; Acyl-CoA_dh_1 | PF02770; Acyl-CoA_dh_M	> AIDB_ECOLI Reviewed Length: 541
Cluster 704	1650	PLD6_XENTR	210	1	78	583	194	963	51.6 bits (122)	3e-06	40/131 (31%)	59/131 (45%)	18/131 (14%)	16	GO:0016021; C:integral component of membrane | GO:0016020; C:membrane | GO:0005741; C:mitochondrial outer membrane | GO:0035755; F:cardiolipin hydrolase activity | GO:0008808; F:cardiolipin synthase activity | GO:0004519; F:endonuclease activity | GO:0046872; F:metal ion binding | GO:0042803; F:protein homodimerization activity | GO:0032049; P:cardiolipin biosynthetic process | GO:0043046; P:DNA …	1	K16862;		1	PF13091; PLDc_2	> PLD6_XENTR Reviewed Length: 210
Cluster 705	1650	MCP4_THEMA	566	1	25	100	535	1533	280 bits (715)	2e-84	193/528 (37%)	304/528 (58%)	67/528 (13%)	4	GO:0016021; C:integral component of membrane | GO:0005886; C:plasma membrane | GO:0004871; F:signal transducer activity | GO:0006935; P:chemotaxis	1	K03406;	ko02020; Two-component system | ko02030; Bacterial chemotaxis	3	PF00672; HAMP | PF00015; MCPsignal | PF17200; sCache_2	> MCP4_THEMA Reviewed Length: 566
Cluster 706	1650	ACEA_HYPME	540	1	21	106	537	1644	591 bits (1524)	0	290/518 (56%)	381/518 (74%)	6/518 (1%)	5	GO:0004451; F:isocitrate lyase activity | GO:0000287; F:magnesium ion binding | GO:0046914; F:transition metal ion binding | GO:0006097; P:glyoxylate cycle | GO:0006099; P:tricarboxylic acid cycle	0			1	PF00463; ICL	> ACEA_HYPME Reviewed Length: 540
Cluster 707	1650													0		0			0
Cluster 708	1650	LCFH_HAEIN	607	1	42	88	607	1632	224 bits (572)	1e-63	166/568 (29%)	257/568 (45%)	55/568 (10%)	2	GO:0005524; F:ATP binding | GO:0004467; F:long-chain fatty acid-CoA ligase activity	1	K01897;	ko00061; Fatty acid biosynthesis | ko00071; Fatty acid degradation | ko01212; Fatty acid metabolism | ko03320; PPAR signaling pathway | ko04146; Peroxisome | ko04920; Adipocytokine signaling pathway	1	PF00501; AMP-binding	> LCFH_HAEIN Reviewed Length: 607
Cluster 709	1650	ODP2_AZOVI	638	1	224	364	638	1647	556 bits (1432)	0	334/429 (78%)	359/429 (84%)	15/429 (3%)	3	GO:0045254; C:pyruvate dehydrogenase complex | GO:0004742; F:dihydrolipoyllysine-residue acetyltransferase activity | GO:0006096; P:glycolytic process	0			3	PF00198; 2-oxoacid_dh | PF00364; Biotin_lipoyl | PF02817; E3_binding	> ODP2_AZOVI Reviewed Length: 638
Cluster 710	1650	DHBE_BACSU	539	1	9	31	525	1602	194 bits (494)	3e-53	157/525 (30%)	251/525 (48%)	9/525 (2%)	5	GO:0005737; C:cytoplasm | GO:0008668; F:(2,3-dihydroxybenzoyl)adenylate synthase activity | GO:0005524; F:ATP binding | GO:0016874; F:ligase activity | GO:0019290; P:siderophore biosynthetic process	1	K02363;	ko01053; Biosynthesis of siderophore group nonribosomal peptides	2	PF00501; AMP-binding | PF13193; AMP-binding_C	> DHBE_BACSU Reviewed Length: 539
Cluster 711	1647	YFAQ_ECOLI	549	1	29	85	549	1644	524 bits (1349)	3e-179	283/521 (54%)	355/521 (68%)	1/521 (0%)	0		0			2	PF10062; DUF2300 | PF08486; SpoIID	> YFAQ_ECOLI Reviewed Length: 549
Cluster 712	1647	MCP1_ECOLI	551	1	196	586	517	1509	144 bits (362)	1e-35	130/322 (40%)	207/322 (64%)	14/322 (4%)	8	GO:0005887; C:integral component of plasma membrane | GO:0005886; C:plasma membrane | GO:0043424; F:protein histidine kinase binding | GO:0004888; F:transmembrane signaling receptor activity | GO:0048870; P:cell motility | GO:0006935; P:chemotaxis | GO:0043200; P:response to amino acid | GO:0007165; P:signal transduction	1	K05874;	ko02020; Two-component system | ko02030; Bacterial chemotaxis	3	PF00672; HAMP | PF00015; MCPsignal | PF02203; TarH	> MCP1_ECOLI Reviewed Length: 551
Cluster 713	1647	Y469_BACHK	658	1	284	598	631	1587	125 bits (314)	5e-29	100/351 (28%)	202/351 (58%)	24/351 (7%)	4	GO:0016021; C:integral component of membrane | GO:0005886; C:plasma membrane | GO:0004871; F:signal transducer activity | GO:0006935; P:chemotaxis	1	K03406;	ko02020; Two-component system | ko02030; Bacterial chemotaxis	3	PF02743; dCache_1 | PF00672; HAMP | PF00015; MCPsignal	> Y469_BACHK Reviewed Length: 658
Cluster 719	1641	ALGG_PSESM	536	1	50	178	536	1638	691 bits (1782)	0	320/487 (66%)	392/487 (80%)	0/487 (0%)	3	GO:0042597; C:periplasmic space | GO:0016853; F:isomerase activity | GO:0042121; P:alginic acid biosynthetic process	1	K01795;		0		> ALGG_PSESM Reviewed Length: 536
Cluster 720	1641	CH60_PSEPK	546	1	1	1	530	1590	895 bits (2313)	0	491/530 (93%)	514/530 (97%)	0/530 (0%)	3	GO:0005737; C:cytoplasm | GO:0005524; F:ATP binding | GO:0042026; P:protein refolding	1	K04077;	ko03018; RNA degradation | ko04212; Longevity regulating pathway - worm | ko04940; Type I diabetes mellitus | ko05134; Legionellosis | ko05152; Tuberculosis	1	PF00118; Cpn60_TCP1	> CH60_PSEPK Reviewed Length: 546
Cluster 721	1638	YOJI_ECOLI	547	1	76	226	547	1632	254 bits (649)	4e-75	179/481 (37%)	259/481 (54%)	21/481 (4%)	7	GO:0016021; C:integral component of membrane | GO:0005886; C:plasma membrane | GO:0005524; F:ATP binding | GO:0042626; F:ATPase activity, coupled to transmembrane movement of substances | GO:0015197; F:peptide transporter activity | GO:0042884; P:microcin transport | GO:0046677; P:response to antibiotic	1	K06159;	ko02010; ABC transporters	2	PF00664; ABC_membrane | PF00005; ABC_tran	> YOJI_ECOLI Reviewed Length: 547
Cluster 722	1638	FAN1_PSEAE	559	1	15	10	555	1620	602 bits (1553)	0	344/542 (63%)	394/542 (73%)	6/542 (1%)	7	GO:0008409; F:5'-3' exonuclease activity | GO:0017108; F:5'-flap endonuclease activity | GO:0070336; F:flap-structured DNA binding | GO:0000287; F:magnesium ion binding | GO:0030145; F:manganese ion binding | GO:0004528; F:phosphodiesterase I activity | GO:0036297; P:interstrand cross-link repair	0			1	PF08774; VRR_NUC	> FAN1_PSEAE Reviewed Length: 559
Cluster 723	1638	PUR9_PSEPG	535	1	1	31	535	1635	1006 bits (2601)	0	485/535 (91%)	505/535 (94%)	0/535 (0%)	3	GO:0003937; F:IMP cyclohydrolase activity | GO:0004643; F:phosphoribosylaminoimidazolecarboxamide formyltransferase activity | GO:0006189; P:'de novo' IMP biosynthetic process	1	K00602;	ko00230; Purine metabolism | ko00670; One carbon pool by folate	2	PF01808; AICARFT_IMPCHas | PF02142; MGS	> PUR9_PSEPG Reviewed Length: 535
Cluster 724	1635	MALCR_PSEAE	561	1	234	649	561	1632	206 bits (525)	2e-57	151/328 (46%)	221/328 (67%)	0/328 (0%)	5	GO:0016021; C:integral component of membrane | GO:0005886; C:plasma membrane | GO:0004871; F:signal transducer activity | GO:0071310; P:cellular response to organic substance | GO:0050918; P:positive chemotaxis	1	K03406;	ko02020; Two-component system | ko02030; Bacterial chemotaxis	3	PF00672; HAMP | PF00015; MCPsignal | PF17200; sCache_2	> MALCR_PSEAE Reviewed Length: 561
Cluster 725	1635													0		0			0
Cluster 726	1635	PHAA_PSEOL	559	1	23	19	559	1632	598 bits (1543)	0	312/538 (58%)	399/538 (74%)	1/538 (0%)	3	GO:0016746; F:transferase activity, transferring acyl groups | GO:0042621; P:poly(3-hydroxyalkanoate) biosynthetic process | GO:0042619; P:poly-hydroxybutyrate biosynthetic process	0			1	PF07167; PhaC_N	> PHAA_PSEOL Reviewed Length: 559
Cluster 728	1632	PYRG_PSEA7	542	1	1	1	541	1623	1008 bits (2605)	0	500/541 (92%)	522/541 (96%)	0/541 (0%)	4	GO:0005524; F:ATP binding | GO:0003883; F:CTP synthase activity | GO:0044210; P:'de novo' CTP biosynthetic process | GO:0006541; P:glutamine metabolic process	1	K01937;	ko00240; Pyrimidine metabolism	2	PF06418; CTP_synth_N | PF00117; GATase	> PYRG_PSEA7 Reviewed Length: 542
Cluster 730	1632	MCCB_ARATH	587	1	49	31	587	1629	652 bits (1682)	0	324/539 (60%)	407/539 (76%)	6/539 (1%)	7	GO:0005759; C:mitochondrial matrix | GO:0005739; C:mitochondrion | GO:0005524; F:ATP binding | GO:0050897; F:cobalt ion binding | GO:0004485; F:methylcrotonoyl-CoA carboxylase activity | GO:0008270; F:zinc ion binding | GO:0006552; P:leucine catabolic process	1	K01969;	ko00280; Valine, leucine and isoleucine degradation	1	PF01039; Carboxyl_trans	> MCCB_ARATH Reviewed Length: 587
Cluster 732	1629	YJCE_ECOLI	549	1	14	40	545	1623	226 bits (576)	1e-64	220/537 (41%)	331/537 (62%)	14/537 (3%)	7	GO:0016021; C:integral component of membrane | GO:0005886; C:plasma membrane | GO:0015386; F:potassium:proton antiporter activity | GO:0015385; F:sodium:proton antiporter activity | GO:0071805; P:potassium ion transmembrane transport | GO:0051453; P:regulation of intracellular pH | GO:0098719; P:sodium ion import across plasma membrane	1	K03316;		1	PF00999; Na_H_Exchanger	> YJCE_ECOLI Reviewed Length: 549
Cluster 733	1629	AGLA_RHIME	551	1	13	10	551	1623	560 bits (1444)	0	300/541 (55%)	371/541 (69%)	5/541 (1%)	2	GO:0004558; F:alpha-1,4-glucosidase activity | GO:0032450; F:maltose alpha-glucosidase activity	1	K01187;	ko00052; Galactose metabolism | ko00500; Starch and sucrose metabolism	1	PF00128; Alpha-amylase	> AGLA_RHIME Reviewed Length: 551
Cluster 735	1629													0		0			0
Cluster 736	1629	G6PD_RHIME	491	1	8	190	489	1626	503 bits (1295)	4e-172	255/484 (53%)	326/484 (67%)	7/484 (1%)	4	GO:0004345; F:glucose-6-phosphate dehydrogenase activity | GO:0050661; F:NADP binding | GO:0006006; P:glucose metabolic process | GO:0006098; P:pentose-phosphate shunt	1	K00036;	ko00030; Pentose phosphate pathway | ko00480; Glutathione metabolism | ko01200; Carbon metabolism | ko05230; Central carbon metabolism in cancer	2	PF02781; G6PD_C | PF00479; G6PD_N	> G6PD_RHIME Reviewed Length: 491
Cluster 740	1626	MURJ_ECO57	511	1	1	88	511	1620	555 bits (1431)	0	379/511 (74%)	448/511 (88%)	0/511 (0%)	6	GO:0016021; C:integral component of membrane | GO:0005886; C:plasma membrane | GO:0071555; P:cell wall organization | GO:0009252; P:peptidoglycan biosynthetic process | GO:0008360; P:regulation of cell shape | GO:0006810; P:transport	1	K03980;	ko00550; Peptidoglycan biosynthesis	1	PF03023; MVIN	> MURJ_ECO57 Reviewed Length: 511
Cluster 741	1626	CTPH_PSEAE	180	1	32	7	165	414	132 bits (331)	3e-34	88/136 (65%)	109/136 (80%)	2/136 (1%)	4	GO:0016021; C:integral component of membrane | GO:0005886; C:plasma membrane | GO:0004871; F:signal transducer activity | GO:0006935; P:chemotaxis	1	K03406;	ko02020; Two-component system | ko02030; Bacterial chemotaxis	2	PF00672; HAMP | PF00015; MCPsignal	> CTPH_PSEAE Reviewed Length: 568
Cluster 743	1623	AAE5_ARATH	552	1	2	16	544	1620	528 bits (1359)	0	263/545 (48%)	359/545 (66%)	12/545 (2%)	3	GO:0005777; C:peroxisome | GO:0016874; F:ligase activity | GO:0006631; P:fatty acid metabolic process	0			2	PF00501; AMP-binding | PF13193; AMP-binding_C	> AAE5_ARATH Reviewed Length: 552
Cluster 744	1623	NAHY_PSEPU	538	1	209	631	536	1614	169 bits (427)	3e-44	180/328 (55%)	226/328 (69%)	0/328 (0%)	4	GO:0016021; C:integral component of membrane | GO:0005886; C:plasma membrane | GO:0004871; F:signal transducer activity | GO:0006935; P:chemotaxis	1	K03406;	ko02020; Two-component system | ko02030; Bacterial chemotaxis	3	PF12729; 4HB_MCP_1 | PF00672; HAMP | PF00015; MCPsignal	> NAHY_PSEPU Reviewed Length: 538
Cluster 745	1620													0		0			0
Cluster 746	1620													0		0			0
Cluster 747	1617	MCCB_CAEEL	608	1	74	4	608	1614	428 bits (1100)	3e-141	236/545 (43%)	326/545 (60%)	18/545 (3%)	5	GO:0005737; C:cytoplasm | GO:0005759; C:mitochondrial matrix | GO:0005524; F:ATP binding | GO:0004485; F:methylcrotonoyl-CoA carboxylase activity | GO:0006552; P:leucine catabolic process	0			1	PF01039; Carboxyl_trans	> MCCB_CAEEL Reviewed Length: 608
Cluster 748	1617	NADB_ECOLI	540	1	10	22	533	1599	678 bits (1750)	0	337/527 (64%)	412/527 (78%)	4/527 (1%)	5	GO:0005829; C:cytosol | GO:0050660; F:flavin adenine dinucleotide binding | GO:0008734; F:L-aspartate oxidase activity | GO:0044318; F:L-aspartate:fumarate oxidoreductase activity | GO:0034628; P:'de novo' NAD biosynthetic process from aspartate	1	K00278;	ko00250; Alanine, aspartate and glutamate metabolism | ko00760; Nicotinate and nicotinamide metabolism	2	PF00890; FAD_binding_2 | PF02910; Succ_DH_flav_C	> NADB_ECOLI Reviewed Length: 540
Cluster 749	1617													0		0			0
Cluster 750	1617	DPPA_ECOLI	535	1	34	106	534	1608	479 bits (1234)	3e-162	227/501 (45%)	319/501 (64%)	0/501 (0%)	7	GO:0043190; C:ATP-binding cassette (ABC) transporter complex | GO:0030288; C:outer membrane-bounded periplasmic space | GO:0042277; F:peptide binding | GO:0006935; P:chemotaxis | GO:0015833; P:peptide transport | GO:0015031; P:protein transport | GO:0055085; P:transmembrane transport	1	K12368;	ko02010; ABC transporters | ko02030; Bacterial chemotaxis	1	PF00496; SBP_bac_5	> DPPA_ECOLI Reviewed Length: 535
Cluster 751	1617	CYST_ECOLI	277	1	81	214	215	633	60.1 bits (144)	1e-08	44/140 (31%)	63/140 (45%)	5/140 (4%)	3	GO:0016021; C:integral component of membrane | GO:0005886; C:plasma membrane | GO:0015419; F:sulfate transmembrane-transporting ATPase activity	1	K02046;	ko00920; Sulfur metabolism | ko02010; ABC transporters	1	PF00528; BPD_transp_1	> CYST_ECOLI Reviewed Length: 277
Cluster 752	1614	VDCA_VIBCH	339	1	87	856	336	1599	92.4 bits (228)	4e-19	86/259 (33%)	125/259 (48%)	20/259 (8%)	3	GO:0052621; F:diguanylate cyclase activity | GO:0005525; F:GTP binding | GO:0046872; F:metal ion binding	1	K13590;	ko04112; Cell cycle - Caulobacter	1	PF00990; GGDEF	> VDCA_VIBCH Reviewed Length: 339
Cluster 753	1611	LAP_PSEAB	536	1	1	1	536	1608	759 bits (1960)	0	380/538 (71%)	437/538 (81%)	4/538 (1%)	3	GO:0005576; C:extracellular region | GO:0004177; F:aminopeptidase activity | GO:0046872; F:metal ion binding	0			2	PF02225; PA | PF04389; Peptidase_M28	> LAP_PSEAB Reviewed Length: 536
Cluster 754	1611													0		0			0
Cluster 756	1608	RSTB_ECOLI	433	1	21	367	422	1584	179 bits (453)	2e-48	134/420 (32%)	211/420 (50%)	32/420 (8%)	8	GO:0016021; C:integral component of membrane | GO:0005622; C:intracellular | GO:0005886; C:plasma membrane | GO:0005524; F:ATP binding | GO:0000155; F:phosphorelay sensor kinase activity | GO:0018106; P:peptidyl-histidine phosphorylation | GO:0000160; P:phosphorelay signal transduction system | GO:0046777; P:protein autophosphorylation	1	K07639;	ko02020; Two-component system	2	PF02518; HATPase_c | PF00512; HisKA	> RSTB_ECOLI Reviewed Length: 433
Cluster 757	1608	UBIB_PSEA8	533	1	1	1	533	1605	786 bits (2030)	0	428/537 (80%)	470/537 (88%)	6/537 (1%)	6	GO:0016021; C:integral component of membrane | GO:0005886; C:plasma membrane | GO:0005524; F:ATP binding | GO:0004672; F:protein kinase activity | GO:0010795; P:regulation of ubiquinone biosynthetic process | GO:0006744; P:ubiquinone biosynthetic process	1	K03688;		1	PF03109; ABC1	> UBIB_PSEA8 Reviewed Length: 533
Cluster 758	1608	YEJF_ECOLI	529	1	1	1	526	1572	597 bits (1538)	0	317/528 (60%)	403/528 (76%)	6/528 (1%)	5	GO:0043190; C:ATP-binding cassette (ABC) transporter complex | GO:0005886; C:plasma membrane | GO:0005524; F:ATP binding | GO:0042626; F:ATPase activity, coupled to transmembrane movement of substances | GO:0042884; P:microcin transport	1	K13896;	ko02010; ABC transporters	2	PF00005; ABC_tran | PF08352; oligo_HPY	> YEJF_ECOLI Reviewed Length: 529
Cluster 760	1605	ADAS_DICDI	611	1	20	7	587	1587	253 bits (645)	4e-74	164/573 (29%)	270/573 (47%)	51/573 (9%)	7	GO:0005777; C:peroxisome | GO:0043178; F:alcohol binding | GO:0008609; F:alkylglycerone-phosphate synthase activity | GO:0071949; F:FAD binding | GO:0050660; F:flavin adenine dinucleotide binding | GO:0016614; F:oxidoreductase activity, acting on CH-OH group of donors | GO:0008611; P:ether lipid biosynthetic process	1	K00803;	ko00565; Ether lipid metabolism | ko04146; Peroxisome	2	PF02913; FAD-oxidase_C | PF01565; FAD_binding_4	> ADAS_DICDI Reviewed Length: 611
Cluster 761	1602	NARK_ECOLI	463	1	13	4	237	711	161 bits (408)	4e-42	107/236 (45%)	148/236 (63%)	11/236 (5%)	6	GO:0005887; C:integral component of plasma membrane | GO:0005886; C:plasma membrane | GO:0005452; F:inorganic anion exchanger activity | GO:0015112; F:nitrate transmembrane transporter activity | GO:0015113; F:nitrite transmembrane transporter activity | GO:0042128; P:nitrate assimilation	1	K02575;	ko00910; Nitrogen metabolism	1	PF07690; MFS_1	> NARK_ECOLI Reviewed Length: 463
Cluster 762	1602	ILVB_ECOLI	562	1	14	7	508	1488	202 bits (514)	5e-56	169/506 (33%)	256/506 (51%)	23/506 (5%)	7	GO:0005948; C:acetolactate synthase complex | GO:0003984; F:acetolactate synthase activity | GO:0050660; F:flavin adenine dinucleotide binding | GO:0000287; F:magnesium ion binding | GO:0030976; F:thiamine pyrophosphate binding | GO:0009097; P:isoleucine biosynthetic process | GO:0009099; P:valine biosynthetic process	1	K01652;	ko00290; Valine, leucine and isoleucine biosynthesis | ko00650; Butanoate metabolism | ko00660; C5-Branched dibasic acid metabolism | ko00770; Pantothenate and CoA biosynthesis | ko01210; 2-Oxocarboxylic acid metabolism | ko01230; Biosynthesis of amino acids	3	PF02775; TPP_enzyme_C | PF00205; TPP_enzyme_M | PF02776; TPP_enzyme_N	> ILVB_ECOLI Reviewed Length: 562
Cluster 763	1602	AGLA_RHIME	551	1	17	16	518	1479	417 bits (1071)	1e-137	222/507 (44%)	303/507 (60%)	24/507 (5%)	2	GO:0004558; F:alpha-1,4-glucosidase activity | GO:0032450; F:maltose alpha-glucosidase activity	1	K01187;	ko00052; Galactose metabolism | ko00500; Starch and sucrose metabolism	1	PF00128; Alpha-amylase	> AGLA_RHIME Reviewed Length: 551
Cluster 765	1599	HBPA_HAEIN	547	1	34	64	544	1593	538 bits (1386)	0	255/512 (50%)	347/512 (68%)	3/512 (1%)	5	GO:0043190; C:ATP-binding cassette (ABC) transporter complex | GO:0030288; C:outer membrane-bounded periplasmic space | GO:0015197; F:peptide transporter activity | GO:0042938; P:dipeptide transport | GO:0055085; P:transmembrane transport	1	K12368;	ko02010; ABC transporters | ko02030; Bacterial chemotaxis	1	PF00496; SBP_bac_5	> HBPA_HAEIN Reviewed Length: 547
Cluster 767	1596	FAO2_LOTJA	750	1	230	67	748	1590	164 bits (414)	6e-42	140/531 (26%)	240/531 (45%)	35/531 (7%)	3	GO:0016021; C:integral component of membrane | GO:0050660; F:flavin adenine dinucleotide binding | GO:0046577; F:long-chain-alcohol oxidase activity	0			2	PF05199; GMC_oxred_C | PF00732; GMC_oxred_N	> FAO2_LOTJA Reviewed Length: 750
Cluster 768	1596	GLPD_BACSU	555	1	4	4	404	1209	176 bits (447)	8e-47	138/410 (34%)	214/410 (52%)	17/410 (4%)	4	GO:0009331; C:glycerol-3-phosphate dehydrogenase complex | GO:0052591; F:sn-glycerol-3-phosphate:ubiquinone-8 oxidoreductase activity | GO:0019563; P:glycerol catabolic process | GO:0006072; P:glycerol-3-phosphate metabolic process	1	K00111;	ko00564; Glycerophospholipid metabolism	2	PF01266; DAO | PF16901; DAO_C	> GLPD_BACSU Reviewed Length: 555
Cluster 769	1596	COX1B_PARDE	558	1	21	76	550	1593	529 bits (1362)	0	274/530 (52%)	362/530 (68%)	24/530 (5%)	10	GO:0016021; C:integral component of membrane | GO:0005886; C:plasma membrane | GO:0070469; C:respiratory chain | GO:0005507; F:copper ion binding | GO:0004129; F:cytochrome-c oxidase activity | GO:0020037; F:heme binding | GO:0005506; F:iron ion binding | GO:0009060; P:aerobic respiration | GO:0022900; P:electron transport chain | GO:0006119; P:oxidative phosphorylation	0			1	PF00115; COX1	> COX1B_PARDE Reviewed Length: 558
Cluster 770	1596													0		0			0
Cluster 771	1593													0		0			0
Cluster 772	1590	APPC_ECOLI	514	1	3	13	506	1524	592 bits (1527)	0	285/504 (57%)	385/504 (76%)	0/504 (0%)	9	GO:0070069; C:cytochrome complex | GO:0016021; C:integral component of membrane | GO:0016020; C:membrane | GO:0005886; C:plasma membrane | GO:0009055; F:electron carrier activity | GO:0046872; F:metal ion binding | GO:0016682; F:oxidoreductase activity, acting on diphenols and related substances as donors, oxygen as acceptor | GO:0019646; P:aerobic electron transport chain | GO:0006119; P:oxidati…	1	K00425;	ko00190; Oxidative phosphorylation | ko02020; Two-component system	1	PF01654; Cyt_bd_oxida_I	> APPC_ECOLI Reviewed Length: 514
Cluster 773	1590	YBIT_ECO57	530	1	1	1	529	1581	829 bits (2141)	0	392/529 (74%)	475/529 (90%)	2/529 (0%)	3	GO:0005524; F:ATP binding | GO:0016887; F:ATPase activity | GO:0006810; P:transport	0			2	PF00005; ABC_tran | PF12848; ABC_tran_Xtn	> YBIT_ECO57 Reviewed Length: 530
Cluster 774	1587	DPPA_ECOLI	535	1	29	64	535	1584	527 bits (1357)	0	253/508 (50%)	345/508 (68%)	2/508 (0%)	7	GO:0043190; C:ATP-binding cassette (ABC) transporter complex | GO:0030288; C:outer membrane-bounded periplasmic space | GO:0042277; F:peptide binding | GO:0006935; P:chemotaxis | GO:0015833; P:peptide transport | GO:0015031; P:protein transport | GO:0055085; P:transmembrane transport	1	K12368;	ko02010; ABC transporters | ko02030; Bacterial chemotaxis	1	PF00496; SBP_bac_5	> DPPA_ECOLI Reviewed Length: 535
Cluster 776	1587													0		0			0
Cluster 777	1584	FDHL_GLUJA	544	1	8	19	541	1581	535 bits (1378)	0	269/536 (50%)	359/536 (67%)	17/536 (3%)	4	GO:0005886; C:plasma membrane | GO:0050660; F:flavin adenine dinucleotide binding | GO:0047904; F:fructose 5-dehydrogenase activity | GO:0006000; P:fructose metabolic process	0			2	PF05199; GMC_oxred_C | PF00732; GMC_oxred_N	> FDHL_GLUJA Reviewed Length: 544
Cluster 778	1584	KGSDH_ACIAD	526	1	1	1	526	1572	508 bits (1309)	6e-174	302/526 (57%)	375/526 (71%)	2/526 (0%)	2	GO:0047533; F:2,5-dioxovalerate dehydrogenase (NADP+) activity | GO:0042838; P:D-glucarate catabolic process	1	K14519;	ko00930; Caprolactam degradation | ko01220; Degradation of aromatic compounds	1	PF00171; Aldedh	> KGSDH_ACIAD Reviewed Length: 526
Cluster 779	1584	RF3_PSEE4	527	1	1	1	527	1581	1011 bits (2614)	0	479/527 (91%)	501/527 (95%)	0/527 (0%)	5	GO:0005737; C:cytoplasm | GO:0005525; F:GTP binding | GO:0003924; F:GTPase activity | GO:0016149; F:translation release factor activity, codon specific | GO:0006449; P:regulation of translational termination	1	K02837;		2	PF03144; GTP_EFTU_D2 | PF16658; RF3_C	> RF3_PSEE4 Reviewed Length: 527
Cluster 780	1584	GSH1_AZOVD	530	1	13	37	527	1572	756 bits (1952)	0	377/515 (73%)	416/515 (81%)	3/515 (1%)	3	GO:0005524; F:ATP binding | GO:0004357; F:glutamate-cysteine ligase activity | GO:0006750; P:glutathione biosynthetic process	1	K01919;	ko00270; Cysteine and methionine metabolism | ko00480; Glutathione metabolism	1	PF04262; Glu_cys_ligase	> GSH1_AZOVD Reviewed Length: 530
Cluster 782	1581													0		0			0
Cluster 783	1581	GUAA_PSEPF	525	1	4	13	525	1578	985 bits (2546)	0	474/522 (91%)	500/522 (96%)	0/522 (0%)	5	GO:0005524; F:ATP binding | GO:0003922; F:GMP synthase (glutamine-hydrolyzing) activity | GO:0016462; F:pyrophosphatase activity | GO:0006541; P:glutamine metabolic process | GO:0006177; P:GMP biosynthetic process	1	K01951;	ko00230; Purine metabolism | ko00983; Drug metabolism - other enzymes	3	PF00117; GATase | PF00958; GMP_synt_C | PF02540; NAD_synthase	> GUAA_PSEPF Reviewed Length: 525
Cluster 785	1575	MALCR_PSEAE	561	1	246	622	536	1497	116 bits (291)	2e-26	124/292 (42%)	181/292 (62%)	1/292 (0%)	5	GO:0016021; C:integral component of membrane | GO:0005886; C:plasma membrane | GO:0004871; F:signal transducer activity | GO:0071310; P:cellular response to organic substance | GO:0050918; P:positive chemotaxis	1	K03406;	ko02020; Two-component system | ko02030; Bacterial chemotaxis	3	PF00672; HAMP | PF00015; MCPsignal | PF17200; sCache_2	> MALCR_PSEAE Reviewed Length: 561
Cluster 786	1575	Y469_BACHK	658	1	338	202	632	1053	55.1 bits (131)	1e-06	98/309 (32%)	160/309 (52%)	39/309 (13%)	4	GO:0016021; C:integral component of membrane | GO:0005886; C:plasma membrane | GO:0004871; F:signal transducer activity | GO:0006935; P:chemotaxis	1	K03406;	ko02020; Two-component system | ko02030; Bacterial chemotaxis	3	PF02743; dCache_1 | PF00672; HAMP | PF00015; MCPsignal	> Y469_BACHK Reviewed Length: 658
Cluster 788	1572	BVMO_PSEAE	527	1	12	19	507	1506	766 bits (1977)	0	363/496 (73%)	414/496 (83%)	0/496 (0%)	5	GO:0050660; F:flavin adenine dinucleotide binding | GO:0004499; F:N,N-dimethylaniline monooxygenase activity | GO:0050661; F:NADP binding | GO:0016709; F:oxidoreductase activity, acting on paired donors, with incorporation or reduction of molecular oxygen, NAD(P)H as one donor, and incorporation of one atom of oxygen | GO:0055114; P:oxidation-reduction process	0			1	PF00743; FMO-like	> BVMO_PSEAE Reviewed Length: 527
Cluster 789	1572	BRAD_PSEAE	307	1	37	769	203	1260	55.8 bits (133)	3e-07	46/169 (27%)	82/169 (49%)	7/169 (4%)	4	GO:0016021; C:integral component of membrane | GO:0005886; C:plasma membrane | GO:0005215; F:transporter activity | GO:0006865; P:amino acid transport	1	K01997;	ko02010; ABC transporters	1	PF02653; BPD_transp_2	> BRAD_PSEAE Reviewed Length: 307
Cluster 790	1572	HRPK_PSESY	641	1	122	127	472	1170	332 bits (850)	7e-104	188/351 (54%)	244/351 (70%)	3/351 (1%)	0		0			1	PF16937; T3SS_HrpK1	> HRPK_PSESY Reviewed Length: 641
Cluster 792	1569	YDIF_ECOLI	531	1	15	10	524	1536	390 bits (1001)	1e-127	226/511 (44%)	323/511 (63%)	3/511 (1%)	4	GO:0008775; F:acetate CoA-transferase activity | GO:0046952; P:ketone body catabolic process | GO:0051289; P:protein homotetramerization | GO:0046459; P:short-chain fatty acid metabolic process	1	K19709;	ko00627; Aminobenzoate degradation | ko00640; Propanoate metabolism | ko00650; Butanoate metabolism	1	PF01144; CoA_trans	> YDIF_ECOLI Reviewed Length: 531
Cluster 794	1569	VGA_BPG4	554	1	3	52	554	1566	701 bits (1808)	0	354/552 (64%)	419/552 (76%)	47/552 (9%)	4	GO:0003677; F:DNA binding | GO:0004519; F:endonuclease activity | GO:0046872; F:metal ion binding | GO:0006260; P:DNA replication	0			1	PF05840; Phage_GPA	> VGA_BPG4 Reviewed Length: 554
Cluster 795	1569	SUT41_ARATH	685	1	70	1	624	1515	163 bits (413)	5e-42	162/557 (29%)	276/557 (50%)	54/557 (10%)	5	GO:0031969; C:chloroplast membrane | GO:0005887; C:integral component of plasma membrane | GO:0008271; F:secondary active sulfate transmembrane transporter activity | GO:0015116; F:sulfate transmembrane transporter activity | GO:0015293; F:symporter activity	1	K18059;		2	PF01740; STAS | PF00916; Sulfate_transp	> SUT41_ARATH Reviewed Length: 685
Cluster 796	1566	DHNA_BACYN	519	1	2	1	513	1563	603 bits (1554)	0	311/521 (60%)	402/521 (77%)	9/521 (2%)	9	GO:0005886; C:plasma membrane | GO:0008785; F:alkyl hydroperoxide reductase activity | GO:0009055; F:electron carrier activity | GO:0050660; F:flavin adenine dinucleotide binding | GO:0051287; F:NAD binding | GO:0003954; F:NADH dehydrogenase activity | GO:0015035; F:protein disulfide oxidoreductase activity | GO:0045454; P:cell redox homeostasis | GO:0000302; P:response to reactive oxygen species	0			2	PF07992; Pyr_redox_2 | PF13192; Thioredoxin_3	> DHNA_BACYN Reviewed Length: 519
Cluster 797	1566	YCGB_ECOLI	510	1	9	16	506	1506	720 bits (1858)	0	339/498 (68%)	415/498 (83%)	1/498 (0%)	1	GO:0006974; P:cellular response to DNA damage stimulus	0			1	PF04293; SpoVR	> YCGB_ECOLI Reviewed Length: 510
Cluster 798	1566	RIMK1_SHEDO	295	1	55	772	288	1506	78.6 bits (192)	9e-15	75/249 (30%)	115/249 (46%)	19/249 (8%)	6	GO:0016881; F:acid-amino acid ligase activity | GO:0005524; F:ATP binding | GO:0000287; F:magnesium ion binding | GO:0030145; F:manganese ion binding | GO:0006464; P:cellular protein modification process | GO:0006412; P:translation	1	K05844;		1	PF08443; RimK	> RIMK1_SHEDO Reviewed Length: 295
Cluster 799	1566	AER_ECOLI	506	1	1	1	450	1350	182 bits (463)	2e-49	149/468 (32%)	241/468 (51%)	36/468 (8%)	6	GO:0016021; C:integral component of membrane | GO:0005886; C:plasma membrane | GO:0042802; F:identical protein binding | GO:0004871; F:signal transducer activity | GO:0052131; P:positive aerotaxis | GO:0007165; P:signal transduction	1	K03776;	ko02020; Two-component system | ko02030; Bacterial chemotaxis	3	PF00672; HAMP | PF00015; MCPsignal | PF08447; PAS_3	> AER_ECOLI Reviewed Length: 506
Cluster 800	1566	YGCE_ECOLI	492	1	5	22	475	1548	207 bits (526)	3e-58	148/514 (29%)	222/514 (43%)	48/514 (9%)	5	GO:0005737; C:cytoplasm | GO:0016301; F:kinase activity | GO:0016773; F:phosphotransferase activity, alcohol group as acceptor | GO:0005975; P:carbohydrate metabolic process | GO:0016310; P:phosphorylation	0			2	PF02782; FGGY_C | PF00370; FGGY_N	> YGCE_ECOLI Reviewed Length: 492
Cluster 801	1563	STHA_PSEP1	464	1	1	169	464	1560	860 bits (2221)	0	409/464 (88%)	435/464 (94%)	0/464 (0%)	5	GO:0005737; C:cytoplasm | GO:0050660; F:flavin adenine dinucleotide binding | GO:0003957; F:NAD(P)+ transhydrogenase (B-specific) activity | GO:0045454; P:cell redox homeostasis | GO:0006739; P:NADP metabolic process	1	K00322;	ko00760; Nicotinate and nicotinamide metabolism	2	PF07992; Pyr_redox_2 | PF02852; Pyr_redox_dim	> STHA_PSEP1 Reviewed Length: 464
Cluster 802	1563	Y2004_MYCTO	498	1	13	49	455	1404	164 bits (414)	8e-43	137/461 (30%)	203/461 (44%)	27/461 (6%)	3	GO:0005618; C:cell wall | GO:0005576; C:extracellular region | GO:0005524; F:ATP binding	1	K07028;		0		> Y2004_MYCTO Reviewed Length: 498
Cluster 804	1563													0		0			0
Cluster 805	1560	PKN1_CALS4	625	1	10	28	292	828	166 bits (421)	3e-43	104/285 (36%)	157/285 (55%)	20/285 (7%)	2	GO:0005524; F:ATP binding | GO:0004674; F:protein serine/threonine kinase activity	1	K12132;		2	PF03793; PASTA | PF00069; Pkinase	> PKN1_CALS4 Reviewed Length: 625
Cluster 806	1560	PPBD_BACSU	583	1	65	118	472	1365	116 bits (290)	3e-26	119/445 (27%)	186/445 (42%)	66/445 (15%)	1	GO:0004035; F:alkaline phosphatase activity	1	K01113;	ko00627; Aminobenzoate degradation | ko00790; Folate biosynthesis | ko02020; Two-component system	2	PF09423; PhoD | PF16655; PhoD_N	> PPBD_BACSU Reviewed Length: 583
Cluster 807	1560	HNDC_DESFR	490	1	8	295	415	1530	356 bits (914)	3e-115	187/412 (45%)	258/412 (63%)	4/412 (1%)	5	GO:0051539; F:4 iron, 4 sulfur cluster binding | GO:0010181; F:FMN binding | GO:0050583; F:hydrogen dehydrogenase (NADP+) activity | GO:0046872; F:metal ion binding | GO:0008137; F:NADH dehydrogenase (ubiquinone) activity	0			3	PF01512; Complex1_51K | PF00037; Fer4 | PF10589; NADH_4Fe-4S	> HNDC_DESFR Reviewed Length: 490
Cluster 810	1557	NORR_CITK8	506	1	23	73	506	1548	466 bits (1198)	1e-157	265/492 (54%)	334/492 (68%)	8/492 (2%)	6	GO:0005622; C:intracellular | GO:0005524; F:ATP binding | GO:0003677; F:DNA binding | GO:0003700; F:transcription factor activity, sequence-specific DNA binding | GO:0000160; P:phosphorelay signal transduction system | GO:0006351; P:transcription, DNA-templated	1	K12266;	ko05132; Salmonella infection	2	PF01590; GAF | PF00158; Sigma54_activat	> NORR_CITK8 Reviewed Length: 506
Cluster 811	1557	TYRR_ENTAG	521	1	1	1	516	1551	404 bits (1037)	3e-133	234/519 (45%)	334/519 (64%)	5/519 (1%)	8	GO:0005622; C:intracellular | GO:0016597; F:amino acid binding | GO:0005524; F:ATP binding | GO:0003677; F:DNA binding | GO:0019439; P:aromatic compound catabolic process | GO:0000160; P:phosphorelay signal transduction system | GO:0006355; P:regulation of transcription, DNA-templated | GO:0006351; P:transcription, DNA-templated	0			1	PF00158; Sigma54_activat	> TYRR_ENTAG Reviewed Length: 521
Cluster 812	1554	OPUD_BACSU	512	1	18	109	463	1452	254 bits (649)	7e-76	171/451 (38%)	259/451 (57%)	8/451 (2%)	4	GO:0016021; C:integral component of membrane | GO:0005886; C:plasma membrane | GO:0015077; F:monovalent inorganic cation transmembrane transporter activity | GO:0031460; P:glycine betaine transport	1	K05020;		1	PF02028; BCCT	> OPUD_BACSU Reviewed Length: 512
Cluster 813	1554	CLSC_ECOLI	473	1	4	103	473	1551	261 bits (668)	4e-79	183/488 (38%)	272/488 (56%)	23/488 (5%)	4	GO:0016020; C:membrane | GO:0008808; F:cardiolipin synthase activity | GO:0090483; F:phosphatidylglycerol-phosphatidylethanolamine phosphatidyltransferase activity | GO:0032049; P:cardiolipin biosynthetic process	1	K06132;	ko00564; Glycerophospholipid metabolism	1	PF13091; PLDc_2	> CLSC_ECOLI Reviewed Length: 473
Cluster 814	1554	GARD_ECOLI	523	1	4	1	523	1551	638 bits (1646)	0	313/520 (60%)	404/520 (78%)	3/520 (1%)	2	GO:0008867; F:galactarate dehydratase activity | GO:0046392; P:galactarate catabolic process	1	K01708;	ko00053; Ascorbate and aldarate metabolism	2	PF04295; GD_AH_C | PF08666; SAF	> GARD_ECOLI Reviewed Length: 523
Cluster 817	1551	NUOM_ECO57	509	1	1	19	499	1512	596 bits (1536)	0	355/501 (71%)	425/501 (85%)	5/501 (1%)	5	GO:0016021; C:integral component of membrane | GO:0005886; C:plasma membrane | GO:0008137; F:NADH dehydrogenase (ubiquinone) activity | GO:0048038; F:quinone binding | GO:0042773; P:ATP synthesis coupled electron transport	1	K00342;	ko00190; Oxidative phosphorylation	1	PF00361; Proton_antipo_M	> NUOM_ECO57 Reviewed Length: 509
Cluster 818	1551	NNR_COXBU	488	1	2	79	487	1527	292 bits (748)	1e-90	225/487 (46%)	301/487 (62%)	5/487 (1%)	5	GO:0052855; F:ADP-dependent NAD(P)H-hydrate dehydratase activity | GO:0005524; F:ATP binding | GO:0016853; F:isomerase activity | GO:0046872; F:metal ion binding | GO:0008152; P:metabolic process	2	K17758; | K17759;	|	2	PF01256; Carb_kinase | PF03853; YjeF_N	> NNR_COXBU Reviewed Length: 488
Cluster 820	1551	EMRB_ECO57	512	1	21	76	481	1458	189 bits (481)	7e-52	148/467 (32%)	243/467 (52%)	12/467 (3%)	4	GO:0016021; C:integral component of membrane | GO:0005886; C:plasma membrane | GO:0046677; P:response to antibiotic | GO:0055085; P:transmembrane transport	1	K03446;		1	PF07690; MFS_1	> EMRB_ECO57 Reviewed Length: 512
Cluster 822	1548	PILS_PSEAE	530	1	16	1	530	1545	593 bits (1528)	0	344/515 (67%)	408/515 (79%)	0/515 (0%)	6	GO:0016021; C:integral component of membrane | GO:0005622; C:intracellular | GO:0005886; C:plasma membrane | GO:0005524; F:ATP binding | GO:0000155; F:phosphorelay sensor kinase activity | GO:0060491; P:regulation of cell projection assembly	1	K02668;	ko02020; Two-component system	2	PF02518; HATPase_c | PF00512; HisKA	> PILS_PSEAE Reviewed Length: 530
Cluster 825	1548	LEU1_RUTMC	511	1	3	13	511	1536	667 bits (1720)	0	351/510 (69%)	417/510 (82%)	3/510 (1%)	2	GO:0003852; F:2-isopropylmalate synthase activity | GO:0009098; P:leucine biosynthetic process	1	K01649;	ko00290; Valine, leucine and isoleucine biosynthesis | ko00620; Pyruvate metabolism | ko01210; 2-Oxocarboxylic acid metabolism | ko01230; Biosynthesis of amino acids	2	PF00682; HMGL-like | PF08502; LeuA_dimer	> LEU1_RUTMC Reviewed Length: 511
Cluster 827	1545	FLGL_SALTY	317	1	1	1	187	570	86.3 bits (212)	3e-17	67/190 (35%)	109/190 (57%)	3/190 (2%)	4	GO:0009424; C:bacterial-type flagellum hook | GO:0005576; C:extracellular region | GO:0005198; F:structural molecule activity | GO:0071973; P:bacterial-type flagellum-dependent cell motility	1	K02397;	ko02040; Flagellar assembly	1	PF00669; Flagellin_N	> FLGL_SALTY Reviewed Length: 317
Cluster 828	1545	BAUC_PSEAE	497	1	1	49	496	1536	908 bits (2346)	0	426/496 (86%)	471/496 (95%)	0/496 (0%)	4	GO:0004029; F:aldehyde dehydrogenase (NAD) activity | GO:0018478; F:malonate-semialdehyde dehydrogenase (acetylating) activity | GO:0004491; F:methylmalonate-semialdehyde dehydrogenase (acylating) activity | GO:0019483; P:beta-alanine biosynthetic process	1	K00140;	ko00280; Valine, leucine and isoleucine degradation | ko00410; beta-Alanine metabolism | ko00562; Inositol phosphate metabolism | ko00640; Propanoate metabolism | ko01200; Carbon metabolism	1	PF00171; Aldedh	> BAUC_PSEAE Reviewed Length: 497
Cluster 829	1545	ARAG_YERPA	523	1	20	61	511	1536	600 bits (1547)	0	291/492 (59%)	376/492 (76%)	0/492 (0%)	3	GO:0005886; C:plasma membrane | GO:0005524; F:ATP binding | GO:0015407; F:monosaccharide-transporting ATPase activity	1	K10539;	ko02010; ABC transporters	1	PF00005; ABC_tran	> ARAG_YERPA Reviewed Length: 523
Cluster 830	1545	ATPA_SACD2	513	1	1	1	513	1542	829 bits (2141)	0	398/514 (77%)	466/514 (91%)	1/514 (0%)	7	GO:0005886; C:plasma membrane | GO:0045261; C:proton-transporting ATP synthase complex, catalytic core F(1) | GO:0005524; F:ATP binding | GO:0046933; F:proton-transporting ATP synthase activity, rotational mechanism | GO:0046961; F:proton-transporting ATPase activity, rotational mechanism | GO:0015991; P:ATP hydrolysis coupled proton transport | GO:0042777; P:plasma membrane ATP synthesis coupled…	1	K02111;	ko00190; Oxidative phosphorylation | ko00195; Photosynthesis	3	PF00006; ATP-synt_ab | PF00306; ATP-synt_ab_C | PF02874; ATP-synt_ab_N	> ATPA_SACD2 Reviewed Length: 513
Cluster 831	1545	PCKA_PSEPW	513	1	1	1	513	1542	856 bits (2211)	0	426/514 (83%)	457/514 (89%)	1/514 (0%)	5	GO:0005737; C:cytoplasm | GO:0005524; F:ATP binding | GO:0046872; F:metal ion binding | GO:0004612; F:phosphoenolpyruvate carboxykinase (ATP) activity | GO:0006094; P:gluconeogenesis	1	K01610;	ko00010; Glycolysis / Gluconeogenesis | ko00020; Citrate cycle (TCA cycle) | ko00620; Pyruvate metabolism | ko00710; Carbon fixation in photosynthetic organisms | ko01200; Carbon metabolism	1	PF01293; PEPCK_ATP	> PCKA_PSEPW Reviewed Length: 513
Cluster 832	1545													0		0			0
Cluster 833	1542	ALGI_PSEFL	495	1	20	58	495	1539	679 bits (1752)	0	349/499 (70%)	397/499 (80%)	28/499 (6%)	4	GO:0016021; C:integral component of membrane | GO:0005886; C:plasma membrane | GO:0016746; F:transferase activity, transferring acyl groups | GO:0042121; P:alginic acid biosynthetic process	0			1	PF03062; MBOAT	> ALGI_PSEFL Reviewed Length: 495
Cluster 834	1536	GPMI_PSEPF	508	1	1	1	507	1524	819 bits (2115)	0	430/508 (85%)	459/508 (90%)	1/508 (0%)	5	GO:0005737; C:cytoplasm | GO:0046537; F:2,3-bisphosphoglycerate-independent phosphoglycerate mutase activity | GO:0030145; F:manganese ion binding | GO:0006007; P:glucose catabolic process | GO:0006096; P:glycolytic process	1	K15633;	ko00010; Glycolysis / Gluconeogenesis | ko00260; Glycine, serine and threonine metabolism | ko00680; Methane metabolism | ko01200; Carbon metabolism | ko01230; Biosynthesis of amino acids	2	PF06415; iPGM_N | PF01676; Metalloenzyme	> GPMI_PSEPF Reviewed Length: 508
Cluster 835	1536	TYRR_ENTAG	521	1	1	1	516	1530	360 bits (923)	3e-116	221/519 (43%)	318/519 (61%)	12/519 (2%)	8	GO:0005622; C:intracellular | GO:0016597; F:amino acid binding | GO:0005524; F:ATP binding | GO:0003677; F:DNA binding | GO:0019439; P:aromatic compound catabolic process | GO:0000160; P:phosphorelay signal transduction system | GO:0006355; P:regulation of transcription, DNA-templated | GO:0006351; P:transcription, DNA-templated	0			1	PF00158; Sigma54_activat	> TYRR_ENTAG Reviewed Length: 521
Cluster 836	1536	NORR1_CUPNH	514	1	4	4	514	1527	617 bits (1592)	0	348/511 (68%)	401/511 (78%)	3/511 (1%)	7	GO:0005622; C:intracellular | GO:0005524; F:ATP binding | GO:0043565; F:sequence-specific DNA binding | GO:0019333; P:denitrification pathway | GO:0000160; P:phosphorelay signal transduction system | GO:0006355; P:regulation of transcription, DNA-templated | GO:0006351; P:transcription, DNA-templated	1	K12266;	ko05132; Salmonella infection	2	PF02954; HTH_8 | PF00158; Sigma54_activat	> NORR1_CUPNH Reviewed Length: 514
Cluster 837	1536	CATA_VIBPA	504	1	24	91	499	1509	597 bits (1538)	0	297/476 (62%)	361/476 (76%)	3/476 (1%)	6	GO:0042597; C:periplasmic space | GO:0004096; F:catalase activity | GO:0020037; F:heme binding | GO:0046872; F:metal ion binding | GO:0042744; P:hydrogen peroxide catabolic process | GO:0006979; P:response to oxidative stress	1	K03781;	ko00380; Tryptophan metabolism | ko00630; Glyoxylate and dicarboxylate metabolism | ko01200; Carbon metabolism | ko04011; MAPK signaling pathway - yeast | ko04068; FoxO signaling pathway | ko04146; Peroxisome | ko04211; Longevity regulating pathway | ko04212; Longevity regulating pathway - worm | ko04213; Longevity regulating pathway - multiple species | ko05014; Amyotrophic lateral sclerosis (AL…	2	PF00199; Catalase | PF06628; Catalase-rel	> CATA_VIBPA Reviewed Length: 504
Cluster 838	1533	HUTH_CITK8	506	1	15	49	500	1503	548 bits (1412)	0	313/486 (64%)	370/486 (76%)	1/486 (0%)	4	GO:0005737; C:cytoplasm | GO:0004397; F:histidine ammonia-lyase activity | GO:0019556; P:histidine catabolic process to glutamate and formamide | GO:0019557; P:histidine catabolic process to glutamate and formate	1	K01745;	ko00340; Histidine metabolism	1	PF00221; Lyase_aromatic	> HUTH_CITK8 Reviewed Length: 506
Cluster 839	1533													0		0			0
Cluster 841	1530	GLPD_ECOLI	501	1	27	106	491	1497	561 bits (1447)	0	284/465 (61%)	330/465 (71%)	1/465 (0%)	8	GO:0009331; C:glycerol-3-phosphate dehydrogenase complex | GO:0005887; C:integral component of plasma membrane | GO:0009055; F:electron carrier activity | GO:0071949; F:FAD binding | GO:0052590; F:sn-glycerol-3-phosphate:ubiquinone oxidoreductase activity | GO:0052591; F:sn-glycerol-3-phosphate:ubiquinone-8 oxidoreductase activity | GO:0019563; P:glycerol catabolic process | GO:0046168; P:glycero…	1	K00111;	ko00564; Glycerophospholipid metabolism	2	PF01266; DAO | PF16901; DAO_C	> GLPD_ECOLI Reviewed Length: 501
Cluster 842	1530													0		0			0
Cluster 843	1530	MQO_PSECP	500	1	8	19	493	1482	549 bits (1415)	0	277/489 (57%)	353/489 (72%)	4/489 (1%)	3	GO:0052589; F:malate dehydrogenase (menaquinone) activity | GO:0008924; F:malate dehydrogenase (quinone) activity | GO:0006099; P:tricarboxylic acid cycle	1	K00116;	ko00020; Citrate cycle (TCA cycle) | ko00620; Pyruvate metabolism | ko01200; Carbon metabolism	1	PF06039; Mqo	> MQO_PSECP Reviewed Length: 500
Cluster 845	1530													0		0			0
Cluster 846	1527	ILVA_PASMU	513	1	14	22	512	1521	539 bits (1388)	0	270/501 (54%)	374/501 (75%)	3/501 (1%)	4	GO:0004794; F:L-threonine ammonia-lyase activity | GO:0030170; F:pyridoxal phosphate binding | GO:0009097; P:isoleucine biosynthetic process | GO:0006566; P:threonine metabolic process	1	K01754;	ko00260; Glycine, serine and threonine metabolism | ko00290; Valine, leucine and isoleucine biosynthesis | ko01200; Carbon metabolism | ko01230; Biosynthesis of amino acids	2	PF00291; PALP | PF00585; Thr_dehydrat_C	> ILVA_PASMU Reviewed Length: 513
Cluster 847	1527	LNT_AZOVD	516	1	1	7	505	1518	556 bits (1432)	0	377/505 (75%)	421/505 (83%)	1/505 (0%)	6	GO:0016021; C:integral component of membrane | GO:0005886; C:plasma membrane | GO:0016810; F:hydrolase activity, acting on carbon-nitrogen (but not peptide) bonds | GO:0016410; F:N-acyltransferase activity | GO:0042158; P:lipoprotein biosynthetic process | GO:0006807; P:nitrogen compound metabolic process	1	K03820;		1	PF00795; CN_hydrolase	> LNT_AZOVD Reviewed Length: 516
Cluster 848	1527													0		0			0
Cluster 849	1524	Y4XJ_SINFN	423	1	27	232	393	1404	214 bits (545)	7e-62	139/394 (35%)	214/394 (54%)	30/394 (8%)	1	GO:0009306; P:protein secretion	1	K02280;		3	PF04972; BON | PF00263; Secretin | PF13629; T2SS-T3SS_pil_N	> Y4XJ_SINFN Reviewed Length: 423
Cluster 850	1524	FUMA_SALTY	580	1	89	148	531	1449	167 bits (423)	1e-43	146/450 (32%)	216/450 (48%)	23/450 (5%)	5	GO:0051539; F:4 iron, 4 sulfur cluster binding | GO:0004333; F:fumarate hydratase activity | GO:0046872; F:metal ion binding | GO:0050163; F:oxaloacetate tautomerase activity | GO:0006099; P:tricarboxylic acid cycle	1	K01676;	ko00020; Citrate cycle (TCA cycle) | ko00620; Pyruvate metabolism | ko00720; Carbon fixation pathways in prokaryotes | ko01200; Carbon metabolism	2	PF05681; Fumerase | PF05683; Fumerase_C	> FUMA_SALTY Reviewed Length: 580
Cluster 852	1521	YZ2R_AGRVI	502	1	35	94	497	1500	253 bits (646)	1e-75	169/469 (36%)	268/469 (57%)	6/469 (1%)	0		0			1	PF01970; TctA	> YZ2R_AGRVI Reviewed Length: 502
Cluster 853	1521													0		0			0
Cluster 854	1521	MALF_VIBPA	524	1	18	22	521	1512	426 bits (1096)	3e-142	271/506 (54%)	371/506 (73%)	11/506 (2%)	3	GO:0016021; C:integral component of membrane | GO:0005886; C:plasma membrane | GO:0008643; P:carbohydrate transport	1	K10109;	ko02010; ABC transporters	2	PF00528; BPD_transp_1 | PF14785; MalF_P2	> MALF_VIBPA Reviewed Length: 524
Cluster 856	1521													0		0			0
Cluster 857	1521	GSPE_KLEPN	497	1	42	157	455	1413	525 bits (1352)	0	265/419 (63%)	334/419 (80%)	5/419 (1%)	5	GO:0005737; C:cytoplasm | GO:0015627; C:type II protein secretion system complex | GO:0005524; F:ATP binding | GO:0008565; F:protein transporter activity | GO:0015628; P:protein secretion by the type II secretion system	0			1	PF00437; T2SSE	> GSPE_KLEPN Reviewed Length: 497
Cluster 858	1521	FLUDE_STREN	507	1	7	16	507	1518	642 bits (1656)	0	328/501 (65%)	396/501 (79%)	0/501 (0%)	2	GO:0033723; F:fluoroacetaldehyde dehydrogenase activity | GO:0051289; P:protein homotetramerization	1	K00138;	ko00010; Glycolysis / Gluconeogenesis | ko00620; Pyruvate metabolism	1	PF00171; Aldedh	> FLUDE_STREN Reviewed Length: 507
Cluster 860	1521	HUTH_BACSK	500	1	51	154	426	1290	256 bits (653)	1e-76	151/381 (40%)	221/381 (58%)	7/381 (2%)	4	GO:0005737; C:cytoplasm | GO:0004397; F:histidine ammonia-lyase activity | GO:0019556; P:histidine catabolic process to glutamate and formamide | GO:0019557; P:histidine catabolic process to glutamate and formate	1	K01745;	ko00340; Histidine metabolism	1	PF00221; Lyase_aromatic	> HUTH_BACSK Reviewed Length: 500
Cluster 861	1521	NARH_BACSU	487	1	7	1	472	1401	612 bits (1579)	0	279/470 (59%)	357/470 (76%)	7/470 (1%)	12	GO:0005737; C:cytoplasm | GO:0016020; C:membrane | GO:0009325; C:nitrate reductase complex | GO:0005886; C:plasma membrane | GO:0051538; F:3 iron, 4 sulfur cluster binding | GO:0051539; F:4 iron, 4 sulfur cluster binding | GO:0009055; F:electron carrier activity | GO:0046872; F:metal ion binding | GO:0008940; F:nitrate reductase activity | GO:0016491; F:oxidoreductase activity | GO:0009061; P:ana…	1	K00371;	ko00910; Nitrogen metabolism | ko02020; Two-component system	2	PF13247; Fer4_11 | PF14711; Nitr_red_bet_C	> NARH_BACSU Reviewed Length: 487
Cluster 862	1518	ATOC_ECOLI	461	1	145	592	461	1515	248 bits (634)	2e-74	151/317 (48%)	208/317 (66%)	9/317 (3%)	9	GO:0005737; C:cytoplasm | GO:0005524; F:ATP binding | GO:0008073; F:ornithine decarboxylase inhibitor activity | GO:0043565; F:sequence-specific DNA binding | GO:0003700; F:transcription factor activity, sequence-specific DNA binding | GO:0000160; P:phosphorelay signal transduction system | GO:0045893; P:positive regulation of transcription, DNA-templated | GO:0010967; P:regulation of polyamine b…	1	K07714;	ko02020; Two-component system	3	PF02954; HTH_8 | PF00072; Response_reg | PF00158; Sigma54_activat	> ATOC_ECOLI Reviewed Length: 461
Cluster 863	1518	NPRV_VIBPR	609	1	17	43	500	1503	461 bits (1187)	1e-154	248/505 (49%)	322/505 (64%)	39/505 (8%)	3	GO:0005576; C:extracellular region | GO:0046872; F:metal ion binding | GO:0004222; F:metalloendopeptidase activity	1	K08604;	ko05110; Vibrio cholerae infection | ko05111; Vibrio cholerae pathogenic cycle	5	PF07504; FTP | PF03413; PepSY | PF01447; Peptidase_M4 | PF02868; Peptidase_M4_C | PF04151; PPC	> NPRV_VIBPR Reviewed Length: 609
Cluster 864	1518	MLTD_ECOL6	452	1	15	34	442	1317	296 bits (757)	1e-92	167/443 (38%)	258/443 (58%)	30/443 (7%)	5	GO:0005886; C:plasma membrane | GO:0016837; F:carbon-oxygen lyase activity, acting on polysaccharides | GO:0008933; F:lytic transglycosylase activity | GO:0071555; P:cell wall organization | GO:0000270; P:peptidoglycan metabolic process	1	K08307;		2	PF01476; LysM | PF01464; SLT	> MLTD_ECOL6 Reviewed Length: 452
Cluster 867	1515	GBTR_ACIAD	660	1	12	1	498	1464	373 bits (958)	6e-120	238/489 (49%)	333/489 (68%)	3/489 (1%)	3	GO:0016021; C:integral component of membrane | GO:0005886; C:plasma membrane | GO:0005215; F:transporter activity	1	K02168;		1	PF02028; BCCT	> GBTR_ACIAD Reviewed Length: 660
Cluster 868	1515	XYLB_HAEIN	493	1	1	19	493	1500	531 bits (1367)	0	258/498 (52%)	347/498 (70%)	9/498 (2%)	7	GO:0005737; C:cytoplasm | GO:0005524; F:ATP binding | GO:0016773; F:phosphotransferase activity, alcohol group as acceptor | GO:0004856; F:xylulokinase activity | GO:0042732; P:D-xylose metabolic process | GO:0016310; P:phosphorylation | GO:0005997; P:xylulose metabolic process	1	K00854;	ko00040; Pentose and glucuronate interconversions	2	PF02782; FGGY_C | PF00370; FGGY_N	> XYLB_HAEIN Reviewed Length: 493
Cluster 869	1515	DGTL2_PSEA8	443	1	1	184	442	1509	769 bits (1985)	0	394/442 (89%)	420/442 (95%)	0/442 (0%)	3	GO:0008832; F:dGTPase activity | GO:0000287; F:magnesium ion binding | GO:0046039; P:GTP metabolic process	1	K01129;	ko00230; Purine metabolism	1	PF01966; HD	> DGTL2_PSEA8 Reviewed Length: 443
Cluster 870	1512	YZ2R_AGRVI	502	1	2	1	470	1413	280 bits (717)	4e-86	190/471 (40%)	302/471 (64%)	2/471 (0%)	0		0			1	PF01970; TctA	> YZ2R_AGRVI Reviewed Length: 502
Cluster 871	1512	MYMA_MYCTO	495	1	1	1	485	1443	612 bits (1577)	0	306/485 (63%)	376/485 (78%)	4/485 (1%)	3	GO:0050660; F:flavin adenine dinucleotide binding | GO:0004499; F:N,N-dimethylaniline monooxygenase activity | GO:0050661; F:NADP binding	0			1	PF00743; FMO-like	> MYMA_MYCTO Reviewed Length: 495
Cluster 872	1512	M2DH_ASPFC	502	1	4	37	501	1503	417 bits (1072)	5e-139	230/499 (46%)	312/499 (63%)	11/499 (2%)	2	GO:0050662; F:coenzyme binding | GO:0050086; F:mannitol 2-dehydrogenase activity	0			2	PF01232; Mannitol_dh | PF08125; Mannitol_dh_C	> M2DH_ASPFC Reviewed Length: 502
Cluster 874	1509	SCR_ZYMMO	512	1	3	16	484	1446	416 bits (1069)	2e-138	222/491 (45%)	304/491 (62%)	23/491 (5%)	3	GO:0005737; C:cytoplasm | GO:0004575; F:sucrose alpha-glucosidase activity | GO:0005985; P:sucrose metabolic process	1	K01193;	ko00052; Galactose metabolism | ko00500; Starch and sucrose metabolism	2	PF08244; Glyco_hydro_32C | PF00251; Glyco_hydro_32N	> SCR_ZYMMO Reviewed Length: 512
Cluster 875	1509	BETC_RHIME	512	1	5	7	510	1503	454 bits (1169)	2e-153	248/508 (49%)	319/508 (63%)	11/508 (2%)	3	GO:0047753; F:choline-sulfatase activity | GO:0046872; F:metal ion binding | GO:0042425; P:choline biosynthetic process	1	K01133;		2	PF12411; Choline_sulf_C | PF00884; Sulfatase	> BETC_RHIME Reviewed Length: 512
Cluster 876	1506	THII_PSEU2	484	1	1	1	483	1449	749 bits (1933)	0	367/483 (76%)	430/483 (89%)	0/483 (0%)	9	GO:0005737; C:cytoplasm | GO:0005524; F:ATP binding | GO:0016783; F:sulfurtransferase activity | GO:0004810; F:tRNA adenylyltransferase activity | GO:0000049; F:tRNA binding | GO:0009228; P:thiamine biosynthetic process | GO:0009229; P:thiamine diphosphate biosynthetic process | GO:0052837; P:thiazole biosynthetic process | GO:0034227; P:tRNA thio-modification	1	K03151;	ko00730; Thiamine metabolism | ko04122; Sulfur relay system	2	PF02568; ThiI | PF02926; THUMP	> THII_PSEU2 Reviewed Length: 484
Cluster 877	1506	ALG8_AZOVI	492	1	1	25	492	1503	737 bits (1902)	0	373/493 (76%)	426/493 (86%)	1/493 (0%)	4	GO:0016021; C:integral component of membrane | GO:0005886; C:plasma membrane | GO:0016757; F:transferase activity, transferring glycosyl groups | GO:0042121; P:alginic acid biosynthetic process	0			0		> ALG8_AZOVI Reviewed Length: 492
Cluster 878	1506	PUR1_YEAST	510	1	1	1	506	1500	533 bits (1372)	0	275/512 (54%)	351/512 (69%)	18/512 (4%)	7	GO:0004044; F:amidophosphoribosyltransferase activity | GO:0042802; F:identical protein binding | GO:0046872; F:metal ion binding | GO:0006189; P:'de novo' IMP biosynthetic process | GO:0006541; P:glutamine metabolic process | GO:0009116; P:nucleoside metabolic process | GO:0009113; P:purine nucleobase biosynthetic process	1	K00764;	ko00230; Purine metabolism | ko00250; Alanine, aspartate and glutamate metabolism	1	PF00156; Pribosyltran	> PUR1_YEAST Reviewed Length: 510
Cluster 879	1506	WSPC_PSEPK	424	1	57	205	386	1293	96.7 bits (239)	3e-20	112/372 (30%)	163/372 (44%)	51/372 (14%)	1	GO:0008757; F:S-adenosylmethionine-dependent methyltransferase activity	1	K13486;	ko02020; Two-component system	2	PF01739; CheR | PF03705; CheR_N	> WSPC_PSEPK Reviewed Length: 424
Cluster 880	1506	PHAD_RHIME	539	1	55	145	364	1065	273 bits (699)	4e-83	155/310 (50%)	208/310 (67%)	3/310 (1%)	3	GO:0016021; C:integral component of membrane | GO:0005886; C:plasma membrane | GO:0015386; F:potassium:proton antiporter activity	1	K05561;		1	PF00361; Proton_antipo_M	> PHAD_RHIME Reviewed Length: 539
Cluster 882	1503	MEPC_PSEPU	484	1	51	199	465	1467	80.9 bits (198)	6e-15	110/427 (26%)	199/427 (47%)	16/427 (4%)	5	GO:0009279; C:cell outer membrane | GO:0016021; C:integral component of membrane | GO:0008289; F:lipid binding | GO:0005215; F:transporter activity | GO:0046677; P:response to antibiotic	0			1	PF02321; OEP	> MEPC_PSEPU Reviewed Length: 484
Cluster 883	1503	DNAA_PSEAE	514	1	3	1	514	1500	812 bits (2097)	0	437/515 (85%)	455/515 (88%)	18/515 (3%)	5	GO:0005737; C:cytoplasm | GO:0005524; F:ATP binding | GO:0003688; F:DNA replication origin binding | GO:0006270; P:DNA replication initiation | GO:0006275; P:regulation of DNA replication	1	K02313;	ko02020; Two-component system | ko04112; Cell cycle - Caulobacter	3	PF00308; Bac_DnaA | PF08299; Bac_DnaA_C | PF11638; DnaA_N	> DNAA_PSEAE Reviewed Length: 514
Cluster 884	1503	SYK_PSE14	500	1	1	1	499	1497	841 bits (2172)	0	429/499 (86%)	456/499 (91%)	0/499 (0%)	6	GO:0005737; C:cytoplasm | GO:0005524; F:ATP binding | GO:0004824; F:lysine-tRNA ligase activity | GO:0000287; F:magnesium ion binding | GO:0003676; F:nucleic acid binding | GO:0006430; P:lysyl-tRNA aminoacylation	1	K04567;	ko00970; Aminoacyl-tRNA biosynthesis	2	PF00152; tRNA-synt_2 | PF01336; tRNA_anti-codon	> SYK_PSE14 Reviewed Length: 500
Cluster 885	1500	ORDL_HAEIN	431	1	17	22	396	1128	114 bits (285)	3e-26	102/390 (26%)	177/390 (45%)	31/390 (8%)	1	GO:0016491; F:oxidoreductase activity	1	K09471;	ko00330; Arginine and proline metabolism	1	PF01266; DAO	> ORDL_HAEIN Reviewed Length: 431
Cluster 886	1500	TTGC_PSEPT	484	1	18	91	468	1464	174 bits (441)	1e-46	152/469 (32%)	231/469 (49%)	29/469 (6%)	5	GO:0009279; C:cell outer membrane | GO:0016021; C:integral component of membrane | GO:0008289; F:lipid binding | GO:0005215; F:transporter activity | GO:0046677; P:response to antibiotic	1	K18139;	ko01501; beta-Lactam resistance	1	PF02321; OEP	> TTGC_PSEPT Reviewed Length: 484
Cluster 887	1500	GLCD_ECOL6	499	1	1	1	499	1497	824 bits (2129)	0	415/499 (83%)	454/499 (91%)	0/499 (0%)	3	GO:0009339; C:glycolate oxidase complex | GO:0050660; F:flavin adenine dinucleotide binding | GO:0008891; F:glycolate oxidase activity	1	K00104;	ko00630; Glyoxylate and dicarboxylate metabolism	2	PF02913; FAD-oxidase_C | PF01565; FAD_binding_4	> GLCD_ECOL6 Reviewed Length: 499
Cluster 888	1500	PRPD_YARLI	520	1	36	16	517	1494	538 bits (1385)	0	267/498 (54%)	348/498 (70%)	21/498 (4%)	4	GO:0005739; C:mitochondrion | GO:0051537; F:2 iron, 2 sulfur cluster binding | GO:0047547; F:2-methylcitrate dehydratase activity | GO:0019629; P:propionate catabolic process, 2-methylcitrate cycle	1	K01720;	ko00640; Propanoate metabolism	1	PF03972; MmgE_PrpD	> PRPD_YARLI Reviewed Length: 520
Cluster 889	1500	MEPM_ECOL6	440	1	99	415	437	1458	196 bits (497)	6e-55	117/350 (33%)	198/350 (57%)	13/350 (4%)	6	GO:0016021; C:integral component of membrane | GO:0005886; C:plasma membrane | GO:0046872; F:metal ion binding | GO:0008237; F:metallopeptidase activity | GO:0045227; P:capsule polysaccharide biosynthetic process | GO:0071555; P:cell wall organization	1	K19304;		3	PF01476; LysM | PF08525; OapA_N | PF01551; Peptidase_M23	> MEPM_ECOL6 Reviewed Length: 440
Cluster 891	1500	PPX_PSEAE	506	1	6	1	506	1497	815 bits (2105)	0	411/501 (82%)	456/501 (91%)	2/501 (0%)	10	GO:0004309; F:exopolyphosphatase activity | GO:0071978; P:bacterial-type flagellum-dependent swarming motility | GO:0071977; P:bacterial-type flagellum-dependent swimming motility | GO:0006995; P:cellular response to nitrogen starvation | GO:0016036; P:cellular response to phosphate starvation | GO:0009247; P:glycolipid biosynthetic process | GO:0009405; P:pathogenesis | GO:0006798; P:polyphospha…	1	K01524;	ko00230; Purine metabolism	1	PF02541; Ppx-GppA	> PPX_PSEAE Reviewed Length: 506
Cluster 892	1500	YJGR_ECOLI	500	1	21	70	500	1497	363 bits (931)	7e-118	234/483 (48%)	321/483 (66%)	10/483 (2%)	0		1	K06915;		1	PF05872; DUF853	> YJGR_ECOLI Reviewed Length: 500
Cluster 894	1497	MMSA_MOUSE	535	1	39	10	526	1473	531 bits (1368)	0	250/488 (51%)	357/488 (73%)	0/488 (0%)	12	GO:0070062; C:extracellular exosome | GO:0005739; C:mitochondrion | GO:0005654; C:nucleoplasm | GO:0004029; F:aldehyde dehydrogenase (NAD) activity | GO:0018478; F:malonate-semialdehyde dehydrogenase (acetylating) activity | GO:0004491; F:methylmalonate-semialdehyde dehydrogenase (acylating) activity | GO:0044822; F:poly(A) RNA binding | GO:0016790; F:thiolester hydrolase activity | GO:0019484; P…	1	K00140;	ko00280; Valine, leucine and isoleucine degradation | ko00410; beta-Alanine metabolism | ko00562; Inositol phosphate metabolism | ko00640; Propanoate metabolism | ko01200; Carbon metabolism	1	PF00171; Aldedh	> MMSA_MOUSE Reviewed Length: 535
Cluster 895	1497													0		0			0
Cluster 896	1494	DGTP_PSEAE	498	1	5	13	498	1491	654 bits (1687)	0	352/499 (71%)	405/499 (81%)	11/499 (2%)	4	GO:0008832; F:dGTPase activity | GO:0000287; F:magnesium ion binding | GO:0006203; P:dGTP catabolic process | GO:0046039; P:GTP metabolic process	1	K01129;	ko00230; Purine metabolism	1	PF01966; HD	> DGTP_PSEAE Reviewed Length: 498
Cluster 897	1494	PUUC_ECOLI	495	1	7	19	493	1491	511 bits (1315)	1e-175	291/491 (59%)	362/491 (74%)	4/491 (1%)	3	GO:0004029; F:aldehyde dehydrogenase (NAD) activity | GO:0004030; F:aldehyde dehydrogenase [NAD(P)+] activity | GO:0009447; P:putrescine catabolic process	1	K09472;	ko00330; Arginine and proline metabolism	1	PF00171; Aldedh	> PUUC_ECOLI Reviewed Length: 495
Cluster 898	1494	YJIR_ECOLI	300	1	1	46	300	945	356 bits (913)	4e-118	172/300 (57%)	230/300 (77%)	0/300 (0%)	5	GO:0003677; F:DNA binding | GO:0030170; F:pyridoxal phosphate binding | GO:0008483; F:transaminase activity | GO:0003700; F:transcription factor activity, sequence-specific DNA binding | GO:0006351; P:transcription, DNA-templated	0			2	PF00155; Aminotran_1_2 | PF00392; GntR	> YJIR_ECOLI Reviewed Length: 470
Cluster 899	1494	COMM_HAEIN	509	1	1	1	497	1479	463 bits (1192)	5e-157	272/501 (54%)	346/501 (69%)	12/501 (2%)	4	GO:0005524; F:ATP binding | GO:0003677; F:DNA binding | GO:0006260; P:DNA replication | GO:0030420; P:establishment of competence for transformation	1	K07391;		2	PF01078; Mg_chelatase | PF13335; Mg_chelatase_C	> COMM_HAEIN Reviewed Length: 509
Cluster 901	1494	NODQ_AZOBR	620	1	322	601	617	1488	335 bits (860)	5e-106	168/296 (57%)	207/296 (70%)	0/296 (0%)	7	GO:0004020; F:adenylylsulfate kinase activity | GO:0005524; F:ATP binding | GO:0005525; F:GTP binding | GO:0003924; F:GTPase activity | GO:0004781; F:sulfate adenylyltransferase (ATP) activity | GO:0009877; P:nodulation | GO:0000103; P:sulfate assimilation	0			0		> NODQ_AZOBR Reviewed Length: 620
Cluster 903	1491	AMPA_PSEPK	497	1	1	1	497	1488	719 bits (1855)	0	382/497 (77%)	422/497 (85%)	1/497 (0%)	4	GO:0005737; C:cytoplasm | GO:0004177; F:aminopeptidase activity | GO:0030145; F:manganese ion binding | GO:0008235; F:metalloexopeptidase activity	1	K01255;	ko00480; Glutathione metabolism	2	PF00883; Peptidase_M17 | PF02789; Peptidase_M17_N	> AMPA_PSEPK Reviewed Length: 497
Cluster 904	1491													0		0			0
Cluster 905	1491	AL7A1_CAEEL	531	1	61	76	531	1488	451 bits (1161)	5e-152	257/475 (54%)	328/475 (69%)	8/475 (2%)	2	GO:0004029; F:aldehyde dehydrogenase (NAD) activity | GO:0006081; P:cellular aldehyde metabolic process	1	K14085;	ko00010; Glycolysis / Gluconeogenesis | ko00053; Ascorbate and aldarate metabolism | ko00071; Fatty acid degradation | ko00260; Glycine, serine and threonine metabolism | ko00280; Valine, leucine and isoleucine degradation | ko00300; Lysine biosynthesis | ko00310; Lysine degradation | ko00330; Arginine and proline metabolism | ko00340; Histidine metabolism | ko00380; Tryptophan metabolism | ko004…	1	PF00171; Aldedh	> AL7A1_CAEEL Reviewed Length: 531
Cluster 907	1488													0		0			0
Cluster 908	1488	GLPK_METNO	502	1	1	1	491	1464	633 bits (1632)	0	318/491 (65%)	377/491 (77%)	3/491 (1%)	5	GO:0005524; F:ATP binding | GO:0004370; F:glycerol kinase activity | GO:0019563; P:glycerol catabolic process | GO:0006071; P:glycerol metabolic process | GO:0006072; P:glycerol-3-phosphate metabolic process	1	K00864;	ko00561; Glycerolipid metabolism | ko03320; PPAR signaling pathway | ko04626; Plant-pathogen interaction	2	PF02782; FGGY_C | PF00370; FGGY_N	> GLPK_METNO Reviewed Length: 502
Cluster 909	1488	YUF2_LEPBY	136	1	2	1147	109	1470	73.9 bits (180)	5e-14	36/108 (33%)	63/108 (58%)	0/108 (0%)	0		0			1	PF03976; PPK2	> YUF2_LEPBY Reviewed Length: 136
Cluster 910	1488													0		0			0
Cluster 912	1485	STC_CLOBE	632	1	211	118	632	1482	260 bits (665)	3e-77	161/458 (35%)	246/458 (54%)	39/458 (9%)	6	GO:0005622; C:intracellular | GO:0005524; F:ATP binding | GO:0043565; F:sequence-specific DNA binding | GO:0000160; P:phosphorelay signal transduction system | GO:0006355; P:regulation of transcription, DNA-templated | GO:0006351; P:transcription, DNA-templated	0			3	PF02954; HTH_8 | PF13426; PAS_9 | PF00158; Sigma54_activat	> STC_CLOBE Reviewed Length: 632
Cluster 913	1485	RMUC_PSEAE	453	1	14	151	442	1437	548 bits (1411)	0	332/429 (77%)	381/429 (89%)	0/429 (0%)	1	GO:0006310; P:DNA recombination	1	K09760;		1	PF02646; RmuC	> RMUC_PSEAE Reviewed Length: 453
Cluster 915	1485	NIRS_PARDP	596	1	85	67	592	1458	159 bits (401)	6e-41	137/510 (27%)	223/510 (44%)	48/510 (9%)	6	GO:0042597; C:periplasmic space | GO:0009055; F:electron carrier activity | GO:0020037; F:heme binding | GO:0050418; F:hydroxylamine reductase activity | GO:0046872; F:metal ion binding | GO:0050421; F:nitrite reductase (NO-forming) activity	1	K15864;	ko00910; Nitrogen metabolism	1	PF13442; Cytochrome_CBB3	> NIRS_PARDP Reviewed Length: 596
Cluster 916	1482	YCF46_PORPU	491	1	2	7	490	1479	250 bits (638)	9e-75	167/501 (33%)	264/501 (53%)	22/501 (4%)	2	GO:0009507; C:chloroplast | GO:0005524; F:ATP binding	0			1	PF00004; AAA	> YCF46_PORPU Reviewed Length: 491
Cluster 917	1482	TRPE_ACICA	497	1	6	13	491	1464	524 bits (1349)	0	260/493 (53%)	347/493 (70%)	16/493 (3%)	3	GO:0004049; F:anthranilate synthase activity | GO:0046872; F:metal ion binding | GO:0000162; P:tryptophan biosynthetic process	0			2	PF04715; Anth_synt_I_N | PF00425; Chorismate_bind	> TRPE_ACICA Reviewed Length: 497
Cluster 918	1482	NUSA_BUCAI	496	1	1	1	492	1476	526 bits (1356)	0	286/499 (57%)	366/499 (73%)	14/499 (3%)	6	GO:0005737; C:cytoplasm | GO:0000166; F:nucleotide binding | GO:0003723; F:RNA binding | GO:0003700; F:transcription factor activity, sequence-specific DNA binding | GO:0006353; P:DNA-templated transcription, termination | GO:0031564; P:transcription antitermination	1	K02600;		2	PF13184; KH_5 | PF08529; NusA_N	> NUSA_BUCAI Reviewed Length: 496
Cluster 919	1482	BADH1_ARATH	501	1	9	16	497	1473	523 bits (1346)	2e-180	265/489 (54%)	346/489 (71%)	3/489 (1%)	9	GO:0005618; C:cell wall | GO:0009507; C:chloroplast | GO:0005829; C:cytosol | GO:0009516; C:leucoplast | GO:0004029; F:aldehyde dehydrogenase (NAD) activity | GO:0008802; F:betaine-aldehyde dehydrogenase activity | GO:0019285; P:glycine betaine biosynthetic process from choline | GO:0009651; P:response to salt stress | GO:0009414; P:response to water deprivation	1	K00130;	ko00260; Glycine, serine and threonine metabolism	1	PF00171; Aldedh	> BADH1_ARATH Reviewed Length: 501
Cluster 920	1482	PORD_PSEAE	443	1	30	202	443	1479	243 bits (620)	1e-72	169/437 (39%)	228/437 (52%)	34/437 (8%)	6	GO:0045203; C:integral component of cell outer membrane | GO:0019867; C:outer membrane | GO:0046930; C:pore complex | GO:0015288; F:porin activity | GO:0008236; F:serine-type peptidase activity | GO:0015802; P:basic amino acid transport	1	K18093;	ko01501; beta-Lactam resistance | ko02020; Two-component system	1	PF03573; OprD	> PORD_PSEAE Reviewed Length: 443
Cluster 922	1482	SYE_PSEU5	493	1	1	1	493	1479	905 bits (2340)	0	432/493 (88%)	452/493 (92%)	0/493 (0%)	6	GO:0005737; C:cytoplasm | GO:0005524; F:ATP binding | GO:0004818; F:glutamate-tRNA ligase activity | GO:0046872; F:metal ion binding | GO:0000049; F:tRNA binding | GO:0006424; P:glutamyl-tRNA aminoacylation	1	K01885;	ko00860; Porphyrin and chlorophyll metabolism | ko00970; Aminoacyl-tRNA biosynthesis	1	PF00749; tRNA-synt_1c	> SYE_PSEU5 Reviewed Length: 493
Cluster 923	1482	MCPS_PSEPK	639	1	316	514	609	1389	125 bits (313)	3e-29	131/294 (45%)	184/294 (63%)	2/294 (1%)	4	GO:0016021; C:integral component of membrane | GO:0005886; C:plasma membrane | GO:0004871; F:signal transducer activity | GO:0006935; P:chemotaxis	1	K03406;	ko02020; Two-component system | ko02030; Bacterial chemotaxis	3	PF00672; HAMP | PF16591; HBM | PF00015; MCPsignal	> MCPS_PSEPK Reviewed Length: 639
Cluster 925	1482	COBQ_PSEFS	483	1	1	1	483	1449	735 bits (1897)	0	394/483 (82%)	429/483 (89%)	0/483 (0%)	3	GO:0015420; F:cobalamin-transporting ATPase activity | GO:0009236; P:cobalamin biosynthetic process | GO:0006541; P:glutamine metabolic process	1	K02232;	ko00860; Porphyrin and chlorophyll metabolism	2	PF01656; CbiA | PF07685; GATase_3	> COBQ_PSEFS Reviewed Length: 483
Cluster 926	1479	LIVQ_STRLV	546	1	38	49	534	1473	266 bits (679)	4e-80	175/501 (35%)	255/501 (51%)	30/501 (6%)	3	GO:0050660; F:flavin adenine dinucleotide binding | GO:0016899; F:oxidoreductase activity, acting on the CH-OH group of donors, oxygen as acceptor | GO:0017000; P:antibiotic biosynthetic process	0			2	PF05199; GMC_oxred_C | PF00732; GMC_oxred_N	> LIVQ_STRLV Reviewed Length: 546
Cluster 927	1479													0		0			0
Cluster 928	1479	DER_PSEPG	487	1	1	1	476	1440	823 bits (2125)	0	399/480 (83%)	442/480 (92%)	4/480 (1%)	2	GO:0005525; F:GTP binding | GO:0042254; P:ribosome biogenesis	1	K03977;		2	PF14714; KH_dom-like | PF01926; MMR_HSR1	> DER_PSEPG Reviewed Length: 487
Cluster 930	1476													0		0			0
Cluster 931	1476	AEGA_ECOLI	659	1	192	100	653	1473	556 bits (1432)	0	283/462 (61%)	350/462 (76%)	4/462 (1%)	6	GO:0005737; C:cytoplasm | GO:0051539; F:4 iron, 4 sulfur cluster binding | GO:0046872; F:metal ion binding | GO:0016491; F:oxidoreductase activity | GO:0016639; F:oxidoreductase activity, acting on the CH-NH2 group of donors, NAD or NADP as acceptor | GO:0006537; P:glutamate biosynthetic process	0			3	PF13247; Fer4_11 | PF14691; Fer4_20 | PF07992; Pyr_redox_2	> AEGA_ECOLI Reviewed Length: 659
Cluster 933	1476	ATOC_ECOLI	461	1	6	16	460	1452	280 bits (717)	1e-86	182/483 (38%)	271/483 (56%)	32/483 (7%)	9	GO:0005737; C:cytoplasm | GO:0005524; F:ATP binding | GO:0008073; F:ornithine decarboxylase inhibitor activity | GO:0043565; F:sequence-specific DNA binding | GO:0003700; F:transcription factor activity, sequence-specific DNA binding | GO:0000160; P:phosphorelay signal transduction system | GO:0045893; P:positive regulation of transcription, DNA-templated | GO:0010967; P:regulation of polyamine b…	1	K07714;	ko02020; Two-component system	3	PF02954; HTH_8 | PF00072; Response_reg | PF00158; Sigma54_activat	> ATOC_ECOLI Reviewed Length: 461
Cluster 934	1473	AMN_ECO57	484	1	9	37	484	1470	476 bits (1225)	2e-162	264/481 (55%)	335/481 (70%)	8/481 (2%)	2	GO:0008714; F:AMP nucleosidase activity | GO:0044209; P:AMP salvage	1	K01241;	ko00230; Purine metabolism	2	PF10423; AMNp_N | PF01048; PNP_UDP_1	> AMN_ECO57 Reviewed Length: 484
Cluster 935	1473	PAPA3_MYCTO	472	1	95	262	466	1398	97.1 bits (240)	3e-20	99/386 (26%)	157/386 (41%)	21/386 (5%)	1	GO:0016746; F:transferase activity, transferring acyl groups	0			1	PF00668; Condensation	> PAPA3_MYCTO Reviewed Length: 472
Cluster 936	1473	ENVZ_ECOLI	450	1	164	664	437	1467	111 bits (277)	3e-25	97/285 (34%)	146/285 (51%)	28/285 (10%)	11	GO:0009898; C:cytoplasmic side of plasma membrane | GO:0005887; C:integral component of plasma membrane | GO:0005622; C:intracellular | GO:0005524; F:ATP binding | GO:0004721; F:phosphoprotein phosphatase activity | GO:0000155; F:phosphorelay sensor kinase activity | GO:0000160; P:phosphorelay signal transduction system | GO:0016310; P:phosphorylation | GO:0046777; P:protein autophosphorylation |…	1	K07638;	ko02020; Two-component system	3	PF00672; HAMP | PF02518; HATPase_c | PF00512; HisKA	> ENVZ_ECOLI Reviewed Length: 450
Cluster 940	1473	BETB_PSESM	490	1	1	1	490	1470	833 bits (2153)	0	405/490 (83%)	457/490 (93%)	0/490 (0%)	4	GO:0008802; F:betaine-aldehyde dehydrogenase activity | GO:0046872; F:metal ion binding | GO:0006113; P:fermentation | GO:0019285; P:glycine betaine biosynthetic process from choline	1	K00130;	ko00260; Glycine, serine and threonine metabolism	1	PF00171; Aldedh	> BETB_PSESM Reviewed Length: 490
Cluster 943	1473	XANP_ECO57	463	1	15	31	462	1359	362 bits (930)	2e-118	201/448 (45%)	303/448 (68%)	5/448 (1%)	4	GO:0016021; C:integral component of membrane | GO:0005886; C:plasma membrane | GO:0005215; F:transporter activity | GO:0055085; P:transmembrane transport	1	K16345;		1	PF00860; Xan_ur_permease	> XANP_ECO57 Reviewed Length: 463
Cluster 944	1470	GAP2_PSEAB	461	1	1	82	461	1464	856 bits (2212)	0	427/461 (93%)	445/461 (97%)	0/461 (0%)	4	GO:0051287; F:NAD binding | GO:0050661; F:NADP binding | GO:0016620; F:oxidoreductase activity, acting on the aldehyde or oxo group of donors, NAD or NADP as acceptor | GO:0006006; P:glucose metabolic process	1	K00134;	ko00010; Glycolysis / Gluconeogenesis | ko00710; Carbon fixation in photosynthetic organisms | ko01200; Carbon metabolism | ko01230; Biosynthesis of amino acids | ko04066; HIF-1 signaling pathway | ko05010; Alzheimer's disease	2	PF02800; Gp_dh_C | PF00044; Gp_dh_N	> GAP2_PSEAB Reviewed Length: 461
Cluster 945	1470	G6PD_DICD3	491	1	24	67	487	1455	538 bits (1387)	0	262/465 (56%)	327/465 (70%)	3/465 (1%)	4	GO:0004345; F:glucose-6-phosphate dehydrogenase activity | GO:0050661; F:NADP binding | GO:0006006; P:glucose metabolic process | GO:0006098; P:pentose-phosphate shunt	1	K00036;	ko00030; Pentose phosphate pathway | ko00480; Glutathione metabolism | ko01200; Carbon metabolism | ko05230; Central carbon metabolism in cancer	2	PF02781; G6PD_C | PF00479; G6PD_N	> G6PD_DICD3 Reviewed Length: 491
Cluster 946	1470	IMDH_AQUAE	490	1	9	16	489	1464	529 bits (1363)	0	302/486 (62%)	378/486 (78%)	8/486 (2%)	4	GO:0003938; F:IMP dehydrogenase activity | GO:0046872; F:metal ion binding | GO:0000166; F:nucleotide binding | GO:0006177; P:GMP biosynthetic process	1	K00088;	ko00230; Purine metabolism | ko00983; Drug metabolism - other enzymes	2	PF00571; CBS | PF00478; IMPDH	> IMDH_AQUAE Reviewed Length: 490
Cluster 950	1467	EX1_ECOLI	475	1	9	7	427	1257	426 bits (1096)	3e-143	211/421 (50%)	283/421 (67%)	6/421 (1%)	9	GO:0000175; F:3'-5'-exoribonuclease activity | GO:0051575; F:5'-deoxyribose-5-phosphate lyase activity | GO:0008852; F:exodeoxyribonuclease I activity | GO:0000287; F:magnesium ion binding | GO:0008310; F:single-stranded DNA 3'-5' exodeoxyribonuclease activity | GO:0003697; F:single-stranded DNA binding | GO:0006308; P:DNA catabolic process | GO:0000738; P:DNA catabolic process, exonucleolytic | …	1	K01141;	ko03430; Mismatch repair	2	PF08411; Exonuc_X-T_C | PF00929; RNase_T	> EX1_ECOLI Reviewed Length: 475
Cluster 951	1467	MOCR_RHIML	493	1	12	61	472	1461	237 bits (605)	5e-70	176/467 (38%)	256/467 (55%)	6/467 (1%)	5	GO:0003677; F:DNA binding | GO:0030170; F:pyridoxal phosphate binding | GO:0008483; F:transaminase activity | GO:0003700; F:transcription factor activity, sequence-specific DNA binding | GO:0006351; P:transcription, DNA-templated	0			2	PF00155; Aminotran_1_2 | PF00392; GntR	> MOCR_RHIML Reviewed Length: 493
Cluster 952	1467	RP54_VIBAN	486	1	9	1	486	1464	534 bits (1375)	0	289/492 (59%)	365/492 (74%)	18/492 (4%)	5	GO:0003677; F:DNA binding | GO:0003899; F:DNA-directed RNA polymerase activity | GO:0016987; F:sigma factor activity | GO:0003700; F:transcription factor activity, sequence-specific DNA binding | GO:0006352; P:DNA-templated transcription, initiation	1	K03092;	ko02020; Two-component system | ko05111; Vibrio cholerae pathogenic cycle	3	PF00309; Sigma54_AID | PF04963; Sigma54_CBD | PF04552; Sigma54_DBD	> RP54_VIBAN Reviewed Length: 486
Cluster 953	1467	UBID_PSEPK	488	1	1	1	488	1464	907 bits (2344)	0	432/488 (89%)	460/488 (94%)	0/488 (0%)	6	GO:0005886; C:plasma membrane | GO:0008694; F:3-octaprenyl-4-hydroxybenzoate carboxy-lyase activity | GO:0010181; F:FMN binding | GO:0046872; F:metal ion binding | GO:0016491; F:oxidoreductase activity | GO:0006744; P:ubiquinone biosynthetic process	1	K03182;	ko00130; Ubiquinone and other terpenoid-quinone biosynthesis	1	PF01977; UbiD	> UBID_PSEPK Reviewed Length: 488
Cluster 954	1464	Y4WB_SINFN	447	1	27	145	442	1395	200 bits (509)	1e-56	139/421 (33%)	213/421 (51%)	9/421 (2%)	2	GO:0003824; F:catalytic activity | GO:0046872; F:metal ion binding	1	K07263;		1	PF05193; Peptidase_M16_C	> Y4WB_SINFN Reviewed Length: 447
Cluster 955	1464	RHLB_PSESM	397	1	1	274	395	1458	666 bits (1718)	0	335/395 (85%)	357/395 (90%)	0/395 (0%)	5	GO:0005737; C:cytoplasm | GO:0005524; F:ATP binding | GO:0004004; F:ATP-dependent RNA helicase activity | GO:0003723; F:RNA binding | GO:0006401; P:RNA catabolic process	1	K03732;	ko03018; RNA degradation	2	PF00270; DEAD | PF00271; Helicase_C	> RHLB_PSESM Reviewed Length: 397
Cluster 956	1464	ASTD_PSESM	488	1	1	1	487	1461	682 bits (1760)	0	396/487 (81%)	430/487 (88%)	0/487 (0%)	4	GO:0016620; F:oxidoreductase activity, acting on the aldehyde or oxo group of donors, NAD or NADP as acceptor | GO:0043824; F:succinylglutamate-semialdehyde dehydrogenase activity | GO:0019544; P:arginine catabolic process to glutamate | GO:0019545; P:arginine catabolic process to succinate	1	K06447;	ko00330; Arginine and proline metabolism	1	PF00171; Aldedh	> ASTD_PSESM Reviewed Length: 488
Cluster 957	1464	MURE_PSEPK	496	1	2	1	496	1461	629 bits (1621)	0	356/495 (72%)	400/495 (81%)	8/495 (2%)	9	GO:0005737; C:cytoplasm | GO:0005524; F:ATP binding | GO:0000287; F:magnesium ion binding | GO:0008765; F:UDP-N-acetylmuramoylalanyl-D-glutamate-2,6-diaminopimelate ligase activity | GO:0007049; P:cell cycle | GO:0051301; P:cell division | GO:0071555; P:cell wall organization | GO:0009252; P:peptidoglycan biosynthetic process | GO:0008360; P:regulation of cell shape	1	K01928;	ko00300; Lysine biosynthesis | ko00550; Peptidoglycan biosynthesis	3	PF01225; Mur_ligase | PF02875; Mur_ligase_C | PF08245; Mur_ligase_M	> MURE_PSEPK Reviewed Length: 496
Cluster 961	1461	YHDH_BACSU	451	1	1	1	451	1356	279 bits (714)	2e-86	173/456 (38%)	255/456 (56%)	9/456 (2%)	3	GO:0016021; C:integral component of membrane | GO:0005886; C:plasma membrane | GO:0005328; F:neurotransmitter:sodium symporter activity	1	K03308;		1	PF00209; SNF	> YHDH_BACSU Reviewed Length: 451
Cluster 962	1461	LUTB_BACVZ	476	1	10	46	440	1392	355 bits (911)	2e-115	184/450 (41%)	280/450 (62%)	20/450 (4%)	3	GO:0051539; F:4 iron, 4 sulfur cluster binding | GO:0046872; F:metal ion binding | GO:0019516; P:lactate oxidation	1	K18929;		3	PF02589; DUF162 | PF11870; DUF3390 | PF13183; Fer4_8	> LUTB_BACVZ Reviewed Length: 476
Cluster 963	1461	OXLA_VIPAA	484	1	35	67	475	1323	98.2 bits (243)	1e-20	114/449 (25%)	184/449 (41%)	38/449 (8%)	6	GO:0005576; C:extracellular region | GO:0001716; F:L-amino-acid oxidase activity | GO:0046872; F:metal ion binding | GO:0006915; P:apoptotic process | GO:0042742; P:defense response to bacterium | GO:0044179; P:hemolysis in other organism	0			1	PF01593; Amino_oxidase	> OXLA_VIPAA Reviewed Length: 484
Cluster 964	1461	ALGE_PSEPK	492	1	4	22	492	1458	597 bits (1539)	0	317/490 (65%)	388/490 (79%)	12/490 (2%)	2	GO:0009279; C:cell outer membrane | GO:0042121; P:alginic acid biosynthetic process	1	K16081;		1	PF13372; Alginate_exp	> ALGE_PSEPK Reviewed Length: 492
Cluster 965	1461	MLTF_PSEPF	486	1	1	1	486	1458	769 bits (1986)	0	364/486 (75%)	413/486 (85%)	0/486 (0%)	6	GO:0009279; C:cell outer membrane | GO:0016837; F:carbon-oxygen lyase activity, acting on polysaccharides | GO:0008933; F:lytic transglycosylase activity | GO:0016998; P:cell wall macromolecule catabolic process | GO:0071555; P:cell wall organization | GO:0000270; P:peptidoglycan metabolic process	1	K18691;		2	PF00497; SBP_bac_3 | PF01464; SLT	> MLTF_PSEPF Reviewed Length: 486
Cluster 966	1461	DAC_ACTSP	538	1	96	211	472	1317	139 bits (350)	2e-34	127/390 (33%)	190/390 (49%)	34/390 (9%)	6	GO:0005576; C:extracellular region | GO:0009002; F:serine-type D-Ala-D-Ala carboxypeptidase activity | GO:0071555; P:cell wall organization | GO:0009252; P:peptidoglycan biosynthetic process | GO:0008360; P:regulation of cell shape | GO:0046677; P:response to antibiotic	0			1	PF02113; Peptidase_S13	> DAC_ACTSP Reviewed Length: 538
Cluster 967	1461	Y398_PSEPW	486	1	1	1	486	1458	755 bits (1949)	0	372/486 (77%)	417/486 (86%)	0/486 (0%)	0		0			1	PF02696; UPF0061	> Y398_PSEPW Reviewed Length: 486
Cluster 968	1461	MURC_PSEPW	482	1	20	64	477	1437	858 bits (2217)	0	408/458 (89%)	440/458 (96%)	0/458 (0%)	8	GO:0005737; C:cytoplasm | GO:0005524; F:ATP binding | GO:0008763; F:UDP-N-acetylmuramate-L-alanine ligase activity | GO:0007049; P:cell cycle | GO:0051301; P:cell division | GO:0071555; P:cell wall organization | GO:0009252; P:peptidoglycan biosynthetic process | GO:0008360; P:regulation of cell shape	1	K01924;	ko00471; D-Glutamine and D-glutamate metabolism | ko00550; Peptidoglycan biosynthesis	3	PF01225; Mur_ligase | PF02875; Mur_ligase_C | PF08245; Mur_ligase_M	> MURC_PSEPW Reviewed Length: 482
Cluster 970	1461	XDH_DROSU	1344	1	10	1	545	1446	241 bits (615)	8e-68	184/541 (34%)	256/541 (47%)	64/541 (12%)	10	GO:0005777; C:peroxisome | GO:0051537; F:2 iron, 2 sulfur cluster binding | GO:0009055; F:electron carrier activity | GO:0050660; F:flavin adenine dinucleotide binding | GO:0005506; F:iron ion binding | GO:0043546; F:molybdopterin cofactor binding | GO:0016614; F:oxidoreductase activity, acting on CH-OH group of donors | GO:0004854; F:xanthine dehydrogenase activity | GO:0004855; F:xanthine oxida…	0			6	PF01315; Ald_Xan_dh_C | PF02738; Ald_Xan_dh_C2 | PF03450; CO_deh_flav_C | PF00941; FAD_binding_5 | PF00111; Fer2 | PF01799; Fer2_2	> XDH_DROSU Reviewed Length: 1344
Cluster 972	1458	CATA_DESVM	480	1	3	10	478	1437	625 bits (1613)	0	293/477 (61%)	365/477 (77%)	2/477 (0%)	5	GO:0004096; F:catalase activity | GO:0020037; F:heme binding | GO:0046872; F:metal ion binding | GO:0042744; P:hydrogen peroxide catabolic process | GO:0006979; P:response to oxidative stress	1	K03781;	ko00380; Tryptophan metabolism | ko00630; Glyoxylate and dicarboxylate metabolism | ko01200; Carbon metabolism | ko04011; MAPK signaling pathway - yeast | ko04068; FoxO signaling pathway | ko04146; Peroxisome | ko04211; Longevity regulating pathway | ko04212; Longevity regulating pathway - worm | ko04213; Longevity regulating pathway - multiple species | ko05014; Amyotrophic lateral sclerosis (AL…	2	PF00199; Catalase | PF06628; Catalase-rel	> CATA_DESVM Reviewed Length: 480
Cluster 973	1458	ALLP_BACSU	490	1	1	4	477	1428	259 bits (662)	3e-78	155/479 (32%)	254/479 (53%)	6/479 (1%)	4	GO:0016021; C:integral component of membrane | GO:0005886; C:plasma membrane | GO:0015205; F:nucleobase transmembrane transporter activity | GO:0015851; P:nucleobase transport	1	K03457;		1	PF02133; Transp_cyt_pur	> ALLP_BACSU Reviewed Length: 490
Cluster 974	1458													0		0			0
Cluster 975	1458	RNG_ECO57	489	1	1	1	489	1455	552 bits (1423)	0	278/494 (56%)	377/494 (76%)	14/494 (3%)	9	GO:0005737; C:cytoplasm | GO:0005856; C:cytoskeleton | GO:0004519; F:endonuclease activity | GO:0046872; F:metal ion binding | GO:0004540; F:ribonuclease activity | GO:0003723; F:RNA binding | GO:0007049; P:cell cycle | GO:0051301; P:cell division | GO:0006396; P:RNA processing	1	K08301;		2	PF10150; RNase_E_G | PF00575; S1	> RNG_ECO57 Reviewed Length: 489
Cluster 977	1458	GLMU_PSE14	455	1	1	82	451	1434	692 bits (1785)	0	366/451 (81%)	402/451 (89%)	0/451 (0%)	11	GO:0005737; C:cytoplasm | GO:0019134; F:glucosamine-1-phosphate N-acetyltransferase activity | GO:0000287; F:magnesium ion binding | GO:0003977; F:UDP-N-acetylglucosamine diphosphorylase activity | GO:0000902; P:cell morphogenesis | GO:0071555; P:cell wall organization | GO:0009245; P:lipid A biosynthetic process | GO:0009103; P:lipopolysaccharide biosynthetic process | GO:0009252; P:peptidoglyca…	1	K04042;	ko00520; Amino sugar and nucleotide sugar metabolism	3	PF00132; Hexapep | PF14602; Hexapep_2 | PF12804; NTP_transf_3	> GLMU_PSE14 Reviewed Length: 455
Cluster 978	1455	SILB_SALTM	430	1	45	130	405	1206	300 bits (768)	9e-95	162/365 (44%)	225/365 (62%)	10/365 (3%)	3	GO:0016020; C:membrane | GO:0015297; F:antiporter activity | GO:0006811; P:ion transport	0			1	PF16576; HlyD_D23	> SILB_SALTM Reviewed Length: 430
Cluster 979	1455	LGRB_BREPA	5162	1	3636	64	4046	1278	190 bits (482)	8e-50	136/415 (33%)	208/415 (50%)	14/415 (3%)	4	GO:0016853; F:isomerase activity | GO:0016874; F:ligase activity | GO:0031177; F:phosphopantetheine binding | GO:0017000; P:antibiotic biosynthetic process	0			4	PF00501; AMP-binding | PF13193; AMP-binding_C | PF00668; Condensation | PF00550; PP-binding	> LGRB_BREPA Reviewed Length: 5162
Cluster 980	1455	TRET_PYRFU	412	1	10	52	411	1383	162 bits (411)	3e-43	131/451 (29%)	216/451 (48%)	56/451 (12%)	2	GO:0016757; F:transferase activity, transferring glycosyl groups | GO:0006006; P:glucose metabolic process	1	K13057;	ko00500; Starch and sucrose metabolism	1	PF00534; Glycos_transf_1	> TRET_PYRFU Reviewed Length: 412
Cluster 981	1455	RNSE_THET8	431	1	7	28	402	1368	195 bits (495)	8e-55	153/451 (34%)	226/451 (50%)	59/451 (13%)	5	GO:0005737; C:cytoplasm | GO:0004519; F:endonuclease activity | GO:0046872; F:metal ion binding | GO:0003723; F:RNA binding | GO:0006364; P:rRNA processing	1	K07576;		3	PF10996; Beta-Casp | PF00753; Lactamase_B | PF07521; RMMBL	> RNSE_THET8 Reviewed Length: 431
Cluster 982	1455													0		0			0
Cluster 984	1452	TRKI_HALED	492	1	28	58	492	1449	370 bits (949)	5e-121	244/467 (52%)	325/467 (70%)	5/467 (1%)	3	GO:0016021; C:integral component of membrane | GO:0005886; C:plasma membrane | GO:0022820; F:potassium ion symporter activity	1	K03498;		1	PF02386; TrkH	> TRKI_HALED Reviewed Length: 492
Cluster 985	1452	KPYK2_ECOLI	480	1	5	7	479	1434	514 bits (1323)	2e-177	275/478 (58%)	341/478 (71%)	5/478 (1%)	8	GO:0005829; C:cytosol | GO:0005524; F:ATP binding | GO:0042802; F:identical protein binding | GO:0016301; F:kinase activity | GO:0000287; F:magnesium ion binding | GO:0030955; F:potassium ion binding | GO:0004743; F:pyruvate kinase activity | GO:0051289; P:protein homotetramerization	1	K00873;	ko00010; Glycolysis / Gluconeogenesis | ko00230; Purine metabolism | ko00620; Pyruvate metabolism | ko01200; Carbon metabolism | ko01230; Biosynthesis of amino acids | ko04922; Glucagon signaling pathway | ko04930; Type II diabetes mellitus | ko05203; Viral carcinogenesis | ko05230; Central carbon metabolism in cancer	2	PF00224; PK | PF02887; PK_C	> KPYK2_ECOLI Reviewed Length: 480
Cluster 986	1452	ALGX_PSEPK	479	1	21	70	465	1404	610 bits (1573)	0	281/448 (63%)	351/448 (78%)	6/448 (1%)	3	GO:0042597; C:periplasmic space | GO:0016746; F:transferase activity, transferring acyl groups | GO:0042121; P:alginic acid biosynthetic process	1	K19293;		2	PF16822; ALGX | PF16824; CBM_26	> ALGX_PSEPK Reviewed Length: 479
Cluster 987	1452	SSDH_ORYSJ	527	1	45	4	526	1449	544 bits (1401)	0	270/482 (56%)	363/482 (75%)	0/482 (0%)	5	GO:0005759; C:mitochondrial matrix | GO:0004029; F:aldehyde dehydrogenase (NAD) activity | GO:0004777; F:succinate-semialdehyde dehydrogenase (NAD+) activity | GO:0009013; F:succinate-semialdehyde dehydrogenase [NAD(P)+] activity | GO:0009450; P:gamma-aminobutyric acid catabolic process	1	K17761;	ko00250; Alanine, aspartate and glutamate metabolism | ko00650; Butanoate metabolism	1	PF00171; Aldedh	> SSDH_ORYSJ Reviewed Length: 527
Cluster 988	1452	Y3073_RHOS4	456	1	13	97	449	1434	219 bits (559)	1e-63	161/450 (36%)	227/450 (50%)	17/450 (4%)	5	GO:0003677; F:DNA binding | GO:0030170; F:pyridoxal phosphate binding | GO:0008483; F:transaminase activity | GO:0003700; F:transcription factor activity, sequence-specific DNA binding | GO:0006351; P:transcription, DNA-templated	0			2	PF00155; Aminotran_1_2 | PF00392; GntR	> Y3073_RHOS4 Reviewed Length: 456
Cluster 989	1452	GATA_PSEPK	483	1	1	1	483	1449	776 bits (2003)	0	414/483 (86%)	443/483 (92%)	0/483 (0%)	3	GO:0005524; F:ATP binding | GO:0050567; F:glutaminyl-tRNA synthase (glutamine-hydrolyzing) activity | GO:0006412; P:translation	1	K02433;	ko00970; Aminoacyl-tRNA biosynthesis	1	PF01425; Amidase	> GATA_PSEPK Reviewed Length: 483
Cluster 990	1449													0		0			0
Cluster 991	1449	ALGA_PSEFL	483	1	1	1	482	1443	714 bits (1843)	0	371/485 (76%)	420/485 (87%)	7/485 (1%)	5	GO:0005525; F:GTP binding | GO:0004475; F:mannose-1-phosphate guanylyltransferase activity | GO:0004476; F:mannose-6-phosphate isomerase activity | GO:0042121; P:alginic acid biosynthetic process | GO:0009298; P:GDP-mannose biosynthetic process	0			2	PF01050; MannoseP_isomer | PF00483; NTP_transferase	> ALGA_PSEFL Reviewed Length: 483
Cluster 992	1449	CYDA_BACSU	468	1	6	25	457	1350	234 bits (597)	4e-69	155/453 (34%)	245/453 (54%)	12/453 (3%)	7	GO:0070069; C:cytochrome complex | GO:0016021; C:integral component of membrane | GO:0005886; C:plasma membrane | GO:0009055; F:electron carrier activity | GO:0046872; F:metal ion binding | GO:0016682; F:oxidoreductase activity, acting on diphenols and related substances as donors, oxygen as acceptor | GO:0019646; P:aerobic electron transport chain	1	K00425;	ko00190; Oxidative phosphorylation | ko02020; Two-component system	1	PF01654; Cyt_bd_oxida_I	> CYDA_BACSU Reviewed Length: 468
Cluster 993	1449	NHAC_BACPE	462	1	33	118	442	1389	264 bits (674)	2e-80	163/424 (38%)	263/424 (62%)	14/424 (3%)	4	GO:0016021; C:integral component of membrane | GO:0005886; C:plasma membrane | GO:0015297; F:antiporter activity | GO:0006814; P:sodium ion transport	1	K03315;		1	PF03553; Na_H_antiporter	> NHAC_BACPE Reviewed Length: 462
Cluster 995	1449	YHDG_BACSU	465	1	80	259	415	1239	98.2 bits (243)	1e-20	95/359 (26%)	169/359 (47%)	55/359 (15%)	3	GO:0005887; C:integral component of plasma membrane | GO:0015297; F:antiporter activity | GO:0015179; F:L-amino acid transmembrane transporter activity	0			1	PF13520; AA_permease_2	> YHDG_BACSU Reviewed Length: 465
Cluster 997	1449	Y2044_BACPE	463	1	16	103	459	1434	473 bits (1217)	1e-161	256/444 (58%)	340/444 (77%)	0/444 (0%)	0		0			1	PF07670; Gate	> Y2044_BACPE Reviewed Length: 463
Cluster 998	1446	GATB_PSEF5	481	1	1	1	481	1443	873 bits (2256)	0	416/481 (86%)	448/481 (93%)	0/481 (0%)	4	GO:0005737; C:cytoplasm | GO:0005524; F:ATP binding | GO:0050567; F:glutaminyl-tRNA synthase (glutamine-hydrolyzing) activity | GO:0006424; P:glutamyl-tRNA aminoacylation	1	K02434;	ko00970; Aminoacyl-tRNA biosynthesis	2	PF02934; GatB_N | PF02637; GatB_Yqey	> GATB_PSEF5 Reviewed Length: 481
Cluster 1000	1443	ALDH_GEOSE	488	1	7	7	486	1434	361 bits (926)	2e-117	213/482 (44%)	306/482 (63%)	8/482 (2%)	2	GO:0004030; F:aldehyde dehydrogenase [NAD(P)+] activity | GO:0006068; P:ethanol catabolic process	0			1	PF00171; Aldedh	> ALDH_GEOSE Reviewed Length: 488
Cluster 1001	1443	MGTE_BACSU	451	1	30	181	448	1437	177 bits (450)	2e-48	112/419 (27%)	223/419 (53%)	0/419 (0%)	5	GO:0016021; C:integral component of membrane | GO:0005886; C:plasma membrane | GO:0015095; F:magnesium ion transmembrane transporter activity | GO:0046872; F:metal ion binding | GO:0015693; P:magnesium ion transport	1	K06213;		3	PF00571; CBS | PF01769; MgtE | PF03448; MgtE_N	> MGTE_BACSU Reviewed Length: 451
Cluster 1002	1443	TLDD_BUCAI	483	1	6	22	482	1434	530 bits (1366)	0	270/477 (57%)	357/477 (75%)	6/477 (1%)	1	GO:0008237; F:metallopeptidase activity	1	K03568;		1	PF01523; PmbA_TldD	> TLDD_BUCAI Reviewed Length: 483
Cluster 1003	1443	CREC_ECOLI	474	1	1	1	469	1413	360 bits (925)	1e-117	236/472 (50%)	315/472 (67%)	4/472 (1%)	6	GO:0016021; C:integral component of membrane | GO:0005622; C:intracellular | GO:0005886; C:plasma membrane | GO:0005524; F:ATP binding | GO:0000155; F:phosphorelay sensor kinase activity | GO:0000160; P:phosphorelay signal transduction system	1	K07641;	ko02020; Two-component system	3	PF00672; HAMP | PF02518; HATPase_c | PF00512; HisKA	> CREC_ECOLI Reviewed Length: 474
Cluster 1004	1440	YDCR_ECOLI	468	1	4	19	463	1401	314 bits (804)	1e-99	175/461 (38%)	260/461 (56%)	1/461 (0%)	5	GO:0003677; F:DNA binding | GO:0030170; F:pyridoxal phosphate binding | GO:0008483; F:transaminase activity | GO:0003700; F:transcription factor activity, sequence-specific DNA binding | GO:0006351; P:transcription, DNA-templated	0			2	PF00155; Aminotran_1_2 | PF00392; GntR	> YDCR_ECOLI Reviewed Length: 468
Cluster 1005	1440	CALB_PSEAE	476	1	1	1	476	1437	806 bits (2081)	0	387/479 (81%)	424/479 (89%)	3/479 (1%)	4	GO:0004028; F:3-chloroallyl aldehyde dehydrogenase activity | GO:0004029; F:aldehyde dehydrogenase (NAD) activity | GO:0050269; F:coniferyl-aldehyde dehydrogenase activity | GO:0006081; P:cellular aldehyde metabolic process	1	K00154;		1	PF00171; Aldedh	> CALB_PSEAE Reviewed Length: 476
Cluster 1006	1440	TOLC_VIBCH	438	1	51	172	434	1353	234 bits (598)	1e-69	148/394 (38%)	233/394 (59%)	10/394 (3%)	6	GO:0009279; C:cell outer membrane | GO:0016021; C:integral component of membrane | GO:0005215; F:transporter activity | GO:0009405; P:pathogenesis | GO:0009306; P:protein secretion | GO:0046677; P:response to antibiotic	1	K12340;	ko01501; beta-Lactam resistance | ko01503; Cationic antimicrobial peptide (CAMP) resistance | ko02020; Two-component system | ko03070; Bacterial secretion system | ko04626; Plant-pathogen interaction | ko05133; Pertussis	1	PF02321; OEP	> TOLC_VIBCH Reviewed Length: 438
Cluster 1007	1440	AMIC_ECOL6	417	1	34	97	407	1209	267 bits (683)	2e-82	156/379 (41%)	216/379 (57%)	13/379 (3%)	4	GO:0042597; C:periplasmic space | GO:0008745; F:N-acetylmuramoyl-L-alanine amidase activity | GO:0071555; P:cell wall organization | GO:0009253; P:peptidoglycan catabolic process	1	K01448;	ko01503; Cationic antimicrobial peptide (CAMP) resistance	2	PF01520; Amidase_3 | PF11741; AMIN	> AMIC_ECOL6 Reviewed Length: 417
Cluster 1008	1440	PNTB_RHORT	464	1	1	1	464	1437	461 bits (1187)	4e-157	280/479 (58%)	359/479 (75%)	15/479 (3%)	4	GO:0016021; C:integral component of membrane | GO:0005886; C:plasma membrane | GO:0008750; F:NAD(P)+ transhydrogenase (AB-specific) activity | GO:0050661; F:NADP binding	1	K00325;	ko00760; Nicotinate and nicotinamide metabolism	1	PF02233; PNTB	> PNTB_RHORT Reviewed Length: 464
Cluster 1011	1437	NTRC_PROHU	473	1	5	16	471	1398	613 bits (1580)	0	295/467 (63%)	369/467 (79%)	6/467 (1%)	8	GO:0005622; C:intracellular | GO:0005524; F:ATP binding | GO:0000156; F:phosphorelay response regulator activity | GO:0043565; F:sequence-specific DNA binding | GO:0009399; P:nitrogen fixation | GO:0006808; P:regulation of nitrogen utilization | GO:0006355; P:regulation of transcription, DNA-templated | GO:0006351; P:transcription, DNA-templated	0			3	PF02954; HTH_8 | PF00072; Response_reg | PF00158; Sigma54_activat	> NTRC_PROHU Reviewed Length: 473
Cluster 1012	1437													0		0			0
Cluster 1013	1437	GLRR_ECOLI	444	1	136	433	443	1425	194 bits (492)	3e-54	132/332 (40%)	193/332 (58%)	25/332 (8%)	8	GO:0005737; C:cytoplasm | GO:0005524; F:ATP binding | GO:0003677; F:DNA binding | GO:0000156; F:phosphorelay response regulator activity | GO:0000160; P:phosphorelay signal transduction system | GO:0045893; P:positive regulation of transcription, DNA-templated | GO:0006355; P:regulation of transcription, DNA-templated | GO:0006351; P:transcription, DNA-templated	1	K07715;	ko02020; Two-component system	2	PF00072; Response_reg | PF00158; Sigma54_activat	> GLRR_ECOLI Reviewed Length: 444
Cluster 1014	1437	GLGA_PSEAE	513	1	35	1	500	1401	573 bits (1477)	0	285/467 (61%)	352/467 (75%)	1/467 (0%)	4	GO:0033201; F:alpha-1,4-glucan synthase activity | GO:0004373; F:glycogen (starch) synthase activity | GO:0009011; F:starch synthase activity | GO:0005978; P:glycogen biosynthetic process	1	K00703;	ko00500; Starch and sucrose metabolism	2	PF08323; Glyco_transf_5 | PF00534; Glycos_transf_1	> GLGA_PSEAE Reviewed Length: 513
Cluster 1015	1437	DLDH2_PSEPU	478	1	1	1	478	1434	825 bits (2131)	0	408/478 (85%)	436/478 (91%)	0/478 (0%)	5	GO:0005737; C:cytoplasm | GO:0004148; F:dihydrolipoyl dehydrogenase activity | GO:0050660; F:flavin adenine dinucleotide binding | GO:0045454; P:cell redox homeostasis | GO:0006096; P:glycolytic process	0			2	PF07992; Pyr_redox_2 | PF02852; Pyr_redox_dim	> DLDH2_PSEPU Reviewed Length: 478
Cluster 1017	1434	BEPA_SALTI	487	1	37	82	482	1419	214 bits (546)	1e-61	161/451 (36%)	237/451 (53%)	10/451 (2%)	5	GO:0016020; C:membrane | GO:0042597; C:periplasmic space | GO:0004222; F:metalloendopeptidase activity | GO:0008270; F:zinc ion binding | GO:0061077; P:chaperone-mediated protein folding	0			1	PF01435; Peptidase_M48	> BEPA_SALTI Reviewed Length: 487
Cluster 1018	1434	PHR_ECOLI	472	1	4	7	467	1410	374 bits (960)	6e-123	207/473 (44%)	284/473 (60%)	14/473 (3%)	5	GO:0003904; F:deoxyribodipyrimidine photo-lyase activity | GO:0003677; F:DNA binding | GO:0000166; F:nucleotide binding | GO:0006281; P:DNA repair | GO:0018298; P:protein-chromophore linkage	1	K01669;		2	PF00875; DNA_photolyase | PF03441; FAD_binding_7	> PHR_ECOLI Reviewed Length: 472
Cluster 1019	1434	MOCR_RHIML	493	1	4	34	437	1323	234 bits (596)	9e-69	158/439 (36%)	232/439 (53%)	14/439 (3%)	5	GO:0003677; F:DNA binding | GO:0030170; F:pyridoxal phosphate binding | GO:0008483; F:transaminase activity | GO:0003700; F:transcription factor activity, sequence-specific DNA binding | GO:0006351; P:transcription, DNA-templated	0			2	PF00155; Aminotran_1_2 | PF00392; GntR	> MOCR_RHIML Reviewed Length: 493
Cluster 1020	1434	BEPA_ECOLI	487	1	22	25	253	729	105 bits (261)	5e-23	79/244 (32%)	119/244 (49%)	21/244 (9%)	6	GO:0016020; C:membrane | GO:0030288; C:outer membrane-bounded periplasmic space | GO:0004222; F:metalloendopeptidase activity | GO:0008237; F:metallopeptidase activity | GO:0008270; F:zinc ion binding | GO:0061077; P:chaperone-mediated protein folding	0			1	PF01435; Peptidase_M48	> BEPA_ECOLI Reviewed Length: 487
Cluster 1022	1434	NODT_RHILV	482	1	21	100	455	1419	155 bits (393)	3e-40	147/443 (33%)	222/443 (50%)	11/443 (2%)	5	GO:0016021; C:integral component of membrane | GO:0005886; C:plasma membrane | GO:0008289; F:lipid binding | GO:0005215; F:transporter activity | GO:0009877; P:nodulation	0			1	PF02321; OEP	> NODT_RHILV Reviewed Length: 482
Cluster 1025	1431	CLSA_PSEPW	479	1	25	64	479	1428	611 bits (1575)	0	309/455 (68%)	375/455 (82%)	0/455 (0%)	4	GO:0016021; C:integral component of membrane | GO:0005886; C:plasma membrane | GO:0008808; F:cardiolipin synthase activity | GO:0032049; P:cardiolipin biosynthetic process	1	K06131;	ko00564; Glycerophospholipid metabolism	2	PF13091; PLDc_2 | PF13396; PLDc_N	> CLSA_PSEPW Reviewed Length: 479
Cluster 1026	1431	OPRM_PSEAE	485	1	22	70	466	1392	449 bits (1155)	4e-152	247/446 (55%)	319/446 (72%)	6/446 (1%)	5	GO:0009279; C:cell outer membrane | GO:0016021; C:integral component of membrane | GO:0015238; F:drug transmembrane transporter activity | GO:0008289; F:lipid binding | GO:0046677; P:response to antibiotic	1	K18139;	ko01501; beta-Lactam resistance	1	PF02321; OEP	> OPRM_PSEAE Reviewed Length: 485
Cluster 1027	1431	Y3659_MYCTO	352	1	34	400	345	1329	208 bits (530)	1e-60	121/316 (38%)	186/316 (59%)	10/316 (3%)	4	GO:0005737; C:cytoplasm | GO:0005524; F:ATP binding | GO:0000746; P:conjugation | GO:0006810; P:transport	1	K02283;		1	PF00437; T2SSE	> Y3659_MYCTO Reviewed Length: 352
Cluster 1028	1431	ALST_BACSU	465	1	8	1	464	1395	338 bits (868)	3e-109	225/466 (48%)	311/466 (67%)	10/466 (2%)	3	GO:0016021; C:integral component of membrane | GO:0005886; C:plasma membrane | GO:0015655; F:alanine:sodium symporter activity	1	K03310;		1	PF01235; Na_Ala_symp	> ALST_BACSU Reviewed Length: 465
Cluster 1030	1431	KGTP_ECOLI	432	1	3	127	410	1353	444 bits (1142)	8e-151	238/409 (58%)	302/409 (74%)	1/409 (0%)	4	GO:0016021; C:integral component of membrane | GO:0016020; C:membrane | GO:0005886; C:plasma membrane | GO:0015294; F:solute:cation symporter activity	1	K03761;		1	PF00083; Sugar_tr	> KGTP_ECOLI Reviewed Length: 432
Cluster 1031	1431	BIOA_LYSSH	455	1	6	40	446	1359	523 bits (1346)	0	240/441 (54%)	324/441 (73%)	1/441 (0%)	4	GO:0005737; C:cytoplasm | GO:0004015; F:adenosylmethionine-8-amino-7-oxononanoate transaminase activity | GO:0030170; F:pyridoxal phosphate binding | GO:0009102; P:biotin biosynthetic process	0			1	PF00202; Aminotran_3	> BIOA_LYSSH Reviewed Length: 455
Cluster 1032	1428	DEGPL_PSEF5	476	1	1	4	476	1425	728 bits (1878)	0	366/478 (77%)	425/478 (89%)	6/478 (1%)	3	GO:0030288; C:outer membrane-bounded periplasmic space | GO:0004252; F:serine-type endopeptidase activity | GO:0006508; P:proteolysis	1	K04771;	ko01503; Cationic antimicrobial peptide (CAMP) resistance | ko02020; Two-component system	1	PF13180; PDZ_2	> DEGPL_PSEF5 Reviewed Length: 476
Cluster 1033	1428	LEUC_PSEA7	474	1	1	1	473	1419	854 bits (2206)	0	422/473 (89%)	444/473 (94%)	0/473 (0%)	4	GO:0003861; F:3-isopropylmalate dehydratase activity | GO:0051539; F:4 iron, 4 sulfur cluster binding | GO:0046872; F:metal ion binding | GO:0009098; P:leucine biosynthetic process	1	K01703;	ko00290; Valine, leucine and isoleucine biosynthesis | ko00660; C5-Branched dibasic acid metabolism | ko01210; 2-Oxocarboxylic acid metabolism | ko01230; Biosynthesis of amino acids	1	PF00330; Aconitase	> LEUC_PSEA7 Reviewed Length: 474
Cluster 1034	1428													0		0			0
Cluster 1035	1428	ARCD_PSEAE	482	1	1	1	482	1425	654 bits (1686)	0	372/482 (77%)	423/482 (88%)	7/482 (1%)	4	GO:0005887; C:integral component of plasma membrane | GO:0043858; F:arginine:ornithine antiporter activity | GO:0015179; F:L-amino acid transmembrane transporter activity | GO:0019546; P:arginine deiminase pathway	1	K03758;		1	PF13520; AA_permease_2	> ARCD_PSEAE Reviewed Length: 482
Cluster 1036	1425	IXPDE_UNKP	482	1	11	16	463	1365	543 bits (1399)	0	285/453 (63%)	336/453 (74%)	3/453 (1%)	2	GO:0046872; F:metal ion binding | GO:0050228; F:pterin deaminase activity	0			1	PF01979; Amidohydro_1	> IXPDE_UNKP Reviewed Length: 482
Cluster 1038	1425	ASPA_PSEAE	474	1	1	1	474	1422	801 bits (2068)	0	428/474 (90%)	450/474 (95%)	0/474 (0%)	5	GO:0005829; C:cytosol | GO:0008797; F:aspartate ammonia-lyase activity | GO:0006531; P:aspartate metabolic process | GO:0008652; P:cellular amino acid biosynthetic process | GO:0051262; P:protein tetramerization	1	K01744;	ko00250; Alanine, aspartate and glutamate metabolism	2	PF10415; FumaraseC_C | PF00206; Lyase_1	> ASPA_PSEAE Reviewed Length: 474
Cluster 1040	1422	HLDE_PSEMY	473	1	1	1	473	1419	746 bits (1927)	0	425/473 (90%)	455/473 (96%)	0/473 (0%)	5	GO:0005524; F:ATP binding | GO:0033785; F:heptose 7-phosphate kinase activity | GO:0033786; F:heptose-1-phosphate adenylyltransferase activity | GO:0016773; F:phosphotransferase activity, alcohol group as acceptor | GO:0097171; P:ADP-L-glycero-beta-D-manno-heptose biosynthetic process	1	K03272;	ko00540; Lipopolysaccharide biosynthesis	2	PF01467; CTP_transf_like | PF00294; PfkB	> HLDE_PSEMY Reviewed Length: 473
Cluster 1041	1422	CRYD_GLOVI	500	1	4	4	449	1338	309 bits (792)	1e-97	191/449 (43%)	264/449 (59%)	7/449 (2%)	6	GO:0003677; F:DNA binding | GO:0003913; F:DNA photolyase activity | GO:0006281; P:DNA repair | GO:0018298; P:protein-chromophore linkage | GO:0006355; P:regulation of transcription, DNA-templated | GO:0006351; P:transcription, DNA-templated	1	K01669;		2	PF00875; DNA_photolyase | PF03441; FAD_binding_7	> CRYD_GLOVI Reviewed Length: 500
Cluster 1042	1422	KPYK2_AGRVI	482	1	6	10	473	1410	435 bits (1118)	1e-146	238/468 (51%)	326/468 (70%)	1/468 (0%)	5	GO:0005524; F:ATP binding | GO:0016301; F:kinase activity | GO:0000287; F:magnesium ion binding | GO:0030955; F:potassium ion binding | GO:0004743; F:pyruvate kinase activity	0			2	PF00224; PK | PF02887; PK_C	> KPYK2_AGRVI Reviewed Length: 482
Cluster 1043	1419	HSS_BLAVI	477	1	9	25	475	1413	514 bits (1324)	9e-178	263/468 (56%)	326/468 (70%)	6/468 (1%)	2	GO:0047296; F:homospermidine synthase activity | GO:0016491; F:oxidoreductase activity	0			2	PF16653; Sacchrp_dh_C | PF03435; Sacchrp_dh_NADP	> HSS_BLAVI Reviewed Length: 477
Cluster 1044	1419	ZRAR_SALTI	441	1	8	10	441	1374	340 bits (873)	2e-110	199/459 (43%)	275/459 (60%)	29/459 (6%)	6	GO:0005737; C:cytoplasm | GO:0005524; F:ATP binding | GO:0043565; F:sequence-specific DNA binding | GO:0000160; P:phosphorelay signal transduction system | GO:0006355; P:regulation of transcription, DNA-templated | GO:0006351; P:transcription, DNA-templated	1	K07713;	ko02020; Two-component system	3	PF02954; HTH_8 | PF00072; Response_reg | PF00158; Sigma54_activat	> ZRAR_SALTI Reviewed Length: 441
Cluster 1045	1419	ATOC_ECOLI	461	1	1	1	457	1392	325 bits (834)	3e-104	197/481 (41%)	275/481 (57%)	41/481 (9%)	9	GO:0005737; C:cytoplasm | GO:0005524; F:ATP binding | GO:0008073; F:ornithine decarboxylase inhibitor activity | GO:0043565; F:sequence-specific DNA binding | GO:0003700; F:transcription factor activity, sequence-specific DNA binding | GO:0000160; P:phosphorelay signal transduction system | GO:0045893; P:positive regulation of transcription, DNA-templated | GO:0010967; P:regulation of polyamine b…	1	K07714;	ko02020; Two-component system	3	PF02954; HTH_8 | PF00072; Response_reg | PF00158; Sigma54_activat	> ATOC_ECOLI Reviewed Length: 461
Cluster 1046	1419	NORB_PSEAE	466	1	5	13	463	1389	777 bits (2006)	0	387/460 (84%)	431/460 (94%)	2/460 (0%)	9	GO:0016021; C:integral component of membrane | GO:0005886; C:plasma membrane | GO:0070469; C:respiratory chain | GO:0004129; F:cytochrome-c oxidase activity | GO:0020037; F:heme binding | GO:0005506; F:iron ion binding | GO:0016966; F:nitric oxide reductase activity | GO:0009060; P:aerobic respiration | GO:0019333; P:denitrification pathway	1	K04561;	ko00910; Nitrogen metabolism	1	PF00115; COX1	> NORB_PSEAE Reviewed Length: 466
Cluster 1047	1419	ALST_BACSU	465	1	1	1	462	1416	395 bits (1015)	2e-131	227/473 (48%)	329/473 (70%)	12/473 (3%)	3	GO:0016021; C:integral component of membrane | GO:0005886; C:plasma membrane | GO:0015655; F:alanine:sodium symporter activity	1	K03310;		1	PF01235; Na_Ala_symp	> ALST_BACSU Reviewed Length: 465
Cluster 1049	1416	MOCS3_CULQU	438	1	40	268	438	1413	317 bits (813)	2e-101	172/400 (43%)	252/400 (63%)	19/400 (5%)	10	GO:0005829; C:cytosol | GO:0005524; F:ATP binding | GO:0046872; F:metal ion binding | GO:0061605; F:molybdopterin-synthase adenylyltransferase activity | GO:0061604; F:molybdopterin-synthase sulfurtransferase activity | GO:0008641; F:small protein activating enzyme activity | GO:0004792; F:thiosulfate sulfurtransferase activity | GO:0018192; P:enzyme active site formation via cysteine modificatio…	1	K11996;	ko04122; Sulfur relay system	2	PF00581; Rhodanese | PF00899; ThiF	> MOCS3_CULQU Reviewed Length: 438
Cluster 1050	1416	D2HDH_DANRE	533	1	86	70	528	1410	269 bits (688)	8e-82	160/451 (35%)	247/451 (55%)	12/451 (3%)	3	GO:0005739; C:mitochondrion | GO:0050660; F:flavin adenine dinucleotide binding | GO:0016614; F:oxidoreductase activity, acting on CH-OH group of donors	0			2	PF02913; FAD-oxidase_C | PF01565; FAD_binding_4	> D2HDH_DANRE Reviewed Length: 533
Cluster 1051	1416	2OCS_HYDTT	472	1	1	1	453	1356	501 bits (1289)	1e-172	254/453 (56%)	329/453 (73%)	1/453 (0%)	4	GO:0034029; F:2-oxoglutarate carboxylase activity | GO:0005524; F:ATP binding | GO:0004075; F:biotin carboxylase activity | GO:0046872; F:metal ion binding	1	K20141;		3	PF02785; Biotin_carb_C | PF00289; Biotin_carb_N | PF02786; CPSase_L_D2	> 2OCS_HYDTT Reviewed Length: 472
Cluster 1052	1416													0		0			0
Cluster 1054	1416													0		0			0
Cluster 1055	1413	RHBA_RHIME	470	1	27	82	461	1383	482 bits (1241)	2e-165	244/435 (56%)	313/435 (72%)	1/435 (0%)	3	GO:0045303; F:diaminobutyrate-2-oxoglutarate transaminase activity | GO:0030170; F:pyridoxal phosphate binding | GO:0019289; P:rhizobactin 1021 biosynthetic process	1	K00836;	ko00260; Glycine, serine and threonine metabolism | ko01210; 2-Oxocarboxylic acid metabolism | ko01230; Biosynthesis of amino acids	1	PF00202; Aminotran_3	> RHBA_RHIME Reviewed Length: 470
Cluster 1056	1413	FIXG_RHIME	524	1	28	64	332	963	232 bits (592)	5e-68	133/305 (44%)	184/305 (60%)	5/305 (2%)	6	GO:0016021; C:integral component of membrane | GO:0005886; C:plasma membrane | GO:0051539; F:4 iron, 4 sulfur cluster binding | GO:0046872; F:metal ion binding | GO:0009399; P:nitrogen fixation | GO:0055114; P:oxidation-reduction process	0			3	PF13746; Fer4_18 | PF12801; Fer4_5 | PF11614; FixG_C	> FIXG_RHIME Reviewed Length: 524
Cluster 1058	1410	MALE_THELN	450	1	68	235	448	1392	92.4 bits (228)	7e-19	107/406 (26%)	167/406 (41%)	45/406 (11%)	3	GO:0005886; C:plasma membrane | GO:0005215; F:transporter activity | GO:0008643; P:carbohydrate transport	1	K02027;		1	PF01547; SBP_bac_1	> MALE_THELN Reviewed Length: 450
Cluster 1059	1410	Y335_SYNY3	481	1	11	13	477	1404	482 bits (1240)	4e-165	246/467 (53%)	323/467 (69%)	3/467 (1%)	0		0			1	PF14403; CP_ATPgrasp_2	> Y335_SYNY3 Reviewed Length: 481
Cluster 1060	1410	SAHH_PSEPG	469	1	1	1	469	1407	855 bits (2210)	0	415/469 (88%)	438/469 (93%)	0/469 (0%)	3	GO:0005737; C:cytoplasm | GO:0004013; F:adenosylhomocysteinase activity | GO:0006730; P:one-carbon metabolic process	1	K01251;	ko00270; Cysteine and methionine metabolism	2	PF05221; AdoHcyase | PF00670; AdoHcyase_NAD	> SAHH_PSEPG Reviewed Length: 469
Cluster 1061	1410	RDXA_RHOS4	469	1	11	85	415	1287	268 bits (684)	4e-82	169/416 (41%)	235/416 (56%)	26/416 (6%)	5	GO:0016021; C:integral component of membrane | GO:0005886; C:plasma membrane | GO:0051539; F:4 iron, 4 sulfur cluster binding | GO:0046872; F:metal ion binding | GO:0055114; P:oxidation-reduction process	0			3	PF13746; Fer4_18 | PF12801; Fer4_5 | PF11614; FixG_C	> RDXA_RHOS4 Reviewed Length: 469
Cluster 1062	1410	YDCR_ECOLI	468	1	1	1	465	1401	415 bits (1067)	3e-139	211/467 (45%)	293/467 (63%)	2/467 (0%)	5	GO:0003677; F:DNA binding | GO:0030170; F:pyridoxal phosphate binding | GO:0008483; F:transaminase activity | GO:0003700; F:transcription factor activity, sequence-specific DNA binding | GO:0006351; P:transcription, DNA-templated	0			2	PF00155; Aminotran_1_2 | PF00392; GntR	> YDCR_ECOLI Reviewed Length: 468
Cluster 1063	1410	THRC_PSEAE	469	1	1	1	469	1407	887 bits (2291)	0	422/469 (90%)	442/469 (94%)	0/469 (0%)	4	GO:0005737; C:cytoplasm | GO:0030170; F:pyridoxal phosphate binding | GO:0004795; F:threonine synthase activity | GO:0009088; P:threonine biosynthetic process	1	K01733;	ko00260; Glycine, serine and threonine metabolism | ko00750; Vitamin B6 metabolism | ko01230; Biosynthesis of amino acids	2	PF00291; PALP | PF14821; Thr_synth_N	> THRC_PSEAE Reviewed Length: 469
Cluster 1064	1410													0		0			0
Cluster 1065	1410	MCO_STAAR	447	1	43	196	275	888	84.7 bits (208)	2e-16	66/246 (27%)	115/246 (47%)	28/246 (11%)	3	GO:0005737; C:cytoplasm | GO:0005507; F:copper ion binding | GO:0016491; F:oxidoreductase activity	0			2	PF07731; Cu-oxidase_2 | PF07732; Cu-oxidase_3	> MCO_STAAR Reviewed Length: 447
Cluster 1066	1410	Y3922_PSEAE	455	1	2	40	429	1326	419 bits (1077)	7e-141	218/433 (50%)	286/433 (66%)	9/433 (2%)	0		0			1	PF07044; DUF1329	> Y3922_PSEAE Reviewed Length: 455
Cluster 1067	1407	QSEC_ECO57	449	1	31	67	449	1392	160 bits (405)	4e-42	148/448 (33%)	234/448 (52%)	35/448 (8%)	5	GO:0016021; C:integral component of membrane | GO:0005622; C:intracellular | GO:0005886; C:plasma membrane | GO:0005524; F:ATP binding | GO:0000155; F:phosphorelay sensor kinase activity	1	K07645;	ko02020; Two-component system	3	PF08521; 2CSK_N | PF02518; HATPase_c | PF00512; HisKA	> QSEC_ECO57 Reviewed Length: 449
Cluster 1068	1407	SELA_PSEPG	475	1	9	7	470	1392	539 bits (1389)	0	366/462 (79%)	406/462 (88%)	0/462 (0%)	4	GO:0005737; C:cytoplasm | GO:0004125; F:L-seryl-tRNASec selenium transferase activity | GO:0001514; P:selenocysteine incorporation | GO:0097056; P:selenocysteinyl-tRNA(Sec) biosynthetic process	1	K01042;	ko00450; Selenocompound metabolism | ko00970; Aminoacyl-tRNA biosynthesis	2	PF12390; Se-cys_synth_N | PF03841; SelA	> SELA_PSEPG Reviewed Length: 475
Cluster 1069	1407	MLTF_DESOH	454	1	30	88	405	1260	141 bits (355)	2e-35	109/408 (27%)	189/408 (46%)	49/408 (12%)	6	GO:0009279; C:cell outer membrane | GO:0016837; F:carbon-oxygen lyase activity, acting on polysaccharides | GO:0008933; F:lytic transglycosylase activity | GO:0016998; P:cell wall macromolecule catabolic process | GO:0071555; P:cell wall organization | GO:0000270; P:peptidoglycan metabolic process	1	K18691;		2	PF00497; SBP_bac_3 | PF01464; SLT	> MLTF_DESOH Reviewed Length: 454
Cluster 1071	1407	Y073_TREPA	513	1	253	577	494	1323	80.1 bits (196)	9e-15	66/255 (26%)	112/255 (44%)	19/255 (7%)	0		0			1	PF08668; HDOD	> Y073_TREPA Reviewed Length: 513
Cluster 1073	1404	GLNA_ECOL6	469	1	7	13	469	1401	687 bits (1774)	0	326/463 (70%)	384/463 (83%)	0/463 (0%)	5	GO:0005737; C:cytoplasm | GO:0005524; F:ATP binding | GO:0004356; F:glutamate-ammonia ligase activity | GO:0006542; P:glutamine biosynthetic process | GO:0009399; P:nitrogen fixation	1	K01915;	ko00220; Arginine biosynthesis | ko00250; Alanine, aspartate and glutamate metabolism | ko00630; Glyoxylate and dicarboxylate metabolism | ko00910; Nitrogen metabolism | ko01230; Biosynthesis of amino acids | ko02020; Two-component system | ko04724; Glutamatergic synapse | ko04727; GABAergic synapse	2	PF00120; Gln-synt_C | PF03951; Gln-synt_N	> GLNA_ECOL6 Reviewed Length: 469
Cluster 1074	1404	YHDH_BACSU	451	1	8	31	443	1386	260 bits (665)	2e-79	166/462 (36%)	255/462 (55%)	36/462 (8%)	3	GO:0016021; C:integral component of membrane | GO:0005886; C:plasma membrane | GO:0005328; F:neurotransmitter:sodium symporter activity	1	K03308;		1	PF00209; SNF	> YHDH_BACSU Reviewed Length: 451
Cluster 1075	1404	RNSE_THET8	431	1	1	1	404	1317	299 bits (766)	1e-94	189/441 (43%)	256/441 (58%)	39/441 (9%)	5	GO:0005737; C:cytoplasm | GO:0004519; F:endonuclease activity | GO:0046872; F:metal ion binding | GO:0003723; F:RNA binding | GO:0006364; P:rRNA processing	1	K07576;		3	PF10996; Beta-Casp | PF00753; Lactamase_B | PF07521; RMMBL	> RNSE_THET8 Reviewed Length: 431
Cluster 1076	1404	PCNB_ECO57	465	1	31	73	444	1308	378 bits (970)	9e-125	202/418 (48%)	272/418 (65%)	10/418 (2%)	5	GO:0005524; F:ATP binding | GO:0004652; F:polynucleotide adenylyltransferase activity | GO:0003723; F:RNA binding | GO:0006378; P:mRNA polyadenylation | GO:0006351; P:transcription, DNA-templated	1	K00970;	ko03018; RNA degradation	3	PF01743; PolyA_pol | PF12626; PolyA_pol_arg_C | PF12627; PolyA_pol_RNAbd	> PCNB_ECO57 Reviewed Length: 465
Cluster 1077	1404	YHCA_BACSU	532	1	8	37	446	1329	122 bits (306)	8e-29	127/439 (29%)	222/439 (51%)	8/439 (2%)	3	GO:0016021; C:integral component of membrane | GO:0005886; C:plasma membrane | GO:0055085; P:transmembrane transport	0			1	PF07690; MFS_1	> YHCA_BACSU Reviewed Length: 532
Cluster 1078	1404	GSA_PERMH	428	1	5	91	428	1377	187 bits (474)	6e-52	129/438 (29%)	205/438 (47%)	23/438 (5%)	5	GO:0005737; C:cytoplasm | GO:0042286; F:glutamate-1-semialdehyde 2,1-aminomutase activity | GO:0030170; F:pyridoxal phosphate binding | GO:0008483; F:transaminase activity | GO:0006782; P:protoporphyrinogen IX biosynthetic process	1	K01845;	ko00860; Porphyrin and chlorophyll metabolism	1	PF00202; Aminotran_3	> GSA_PERMH Reviewed Length: 428
Cluster 1079	1404	OTSA_CROS8	474	1	5	1	457	1359	508 bits (1309)	1e-175	257/454 (57%)	337/454 (74%)	2/454 (0%)	2	GO:0003825; F:alpha,alpha-trehalose-phosphate synthase (UDP-forming) activity | GO:0005992; P:trehalose biosynthetic process	1	K00697;	ko00500; Starch and sucrose metabolism	1	PF00982; Glyco_transf_20	> OTSA_CROS8 Reviewed Length: 474
Cluster 1080	1401													0		0			0
Cluster 1081	1401	PAE5_ARATH	427	1	57	220	251	843	50.1 bits (118)	3e-05	54/215 (25%)	85/215 (40%)	27/215 (13%)	4	GO:0005618; C:cell wall | GO:0005576; C:extracellular region | GO:0016787; F:hydrolase activity | GO:0071555; P:cell wall organization	0			1	PF03283; PAE	> PAE5_ARATH Reviewed Length: 427
Cluster 1082	1401	YHDH_BACSU	451	1	9	73	449	1398	258 bits (658)	2e-78	185/446 (41%)	263/446 (59%)	9/446 (2%)	3	GO:0016021; C:integral component of membrane | GO:0005886; C:plasma membrane | GO:0005328; F:neurotransmitter:sodium symporter activity	1	K03308;		1	PF00209; SNF	> YHDH_BACSU Reviewed Length: 451
Cluster 1083	1401	NAH2_ZYGRO	808	1	36	139	277	834	55.8 bits (133)	7e-07	71/245 (29%)	114/245 (47%)	16/245 (7%)	5	GO:0016021; C:integral component of membrane | GO:0005886; C:plasma membrane | GO:0015079; F:potassium ion transmembrane transporter activity | GO:0015385; F:sodium:proton antiporter activity | GO:0030004; P:cellular monovalent inorganic cation homeostasis	0			2	PF00999; Na_H_Exchanger | PF08619; Nha1_C	> NAH2_ZYGRO Reviewed Length: 808
Cluster 1085	1401													0		0			0
Cluster 1087	1398													0		0			0
Cluster 1088	1398	YDFD_BACSU	482	1	8	25	459	1359	145 bits (366)	7e-37	119/461 (26%)	212/461 (46%)	25/461 (5%)	5	GO:0003677; F:DNA binding | GO:0030170; F:pyridoxal phosphate binding | GO:0008483; F:transaminase activity | GO:0003700; F:transcription factor activity, sequence-specific DNA binding | GO:0006351; P:transcription, DNA-templated	1	K18907;		2	PF00155; Aminotran_1_2 | PF00392; GntR	> YDFD_BACSU Reviewed Length: 482
Cluster 1090	1395	DNAB_HAEIN	468	1	11	31	467	1389	523 bits (1348)	0	261/458 (57%)	342/458 (75%)	6/458 (1%)	7	GO:0005829; C:cytosol | GO:1990077; C:primosome complex | GO:0005524; F:ATP binding | GO:0003677; F:DNA binding | GO:0003678; F:DNA helicase activity | GO:0006269; P:DNA replication, synthesis of RNA primer | GO:0006268; P:DNA unwinding involved in DNA replication	1	K02314;	ko03030; DNA replication | ko04112; Cell cycle - Caulobacter	2	PF00772; DnaB | PF03796; DnaB_C	> DNAB_HAEIN Reviewed Length: 468
Cluster 1091	1395	DMOA_HYPSL	480	1	3	10	453	1353	407 bits (1045)	8e-136	215/451 (48%)	304/451 (67%)	3/451 (1%)	1	GO:0018633; F:dimethyl sulfide monooxygenase activity	1	K16967;	ko00920; Sulfur metabolism	1	PF00296; Bac_luciferase	> DMOA_HYPSL Reviewed Length: 480
Cluster 1092	1395	FUMC_THEEB	467	1	5	4	465	1392	525 bits (1352)	0	299/463 (65%)	365/463 (79%)	2/463 (0%)	4	GO:0045239; C:tricarboxylic acid cycle enzyme complex | GO:0004333; F:fumarate hydratase activity | GO:0006106; P:fumarate metabolic process | GO:0006099; P:tricarboxylic acid cycle	1	K01679;	ko00020; Citrate cycle (TCA cycle) | ko00620; Pyruvate metabolism | ko00720; Carbon fixation pathways in prokaryotes | ko01200; Carbon metabolism | ko05200; Pathways in cancer | ko05211; Renal cell carcinoma	2	PF10415; FumaraseC_C | PF00206; Lyase_1	> FUMC_THEEB Reviewed Length: 467
Cluster 1093	1395	BAES_ECOLI	467	1	8	13	458	1380	347 bits (889)	2e-112	219/460 (48%)	303/460 (66%)	13/460 (3%)	7	GO:0016021; C:integral component of membrane | GO:0005622; C:intracellular | GO:0005886; C:plasma membrane | GO:0005524; F:ATP binding | GO:0000155; F:phosphorelay sensor kinase activity | GO:0000160; P:phosphorelay signal transduction system | GO:0046777; P:protein autophosphorylation	1	K07642;	ko02020; Two-component system	3	PF00672; HAMP | PF02518; HATPase_c | PF00512; HisKA	> BAES_ECOLI Reviewed Length: 467
Cluster 1094	1395	MMCO_MYCTU	504	1	58	115	501	1386	121 bits (304)	1e-28	138/467 (30%)	196/467 (42%)	66/467 (14%)	5	GO:0042597; C:periplasmic space | GO:0005886; C:plasma membrane | GO:0005507; F:copper ion binding | GO:0004322; F:ferroxidase activity | GO:0016722; F:oxidoreductase activity, oxidizing metal ions	0			3	PF00394; Cu-oxidase | PF07731; Cu-oxidase_2 | PF07732; Cu-oxidase_3	> MMCO_MYCTU Reviewed Length: 504
Cluster 1095	1395	Y1645_NEIMB	446	1	190	607	428	1341	72.0 bits (175)	3e-12	85/250 (34%)	122/250 (49%)	16/250 (6%)	1	GO:0016021; C:integral component of membrane	0			1	PF11067; DUF2868	> Y1645_NEIMB Reviewed Length: 446
Cluster 1096	1395													0		0			0
Cluster 1097	1395	NORM_PSEAE	488	1	1	1	465	1386	410 bits (1053)	7e-137	336/465 (72%)	379/465 (82%)	3/465 (1%)	6	GO:0016021; C:integral component of membrane | GO:0005886; C:plasma membrane | GO:0015297; F:antiporter activity | GO:0015238; F:drug transmembrane transporter activity | GO:0006855; P:drug transmembrane transport | GO:0006811; P:ion transport	1	K03327;		1	PF01554; MatE	> NORM_PSEAE Reviewed Length: 488
Cluster 1098	1395	CYSG_PSEA8	465	1	1	1	462	1383	702 bits (1813)	0	368/462 (80%)	411/462 (89%)	1/462 (0%)	6	GO:0051287; F:NAD binding | GO:0043115; F:precorrin-2 dehydrogenase activity | GO:0051266; F:sirohydrochlorin ferrochelatase activity | GO:0004851; F:uroporphyrin-III C-methyltransferase activity | GO:0009236; P:cobalamin biosynthetic process | GO:0019354; P:siroheme biosynthetic process	1	K02302;	ko00860; Porphyrin and chlorophyll metabolism	4	PF10414; CysG_dimeriser | PF13241; NAD_binding_7 | PF14824; Sirohm_synth_M | PF00590; TP_methylase	> CYSG_PSEA8 Reviewed Length: 465
Cluster 1099	1395	GSHR_PSEAE	451	1	1	37	450	1386	737 bits (1902)	0	371/450 (82%)	414/450 (92%)	0/450 (0%)	4	GO:0005737; C:cytoplasm | GO:0050660; F:flavin adenine dinucleotide binding | GO:0004362; F:glutathione-disulfide reductase activity | GO:0045454; P:cell redox homeostasis	1	K00383;	ko00480; Glutathione metabolism | ko04918; Thyroid hormone synthesis	2	PF07992; Pyr_redox_2 | PF02852; Pyr_redox_dim	> GSHR_PSEAE Reviewed Length: 451
Cluster 1100	1395	EUTB_ECO57	453	1	9	28	452	1368	419 bits (1076)	8e-141	229/447 (51%)	297/447 (66%)	3/447 (1%)	3	GO:0008851; F:ethanolamine ammonia-lyase activity | GO:0006520; P:cellular amino acid metabolic process | GO:0046336; P:ethanolamine catabolic process	1	K03735;	ko00564; Glycerophospholipid metabolism	1	PF06751; EutB	> EUTB_ECO57 Reviewed Length: 453
Cluster 1101	1395	ARLY_AZOVD	464	1	1	1	464	1392	879 bits (2272)	0	426/464 (92%)	441/464 (95%)	0/464 (0%)	3	GO:0005737; C:cytoplasm | GO:0004056; F:argininosuccinate lyase activity | GO:0042450; P:arginine biosynthetic process via ornithine	1	K01755;	ko00220; Arginine biosynthesis | ko00250; Alanine, aspartate and glutamate metabolism | ko01230; Biosynthesis of amino acids	2	PF14698; ASL_C2 | PF00206; Lyase_1	> ARLY_AZOVD Reviewed Length: 464
Cluster 1102	1392													0		0			0
Cluster 1103	1392	FABG_VIBCH	244	1	3	670	239	1371	157 bits (396)	9e-43	97/237 (41%)	142/237 (60%)	3/237 (1%)	5	GO:0004316; F:3-oxoacyl-[acyl-carrier-protein] reductase (NADPH) activity | GO:0051287; F:NAD binding | GO:0050661; F:NADP binding | GO:0006633; P:fatty acid biosynthetic process | GO:0030497; P:fatty acid elongation	1	K00059;	ko00061; Fatty acid biosynthesis | ko00780; Biotin metabolism | ko01040; Biosynthesis of unsaturated fatty acids | ko01212; Fatty acid metabolism	0		> FABG_VIBCH Reviewed Length: 244
Cluster 1104	1392	QSEC_HAEIN	451	1	185	583	443	1362	110 bits (274)	7e-25	91/263 (35%)	142/263 (54%)	7/263 (3%)	5	GO:0016021; C:integral component of membrane | GO:0005622; C:intracellular | GO:0005886; C:plasma membrane | GO:0005524; F:ATP binding | GO:0000155; F:phosphorelay sensor kinase activity	1	K07645;	ko02020; Two-component system	4	PF08521; 2CSK_N | PF00672; HAMP | PF02518; HATPase_c | PF00512; HisKA	> QSEC_HAEIN Reviewed Length: 451
Cluster 1105	1392													0		0			0
Cluster 1106	1392	PMPM_PSEAE	477	1	36	106	448	1341	533 bits (1374)	0	293/413 (71%)	337/413 (82%)	1/413 (0%)	9	GO:0016021; C:integral component of membrane | GO:0005886; C:plasma membrane | GO:0042895; F:antibiotic transporter activity | GO:0015297; F:antiporter activity | GO:0015238; F:drug transmembrane transporter activity | GO:0042891; P:antibiotic transport | GO:0006855; P:drug transmembrane transport | GO:0006811; P:ion transport | GO:0046677; P:response to antibiotic	1	K03327;		1	PF01554; MatE	> PMPM_PSEAE Reviewed Length: 477
Cluster 1107	1392	YDCJ_ECOLI	447	1	5	19	445	1362	494 bits (1272)	2e-170	266/448 (59%)	327/448 (73%)	7/448 (2%)	0		0			1	PF07063; DUF1338	> YDCJ_ECOLI Reviewed Length: 447
Cluster 1108	1392	ATOC_ECOLI	461	1	79	277	451	1353	275 bits (702)	8e-85	157/376 (42%)	236/376 (63%)	20/376 (5%)	9	GO:0005737; C:cytoplasm | GO:0005524; F:ATP binding | GO:0008073; F:ornithine decarboxylase inhibitor activity | GO:0043565; F:sequence-specific DNA binding | GO:0003700; F:transcription factor activity, sequence-specific DNA binding | GO:0000160; P:phosphorelay signal transduction system | GO:0045893; P:positive regulation of transcription, DNA-templated | GO:0010967; P:regulation of polyamine b…	1	K07714;	ko02020; Two-component system	3	PF02954; HTH_8 | PF00072; Response_reg | PF00158; Sigma54_activat	> ATOC_ECOLI Reviewed Length: 461
Cluster 1109	1389	YAJR_ECOLI	454	1	2	13	454	1374	429 bits (1104)	4e-145	240/454 (53%)	323/454 (71%)	1/454 (0%)	4	GO:0005887; C:integral component of plasma membrane | GO:0005886; C:plasma membrane | GO:0055085; P:transmembrane transport | GO:0006810; P:transport	0			1	PF07690; MFS_1	> YAJR_ECOLI Reviewed Length: 454
Cluster 1110	1389	CYAB_STIAU	352	1	113	532	352	1224	114 bits (285)	7e-27	85/240 (35%)	127/240 (53%)	9/240 (4%)	5	GO:0005622; C:intracellular | GO:0004016; F:adenylate cyclase activity | GO:0005524; F:ATP binding | GO:0046872; F:metal ion binding | GO:0000160; P:phosphorelay signal transduction system	0			2	PF00211; Guanylate_cyc | PF00072; Response_reg	> CYAB_STIAU Reviewed Length: 352
Cluster 1111	1389	STOPP_PYRHO	441	1	24	79	431	1350	133 bits (334)	7e-33	140/438 (32%)	227/438 (52%)	44/438 (10%)	2	GO:0016021; C:integral component of membrane | GO:0008236; F:serine-type peptidase activity	1	K07403;		2	PF00574; CLP_protease | PF01957; NfeD	> STOPP_PYRHO Reviewed Length: 441
Cluster 1112	1389	HUTI_XANOR	879	-1	5	1386	453	28	189 bits (480)	7e-51	171/456 (38%)	226/456 (50%)	10/456 (2%)	5	GO:0005737; C:cytoplasm | GO:0050480; F:imidazolonepropionase activity | GO:0046872; F:metal ion binding | GO:0019556; P:histidine catabolic process to glutamate and formamide | GO:0019557; P:histidine catabolic process to glutamate and formate	1	K01468;	ko00340; Histidine metabolism	1	PF07969; Amidohydro_3	> HUTI_XANOR Reviewed Length: 879
Cluster 1113	1389	PUR8_LEGPH	456	1	1	19	453	1380	530 bits (1366)	0	260/454 (57%)	328/454 (72%)	1/454 (0%)	4	GO:0070626; F:(S)-2-(5-amino-1-(5-phospho-D-ribosyl)imidazole-4-carboxamido)succinate AMP-lyase (fumarate-forming) activity | GO:0004018; F:N6-(1,2-dicarboxyethyl)AMP AMP-lyase (fumarate-forming) activity | GO:0044208; P:'de novo' AMP biosynthetic process | GO:0006189; P:'de novo' IMP biosynthetic process	1	K01756;	ko00230; Purine metabolism | ko00250; Alanine, aspartate and glutamate metabolism	2	PF08328; ASL_C | PF00206; Lyase_1	> PUR8_LEGPH Reviewed Length: 456
Cluster 1114	1389	SYC_PSEA8	460	1	2	10	460	1386	762 bits (1967)	0	384/459 (84%)	419/459 (91%)	0/459 (0%)	5	GO:0005737; C:cytoplasm | GO:0005524; F:ATP binding | GO:0004817; F:cysteine-tRNA ligase activity | GO:0008270; F:zinc ion binding | GO:0006423; P:cysteinyl-tRNA aminoacylation	1	K01883;	ko00970; Aminoacyl-tRNA biosynthesis	2	PF09190; DALR_2 | PF01406; tRNA-synt_1e	> SYC_PSEA8 Reviewed Length: 460
Cluster 1116	1386	YXJC_BACSU	472	1	14	40	453	1323	314 bits (804)	8e-100	206/442 (47%)	282/442 (64%)	16/442 (4%)	3	GO:0005887; C:integral component of plasma membrane | GO:0005215; F:transporter activity | GO:0055085; P:transmembrane transport	0			0		> YXJC_BACSU Reviewed Length: 472
Cluster 1117	1386	YLAK_BACSU	442	1	4	40	438	1371	257 bits (656)	2e-78	172/461 (37%)	260/461 (56%)	43/461 (9%)	1	GO:0005524; F:ATP binding	1	K07175;		2	PF02562; PhoH | PF13638; PIN_4	> YLAK_BACSU Reviewed Length: 442
Cluster 1118	1386	ENO_PSEF5	429	1	1	97	429	1383	722 bits (1863)	0	384/429 (90%)	407/429 (95%)	0/429 (0%)	6	GO:0009986; C:cell surface | GO:0005576; C:extracellular region | GO:0000015; C:phosphopyruvate hydratase complex | GO:0000287; F:magnesium ion binding | GO:0004634; F:phosphopyruvate hydratase activity | GO:0006096; P:glycolytic process	1	K01689;	ko00010; Glycolysis / Gluconeogenesis | ko00680; Methane metabolism | ko01200; Carbon metabolism | ko01230; Biosynthesis of amino acids | ko03018; RNA degradation | ko04066; HIF-1 signaling pathway	2	PF00113; Enolase_C | PF03952; Enolase_N	> ENO_PSEF5 Reviewed Length: 429
Cluster 1119	1386	Y3922_PSEAE	455	1	26	88	455	1383	449 bits (1154)	1e-152	227/436 (52%)	297/436 (68%)	10/436 (2%)	0		0			1	PF07044; DUF1329	> Y3922_PSEAE Reviewed Length: 455
Cluster 1121	1383	DCTD_PSEAE	462	1	1	1	457	1368	602 bits (1552)	0	357/457 (78%)	389/457 (85%)	1/457 (0%)	7	GO:0005622; C:intracellular | GO:0005524; F:ATP binding | GO:0043565; F:sequence-specific DNA binding | GO:0000160; P:phosphorelay signal transduction system | GO:0032892; P:positive regulation of organic acid transport | GO:0006355; P:regulation of transcription, DNA-templated | GO:0006351; P:transcription, DNA-templated	1	K10126;	ko02020; Two-component system	3	PF02954; HTH_8 | PF00072; Response_reg | PF00158; Sigma54_activat	> DCTD_PSEAE Reviewed Length: 462
Cluster 1123	1383													0		0			0
Cluster 1124	1380	SPHX_SYNE7	337	1	76	334	279	924	91.7 bits (226)	4e-19	66/209 (32%)	97/209 (46%)	17/209 (8%)	2	GO:0005886; C:plasma membrane | GO:0006810; P:transport	1	K02040;	ko02010; ABC transporters | ko02020; Two-component system | ko05152; Tuberculosis	1	PF12849; PBP_like_2	> SPHX_SYNE7 Reviewed Length: 337
Cluster 1125	1380													0		0			0
Cluster 1126	1380	EX7L_PSEU2	463	1	5	1	463	1377	677 bits (1748)	0	354/459 (77%)	402/459 (88%)	0/459 (0%)	5	GO:0005737; C:cytoplasm | GO:0009318; C:exodeoxyribonuclease VII complex | GO:0008855; F:exodeoxyribonuclease VII activity | GO:0003676; F:nucleic acid binding | GO:0006308; P:DNA catabolic process	1	K03601;	ko03430; Mismatch repair	2	PF02601; Exonuc_VII_L | PF13742; tRNA_anti_2	> EX7L_PSEU2 Reviewed Length: 463
Cluster 1127	1380	PCAB_PSEAE	459	1	7	34	453	1374	526 bits (1355)	0	350/447 (78%)	391/447 (87%)	0/447 (0%)	5	GO:0005737; C:cytoplasm | GO:0047472; F:3-carboxy-cis,cis-muconate cycloisomerase activity | GO:0019619; P:3,4-dihydroxybenzoate catabolic process | GO:0042952; P:beta-ketoadipate pathway | GO:0051262; P:protein tetramerization	1	K01857;	ko00362; Benzoate degradation | ko01220; Degradation of aromatic compounds	2	PF10397; ADSL_C | PF00206; Lyase_1	> PCAB_PSEAE Reviewed Length: 459
Cluster 1128	1380	FLID2_PSEAE	474	1	1	1	467	1356	305 bits (781)	2e-96	198/471 (42%)	289/471 (61%)	23/471 (5%)	6	GO:0009421; C:bacterial-type flagellum filament cap | GO:0009424; C:bacterial-type flagellum hook | GO:0005576; C:extracellular region | GO:0044781; P:bacterial-type flagellum organization | GO:0071973; P:bacterial-type flagellum-dependent cell motility | GO:0007155; P:cell adhesion	1	K02407;	ko02040; Flagellar assembly	3	PF07196; Flagellin_IN | PF07195; FliD_C | PF02465; FliD_N	> FLID2_PSEAE Reviewed Length: 474
Cluster 1129	1380	MFSEP_MYCS2	429	1	1	16	364	1119	87.4 bits (215)	3e-17	106/379 (28%)	180/379 (47%)	26/379 (7%)	3	GO:0016021; C:integral component of membrane | GO:0005886; C:plasma membrane | GO:0055085; P:transmembrane transport	0			1	PF07690; MFS_1	> MFSEP_MYCS2 Reviewed Length: 429
Cluster 1131	1377	PUUA_ECOLI	472	1	26	34	469	1365	394 bits (1011)	7e-131	199/445 (45%)	284/445 (64%)	2/445 (0%)	5	GO:0005524; F:ATP binding | GO:0004356; F:glutamate-ammonia ligase activity | GO:0034024; F:glutamate-putrescine ligase activity | GO:0006542; P:glutamine biosynthetic process | GO:0009447; P:putrescine catabolic process	1	K09470;	ko00330; Arginine and proline metabolism	1	PF00120; Gln-synt_C	> PUUA_ECOLI Reviewed Length: 472
Cluster 1133	1377	ATPB_PSEU5	458	1	1	1	458	1374	822 bits (2122)	0	435/458 (95%)	444/458 (97%)	0/458 (0%)	6	GO:0005886; C:plasma membrane | GO:0045261; C:proton-transporting ATP synthase complex, catalytic core F(1) | GO:0005524; F:ATP binding | GO:0046933; F:proton-transporting ATP synthase activity, rotational mechanism | GO:0015991; P:ATP hydrolysis coupled proton transport | GO:0042777; P:plasma membrane ATP synthesis coupled proton transport	1	K02112;	ko00190; Oxidative phosphorylation | ko00195; Photosynthesis	2	PF00006; ATP-synt_ab | PF02874; ATP-synt_ab_N	> ATPB_PSEU5 Reviewed Length: 458
Cluster 1134	1377	SRP54_HAEIN	462	1	1	1	417	1260	563 bits (1452)	0	299/420 (71%)	356/420 (85%)	3/420 (1%)	5	GO:0048500; C:signal recognition particle | GO:0008312; F:7S RNA binding | GO:0005525; F:GTP binding | GO:0003924; F:GTPase activity | GO:0006614; P:SRP-dependent cotranslational protein targeting to membrane	1	K03106;	ko03060; Protein export | ko03070; Bacterial secretion system	3	PF00448; SRP54 | PF02881; SRP54_N | PF02978; SRP_SPB	> SRP54_HAEIN Reviewed Length: 462
Cluster 1135	1377	NHAD_VIBPH	414	1	34	202	392	1293	108 bits (271)	9e-25	108/391 (28%)	178/391 (46%)	59/391 (15%)	4	GO:0016021; C:integral component of membrane | GO:0005886; C:plasma membrane | GO:0015297; F:antiporter activity | GO:0006814; P:sodium ion transport	0			1	PF03600; CitMHS	> NHAD_VIBPH Reviewed Length: 414
Cluster 1136	1377	SDHL_STRCO	455	1	1	1	455	1374	625 bits (1613)	0	309/461 (67%)	364/461 (79%)	9/461 (2%)	4	GO:0051539; F:4 iron, 4 sulfur cluster binding | GO:0003941; F:L-serine ammonia-lyase activity | GO:0046872; F:metal ion binding | GO:0006094; P:gluconeogenesis	1	K01752;	ko00260; Glycine, serine and threonine metabolism | ko00270; Cysteine and methionine metabolism | ko01200; Carbon metabolism | ko01230; Biosynthesis of amino acids	2	PF03313; SDH_alpha | PF03315; SDH_beta	> SDHL_STRCO Reviewed Length: 455
Cluster 1138	1377	DCTM_PSEAE	427	1	35	130	422	1359	125 bits (314)	2e-30	125/412 (30%)	213/412 (52%)	26/412 (6%)	3	GO:0016021; C:integral component of membrane | GO:0005886; C:plasma membrane | GO:0015740; P:C4-dicarboxylate transport	1	K11690;	ko02020; Two-component system	1	PF06808; DctM	> DCTM_PSEAE Reviewed Length: 427
Cluster 1139	1377	DBPA_ECOLI	457	1	3	10	456	1374	484 bits (1245)	2e-166	252/456 (55%)	318/456 (70%)	3/456 (1%)	10	GO:0005737; C:cytoplasm | GO:0043531; F:ADP binding | GO:0005524; F:ATP binding | GO:0034459; F:ATP-dependent 3'-5' RNA helicase activity | GO:0016887; F:ATPase activity | GO:0033677; F:DNA/RNA helicase activity | GO:0003724; F:RNA helicase activity | GO:0019843; F:rRNA binding | GO:0000027; P:ribosomal large subunit assembly | GO:0010501; P:RNA secondary structure unwinding	1	K05591;		3	PF03880; DbpA | PF00270; DEAD | PF00271; Helicase_C	> DBPA_ECOLI Reviewed Length: 457
Cluster 1140	1377	SDHL_STRCO	455	1	1	1	455	1374	510 bits (1314)	7e-177	289/460 (63%)	347/460 (75%)	7/460 (2%)	4	GO:0051539; F:4 iron, 4 sulfur cluster binding | GO:0003941; F:L-serine ammonia-lyase activity | GO:0046872; F:metal ion binding | GO:0006094; P:gluconeogenesis	1	K01752;	ko00260; Glycine, serine and threonine metabolism | ko00270; Cysteine and methionine metabolism | ko01200; Carbon metabolism | ko01230; Biosynthesis of amino acids	2	PF03313; SDH_alpha | PF03315; SDH_beta	> SDHL_STRCO Reviewed Length: 455
Cluster 1142	1377	GUDX_ECOLI	446	1	4	22	445	1374	538 bits (1387)	0	268/453 (59%)	346/453 (76%)	13/453 (3%)	4	GO:0016829; F:lyase activity | GO:0046872; F:metal ion binding | GO:0009063; P:cellular amino acid catabolic process | GO:0044248; P:cellular catabolic process	1	K13918;		2	PF13378; MR_MLE_C | PF02746; MR_MLE_N	> GUDX_ECOLI Reviewed Length: 446
Cluster 1145	1374	Y208_BACHD	459	1	3	19	407	1236	166 bits (421)	2e-44	133/416 (32%)	214/416 (51%)	21/416 (5%)	2	GO:0016021; C:integral component of membrane | GO:0005886; C:plasma membrane	0			0		> Y208_BACHD Reviewed Length: 459
Cluster 1146	1374	Y1015_HAEIN	488	1	24	49	459	1371	387 bits (995)	3e-128	240/441 (54%)	329/441 (75%)	5/441 (1%)	4	GO:0005887; C:integral component of plasma membrane | GO:0015128; F:gluconate transmembrane transporter activity | GO:0005215; F:transporter activity | GO:0055085; P:transmembrane transport	0			1	PF02447; GntP_permease	> Y1015_HAEIN Reviewed Length: 488
Cluster 1147	1374	SSTT_BIFAA	430	1	8	1	395	1272	142 bits (358)	4e-36	125/432 (29%)	219/432 (51%)	52/432 (12%)	6	GO:0016021; C:integral component of membrane | GO:0005886; C:plasma membrane | GO:0015171; F:amino acid transmembrane transporter activity | GO:0015293; F:symporter activity | GO:0032329; P:serine transport | GO:0015826; P:threonine transport	1	K07862;		1	PF00375; SDF	> SSTT_BIFAA Reviewed Length: 430
Cluster 1148	1374													0		0			0
Cluster 1149	1374	Y3922_PSEAE	455	1	1	7	455	1371	792 bits (2046)	0	395/455 (87%)	423/455 (93%)	0/455 (0%)	0		0			1	PF07044; DUF1329	> Y3922_PSEAE Reviewed Length: 455
Cluster 1150	1374	TRKA_HALED	457	1	1	1	457	1371	671 bits (1732)	0	357/457 (78%)	404/457 (88%)	0/457 (0%)	2	GO:0005886; C:plasma membrane | GO:0015079; F:potassium ion transmembrane transporter activity	1	K03499;		2	PF02080; TrkA_C | PF02254; TrkA_N	> TRKA_HALED Reviewed Length: 457
Cluster 1151	1374	HGD_PSEPK	433	1	9	97	431	1365	684 bits (1765)	0	329/423 (78%)	363/423 (86%)	0/423 (0%)	4	GO:0004411; F:homogentisate 1,2-dioxygenase activity | GO:0005506; F:iron ion binding | GO:0006559; P:L-phenylalanine catabolic process | GO:0006572; P:tyrosine catabolic process	1	K00451;	ko00350; Tyrosine metabolism | ko00643; Styrene degradation	1	PF04209; HgmA	> HGD_PSEPK Reviewed Length: 433
Cluster 1152	1374	MFSEP_MYCS2	429	1	12	10	427	1308	145 bits (367)	4e-37	126/439 (29%)	214/439 (49%)	29/439 (7%)	3	GO:0016021; C:integral component of membrane | GO:0005886; C:plasma membrane | GO:0055085; P:transmembrane transport	0			1	PF07690; MFS_1	> MFSEP_MYCS2 Reviewed Length: 429
Cluster 1153	1371	FTSY_HAEIN	414	1	109	445	414	1365	375 bits (963)	2e-124	207/307 (67%)	253/307 (82%)	1/307 (0%)	5	GO:0005737; C:cytoplasm | GO:0031226; C:intrinsic component of plasma membrane | GO:0005525; F:GTP binding | GO:0003924; F:GTPase activity | GO:0006614; P:SRP-dependent cotranslational protein targeting to membrane	1	K03110;	ko03060; Protein export | ko03070; Bacterial secretion system	2	PF00448; SRP54 | PF02881; SRP54_N	> FTSY_HAEIN Reviewed Length: 414
Cluster 1154	1371													0		0			0
Cluster 1155	1371	YHYC_PSESN	245	1	5	97	221	750	103 bits (256)	1e-23	72/218 (33%)	119/218 (55%)	1/218 (0%)	4	GO:0016021; C:integral component of membrane | GO:0005886; C:plasma membrane | GO:0005215; F:transporter activity | GO:0055085; P:transmembrane transport	0			1	PF02133; Transp_cyt_pur	> YHYC_PSESN Reviewed Length: 245
Cluster 1156	1371	NRTC_SYNY3	670	1	279	106	656	1368	246 bits (628)	5e-72	161/427 (38%)	221/427 (52%)	55/427 (13%)	5	GO:0005886; C:plasma membrane | GO:0005524; F:ATP binding | GO:0016887; F:ATPase activity | GO:0015112; F:nitrate transmembrane transporter activity | GO:0042128; P:nitrate assimilation	1	K15578;	ko00910; Nitrogen metabolism | ko02010; ABC transporters	1	PF00005; ABC_tran	> NRTC_SYNY3 Reviewed Length: 670
Cluster 1157	1371													0		0			0
Cluster 1158	1371	Y3922_PSEAE	455	1	29	82	455	1368	661 bits (1705)	0	304/429 (71%)	361/429 (84%)	2/429 (0%)	0		0			1	PF07044; DUF1329	> Y3922_PSEAE Reviewed Length: 455
Cluster 1160	1368	GATP1_SOLLC	515	1	70	64	494	1320	367 bits (943)	4e-120	192/426 (45%)	265/426 (62%)	8/426 (2%)	4	GO:0005739; C:mitochondrion | GO:0042802; F:identical protein binding | GO:0030170; F:pyridoxal phosphate binding | GO:0008483; F:transaminase activity	1	K16871;	ko00250; Alanine, aspartate and glutamate metabolism | ko00650; Butanoate metabolism	1	PF00202; Aminotran_3	> GATP1_SOLLC Reviewed Length: 515
Cluster 1161	1368	PUUA_ECOLI	472	1	26	22	472	1365	268 bits (684)	3e-82	168/449 (37%)	245/449 (55%)	3/449 (1%)	5	GO:0005524; F:ATP binding | GO:0004356; F:glutamate-ammonia ligase activity | GO:0034024; F:glutamate-putrescine ligase activity | GO:0006542; P:glutamine biosynthetic process | GO:0009447; P:putrescine catabolic process	1	K09470;	ko00330; Arginine and proline metabolism	1	PF00120; Gln-synt_C	> PUUA_ECOLI Reviewed Length: 472
Cluster 1162	1368	ALGK_PSESM	470	1	8	1	463	1365	527 bits (1357)	0	285/456 (63%)	359/456 (79%)	1/456 (0%)	2	GO:0009279; C:cell outer membrane | GO:0042121; P:alginic acid biosynthetic process	1	K19292;		1	PF08238; Sel1	> ALGK_PSESM Reviewed Length: 470
Cluster 1163	1368													0		0			0
Cluster 1164	1368	CUSS_ECO57	482	1	128	304	479	1362	202 bits (513)	4e-57	143/356 (40%)	217/356 (61%)	7/356 (2%)	5	GO:0016021; C:integral component of membrane | GO:0005622; C:intracellular | GO:0005886; C:plasma membrane | GO:0005524; F:ATP binding | GO:0000155; F:phosphorelay sensor kinase activity	1	K07644;	ko02020; Two-component system	3	PF00672; HAMP | PF02518; HATPase_c | PF00512; HisKA	> CUSS_ECO57 Reviewed Length: 482
Cluster 1165	1368	MURF_ECOLI	452	1	6	19	450	1353	317 bits (811)	3e-101	216/450 (48%)	283/450 (63%)	10/450 (2%)	9	GO:0005829; C:cytosol | GO:0005524; F:ATP binding | GO:0047480; F:UDP-N-acetylmuramoyl-tripeptide-D-alanyl-D-alanine ligase activity | GO:0008766; F:UDP-N-acetylmuramoylalanyl-D-glutamyl-2,6-diaminopimelate-D-alanyl-D-alanine ligase activity | GO:0007049; P:cell cycle | GO:0051301; P:cell division | GO:0071555; P:cell wall organization | GO:0009252; P:peptidoglycan biosynthetic process | GO:00083…	1	K01929;	ko00300; Lysine biosynthesis | ko00550; Peptidoglycan biosynthesis | ko01502; Vancomycin resistance	3	PF01225; Mur_ligase | PF02875; Mur_ligase_C | PF08245; Mur_ligase_M	> MURF_ECOLI Reviewed Length: 452
Cluster 1167	1365													0		0			0
Cluster 1169	1365	3PASE_ECOLI	433	1	1	1	374	1179	63.5 bits (153)	1e-09	114/395 (29%)	175/395 (44%)	23/395 (6%)	2	GO:0046872; F:metal ion binding | GO:0050355; F:triphosphatase activity	1	K18446;		1	PF01928; CYTH	> 3PASE_ECOLI Reviewed Length: 433
Cluster 1172	1365													0		0			0
Cluster 1175	1362	Y419_HAEIN	460	1	7	10	454	1350	693 bits (1789)	0	317/448 (71%)	381/448 (85%)	1/448 (0%)	2	GO:0005829; C:cytosol | GO:0008233; F:peptidase activity	1	K08303;	ko05120; Epithelial cell signaling in Helicobacter pylori infection	2	PF01136; Peptidase_U32 | PF16325; Peptidase_U32_C	> Y419_HAEIN Reviewed Length: 460
Cluster 1176	1362	UDG_PSEAE	453	1	1	1	453	1359	687 bits (1774)	0	343/453 (76%)	386/453 (85%)	0/453 (0%)	5	GO:0051287; F:NAD binding | GO:0003979; F:UDP-glucose 6-dehydrogenase activity | GO:0005975; P:carbohydrate metabolic process | GO:0009103; P:lipopolysaccharide biosynthetic process | GO:0006065; P:UDP-glucuronate biosynthetic process	1	K00012;	ko00040; Pentose and glucuronate interconversions | ko00053; Ascorbate and aldarate metabolism | ko00500; Starch and sucrose metabolism | ko00520; Amino sugar and nucleotide sugar metabolism	3	PF00984; UDPG_MGDP_dh | PF03720; UDPG_MGDP_dh_C | PF03721; UDPG_MGDP_dh_N	> UDG_PSEAE Reviewed Length: 453
Cluster 1177	1362	FLII_PSEAE	451	1	1	1	451	1353	814 bits (2103)	0	405/451 (90%)	425/451 (94%)	0/451 (0%)	9	GO:0005737; C:cytoplasm | GO:0030257; C:type III protein secretion system complex | GO:0005524; F:ATP binding | GO:0016887; F:ATPase activity | GO:0006754; P:ATP biosynthetic process | GO:0044780; P:bacterial-type flagellum assembly | GO:0071973; P:bacterial-type flagellum-dependent cell motility | GO:0030254; P:protein secretion by the type III secretion system | GO:0015992; P:proton transport	1	K02412;	ko02040; Flagellar assembly	1	PF00006; ATP-synt_ab	> FLII_PSEAE Reviewed Length: 451
Cluster 1178	1362	SYW_BORBR	451	1	15	43	420	1266	522 bits (1344)	0	261/409 (64%)	319/409 (78%)	4/409 (1%)	4	GO:0005737; C:cytoplasm | GO:0005524; F:ATP binding | GO:0004830; F:tryptophan-tRNA ligase activity | GO:0006436; P:tryptophanyl-tRNA aminoacylation	1	K01867;	ko00970; Aminoacyl-tRNA biosynthesis	1	PF00579; tRNA-synt_1b	> SYW_BORBR Reviewed Length: 451
Cluster 1183	1359	PUUA_ECOLI	472	1	40	58	469	1347	242 bits (617)	2e-72	156/437 (36%)	225/437 (51%)	14/437 (3%)	5	GO:0005524; F:ATP binding | GO:0004356; F:glutamate-ammonia ligase activity | GO:0034024; F:glutamate-putrescine ligase activity | GO:0006542; P:glutamine biosynthetic process | GO:0009447; P:putrescine catabolic process	1	K09470;	ko00330; Arginine and proline metabolism	1	PF00120; Gln-synt_C	> PUUA_ECOLI Reviewed Length: 472
Cluster 1184	1359	HRCN_PSESH	449	1	1	1	448	1353	551 bits (1420)	0	310/451 (69%)	360/451 (80%)	3/451 (1%)	9	GO:0005737; C:cytoplasm | GO:0005886; C:plasma membrane | GO:0030257; C:type III protein secretion system complex | GO:0005524; F:ATP binding | GO:0016887; F:ATPase activity | GO:0006754; P:ATP biosynthetic process | GO:0044780; P:bacterial-type flagellum assembly | GO:0030254; P:protein secretion by the type III secretion system | GO:0015992; P:proton transport	0			2	PF00006; ATP-synt_ab | PF02874; ATP-synt_ab_N	> HRCN_PSESH Reviewed Length: 449
Cluster 1185	1359	FLGK_BACSU	507	1	17	31	499	1347	95.9 bits (237)	7e-20	111/484 (23%)	203/484 (42%)	46/484 (10%)	5	GO:0009424; C:bacterial-type flagellum hook | GO:0005576; C:extracellular region | GO:0005198; F:structural molecule activity | GO:0044780; P:bacterial-type flagellum assembly | GO:0071973; P:bacterial-type flagellum-dependent cell motility	1	K02396;	ko02040; Flagellar assembly	2	PF00460; Flg_bb_rod | PF06429; Flg_bbr_C	> FLGK_BACSU Reviewed Length: 507
Cluster 1186	1359													0		0			0
Cluster 1188	1359	RADA_SALTY	460	1	1	1	457	1350	530 bits (1364)	0	284/458 (62%)	350/458 (76%)	9/458 (2%)	5	GO:0005524; F:ATP binding | GO:0003684; F:damaged DNA binding | GO:0008094; F:DNA-dependent ATPase activity | GO:0046872; F:metal ion binding | GO:0006281; P:DNA repair	1	K04485;		0		> RADA_SALTY Reviewed Length: 460
Cluster 1189	1359	ZRAR_ECOLI	441	1	102	325	435	1326	265 bits (677)	2e-81	144/343 (42%)	210/343 (61%)	18/343 (5%)	8	GO:0005737; C:cytoplasm | GO:0005524; F:ATP binding | GO:0003677; F:DNA binding | GO:0000156; F:phosphorelay response regulator activity | GO:0043565; F:sequence-specific DNA binding | GO:0000160; P:phosphorelay signal transduction system | GO:0045893; P:positive regulation of transcription, DNA-templated | GO:0006351; P:transcription, DNA-templated	1	K07713;	ko02020; Two-component system	3	PF02954; HTH_8 | PF00072; Response_reg | PF00158; Sigma54_activat	> ZRAR_ECOLI Reviewed Length: 441
Cluster 1191	1359	PRSE_RHIME	439	1	37	166	438	1353	133 bits (334)	7e-33	122/403 (30%)	191/403 (47%)	8/403 (2%)	4	GO:0016021; C:integral component of membrane | GO:0005886; C:plasma membrane | GO:0009306; P:protein secretion | GO:0055085; P:transmembrane transport	1	K12540;		2	PF00529; HlyD | PF16576; HlyD_D23	> PRSE_RHIME Reviewed Length: 439
Cluster 1192	1356	CTPA_BARBK	434	1	36	172	419	1332	337 bits (863)	3e-109	194/390 (50%)	265/390 (68%)	9/390 (2%)	2	GO:0005576; C:extracellular region | GO:0008236; F:serine-type peptidase activity	1	K03797;		2	PF13180; PDZ_2 | PF03572; Peptidase_S41	> CTPA_BARBK Reviewed Length: 434
Cluster 1193	1356	GSA_PSEPF	427	1	1	46	427	1326	786 bits (2030)	0	384/427 (90%)	406/427 (95%)	0/427 (0%)	5	GO:0005737; C:cytoplasm | GO:0042286; F:glutamate-1-semialdehyde 2,1-aminomutase activity | GO:0030170; F:pyridoxal phosphate binding | GO:0008483; F:transaminase activity | GO:0006782; P:protoporphyrinogen IX biosynthetic process	1	K01845;	ko00860; Porphyrin and chlorophyll metabolism	1	PF00202; Aminotran_3	> GSA_PSEPF Reviewed Length: 427
Cluster 1194	1356	Y4WA_SINFN	512	1	62	31	504	1344	236 bits (601)	1e-69	157/446 (35%)	245/446 (55%)	11/446 (2%)	4	GO:0016021; C:integral component of membrane | GO:0005886; C:plasma membrane | GO:0046872; F:metal ion binding | GO:0004222; F:metalloendopeptidase activity	1	K07263;		2	PF00675; Peptidase_M16 | PF05193; Peptidase_M16_C	> Y4WA_SINFN Reviewed Length: 512
Cluster 1195	1356	YTXE_BACSU	242	1	107	952	234	1335	89.7 bits (221)	6e-19	52/130 (40%)	77/130 (59%)	4/130 (3%)	3	GO:0016021; C:integral component of membrane | GO:0005886; C:plasma membrane | GO:0006810; P:transport	1	K02557;	ko02030; Bacterial chemotaxis | ko02040; Flagellar assembly	2	PF13677; MotB_plug | PF00691; OmpA	> YTXE_BACSU Reviewed Length: 242
Cluster 1196	1356	PFES_PSEAE	446	1	182	544	435	1305	67.0 bits (162)	1e-10	97/259 (37%)	136/259 (53%)	10/259 (4%)	6	GO:0016021; C:integral component of membrane | GO:0005622; C:intracellular | GO:0005886; C:plasma membrane | GO:0005524; F:ATP binding | GO:0000155; F:phosphorelay sensor kinase activity | GO:0000160; P:phosphorelay signal transduction system	1	K19609;	ko02020; Two-component system	4	PF00672; HAMP | PF02518; HATPase_c | PF00512; HisKA | PF16750; HK_sensor	> PFES_PSEAE Reviewed Length: 446
Cluster 1197	1356													0		0			0
Cluster 1198	1356	RPFG_XANC8	378	1	65	133	356	1086	80.5 bits (197)	4e-15	97/325 (30%)	143/325 (44%)	40/325 (12%)	5	GO:0005737; C:cytoplasm | GO:0071111; F:cyclic-guanylate-specific phosphodiesterase activity | GO:0004871; F:signal transducer activity | GO:0009405; P:pathogenesis | GO:0000160; P:phosphorelay signal transduction system	1	K13815;	ko02020; Two-component system	2	PF01966; HD | PF00072; Response_reg	> RPFG_XANC8 Reviewed Length: 378
Cluster 1199	1356	Y3922_PSEAE	455	1	6	7	455	1353	534 bits (1376)	0	258/452 (57%)	330/452 (73%)	5/452 (1%)	0		0			1	PF07044; DUF1329	> Y3922_PSEAE Reviewed Length: 455
Cluster 1201	1356	NICP_PSEPK	430	1	34	133	430	1353	300 bits (769)	3e-95	169/411 (41%)	243/411 (59%)	18/411 (4%)	3	GO:0016021; C:integral component of membrane | GO:0015288; F:porin activity | GO:0019439; P:aromatic compound catabolic process	0			1	PF03573; OprD	> NICP_PSEPK Reviewed Length: 430
Cluster 1203	1353	RLMD_PSEE4	452	1	5	7	452	1350	578 bits (1490)	0	317/448 (71%)	356/448 (79%)	0/448 (0%)	4	GO:0051539; F:4 iron, 4 sulfur cluster binding | GO:0005506; F:iron ion binding | GO:0003723; F:RNA binding | GO:0070041; F:rRNA (uridine-C5-)-methyltransferase activity	1	K03215;		2	PF01938; TRAM | PF05958; tRNA_U5-meth_tr	> RLMD_PSEE4 Reviewed Length: 452
Cluster 1204	1353	MPL_ECOLI	457	1	1	1	450	1347	531 bits (1367)	0	267/450 (59%)	325/450 (72%)	1/450 (0%)	11	GO:0005737; C:cytoplasm | GO:0005576; C:extracellular region | GO:0016881; F:acid-amino acid ligase activity | GO:0005524; F:ATP binding | GO:0042802; F:identical protein binding | GO:0007049; P:cell cycle | GO:0051301; P:cell division | GO:0071555; P:cell wall organization | GO:0009252; P:peptidoglycan biosynthetic process | GO:0009254; P:peptidoglycan turnover | GO:0008360; P:regulation of cell…	1	K02558;		3	PF01225; Mur_ligase | PF02875; Mur_ligase_C | PF08245; Mur_ligase_M	> MPL_ECOLI Reviewed Length: 457
Cluster 1206	1353	UACT_ECOLI	482	1	17	28	451	1332	354 bits (908)	2e-115	211/437 (48%)	297/437 (68%)	4/437 (1%)	8	GO:0005887; C:integral component of plasma membrane | GO:0005886; C:plasma membrane | GO:0015293; F:symporter activity | GO:0015143; F:urate transmembrane transporter activity | GO:0042907; F:xanthine transmembrane transporter activity | GO:0015992; P:proton transport | GO:0015747; P:urate transport | GO:0042906; P:xanthine transport	0			1	PF00860; Xan_ur_permease	> UACT_ECOLI Reviewed Length: 482
Cluster 1207	1353	Y2030_MYCTO	681	1	226	28	680	1347	292 bits (748)	2e-89	202/463 (44%)	252/463 (54%)	31/463 (7%)	3	GO:0016740; F:transferase activity | GO:0009116; P:nucleoside metabolic process | GO:0046677; P:response to antibiotic	0			2	PF05139; Erythro_esteras | PF00156; Pribosyltran	> Y2030_MYCTO Reviewed Length: 681
Cluster 1208	1353	MCTS_RHIL3	461	1	29	85	447	1341	298 bits (764)	4e-94	171/420 (41%)	258/420 (61%)	2/420 (0%)	5	GO:0016021; C:integral component of membrane | GO:0005622; C:intracellular | GO:0005886; C:plasma membrane | GO:0005524; F:ATP binding | GO:0000155; F:phosphorelay sensor kinase activity	1	K02480;		2	PF07730; HisKA_3 | PF17200; sCache_2	> MCTS_RHIL3 Reviewed Length: 461
Cluster 1209	1353	PMBA_ECO57	450	1	28	73	449	1347	435 bits (1119)	1e-147	212/425 (50%)	288/425 (68%)	3/425 (1%)	2	GO:0005737; C:cytoplasm | GO:0008237; F:metallopeptidase activity	1	K03592;		1	PF01523; PmbA_TldD	> PMBA_ECO57 Reviewed Length: 450
Cluster 1210	1353	Y3649_PSEAE	450	1	1	1	450	1350	666 bits (1718)	0	358/450 (80%)	402/450 (89%)	0/450 (0%)	4	GO:0016021; C:integral component of membrane | GO:0005886; C:plasma membrane | GO:0046872; F:metal ion binding | GO:0004222; F:metalloendopeptidase activity	1	K11749;	ko04112; Cell cycle - Caulobacter	2	PF13180; PDZ_2 | PF02163; Peptidase_M50	> Y3649_PSEAE Reviewed Length: 450
Cluster 1211	1350													0		0			0
Cluster 1212	1350	PYCA_METJA	501	1	1	1	444	1332	535 bits (1378)	0	255/445 (57%)	343/445 (77%)	2/445 (0%)	5	GO:0005524; F:ATP binding | GO:0004075; F:biotin carboxylase activity | GO:0046872; F:metal ion binding | GO:0004736; F:pyruvate carboxylase activity | GO:0006094; P:gluconeogenesis	1	K01959;	ko00020; Citrate cycle (TCA cycle) | ko00620; Pyruvate metabolism | ko00720; Carbon fixation pathways in prokaryotes | ko01200; Carbon metabolism | ko01230; Biosynthesis of amino acids	3	PF02785; Biotin_carb_C | PF00289; Biotin_carb_N | PF02786; CPSase_L_D2	> PYCA_METJA Reviewed Length: 501
Cluster 1213	1350	GUDX_ECOLI	446	1	2	19	445	1347	559 bits (1440)	0	281/446 (63%)	344/446 (77%)	5/446 (1%)	4	GO:0016829; F:lyase activity | GO:0046872; F:metal ion binding | GO:0009063; P:cellular amino acid catabolic process | GO:0044248; P:cellular catabolic process	1	K13918;		2	PF13378; MR_MLE_C | PF02746; MR_MLE_N	> GUDX_ECOLI Reviewed Length: 446
Cluster 1214	1350	PCAK_ACIAD	457	1	19	37	457	1347	498 bits (1281)	7e-172	268/439 (61%)	343/439 (78%)	2/439 (0%)	4	GO:0016021; C:integral component of membrane | GO:0005886; C:plasma membrane | GO:0005215; F:transporter activity | GO:0055085; P:transmembrane transport	1	K08195;		1	PF07690; MFS_1	> PCAK_ACIAD Reviewed Length: 457
Cluster 1215	1350	RHLE_ECOLI	454	1	1	1	379	1134	397 bits (1021)	1e-132	226/379 (60%)	281/379 (74%)	1/379 (0%)	7	GO:0005829; C:cytosol | GO:0005524; F:ATP binding | GO:0004004; F:ATP-dependent RNA helicase activity | GO:0003723; F:RNA binding | GO:0009408; P:response to heat | GO:0042255; P:ribosome assembly | GO:0010501; P:RNA secondary structure unwinding	1	K11927;	ko03018; RNA degradation	2	PF00270; DEAD | PF00271; Helicase_C	> RHLE_ECOLI Reviewed Length: 454
Cluster 1218	1347	OAPT_PSEPU	449	1	1	4	447	1341	730 bits (1884)	0	355/447 (79%)	403/447 (90%)	1/447 (0%)	2	GO:0016223; F:beta-alanine-pyruvate transaminase activity | GO:0030170; F:pyridoxal phosphate binding	0			1	PF00202; Aminotran_3	> OAPT_PSEPU Reviewed Length: 449
Cluster 1219	1347	AROG_ORYSJ	539	1	78	13	517	1323	565 bits (1457)	0	270/440 (61%)	328/440 (75%)	3/440 (1%)	4	GO:0009507; C:chloroplast | GO:0003849; F:3-deoxy-7-phosphoheptulonate synthase activity | GO:0009073; P:aromatic amino acid family biosynthetic process | GO:0009423; P:chorismate biosynthetic process	1	K01626;	ko00400; Phenylalanine, tyrosine and tryptophan biosynthesis | ko01230; Biosynthesis of amino acids	1	PF01474; DAHP_synth_2	> AROG_ORYSJ Reviewed Length: 539
Cluster 1220	1347													0		0			0
Cluster 1221	1347	DCTD_PSEAE	462	1	12	10	448	1302	433 bits (1113)	2e-146	245/442 (55%)	316/442 (71%)	16/442 (4%)	7	GO:0005622; C:intracellular | GO:0005524; F:ATP binding | GO:0043565; F:sequence-specific DNA binding | GO:0000160; P:phosphorelay signal transduction system | GO:0032892; P:positive regulation of organic acid transport | GO:0006355; P:regulation of transcription, DNA-templated | GO:0006351; P:transcription, DNA-templated	1	K10126;	ko02020; Two-component system	3	PF02954; HTH_8 | PF00072; Response_reg | PF00158; Sigma54_activat	> DCTD_PSEAE Reviewed Length: 462
Cluster 1222	1347	PELF1_ASPTN	388	1	88	433	384	1326	170 bits (431)	2e-46	106/315 (34%)	157/315 (50%)	35/315 (11%)	4	GO:0005576; C:extracellular region | GO:0047490; F:pectin lyase activity | GO:0071555; P:cell wall organization | GO:0045490; P:pectin catabolic process	0			1	PF00544; Pec_lyase_C	> PELF1_ASPTN Reviewed Length: 388
Cluster 1224	1347	PFES_PSEAE	446	1	4	19	440	1329	453 bits (1166)	9e-155	249/439 (57%)	313/439 (71%)	4/439 (1%)	6	GO:0016021; C:integral component of membrane | GO:0005622; C:intracellular | GO:0005886; C:plasma membrane | GO:0005524; F:ATP binding | GO:0000155; F:phosphorelay sensor kinase activity | GO:0000160; P:phosphorelay signal transduction system	1	K19609;	ko02020; Two-component system	4	PF00672; HAMP | PF02518; HATPase_c | PF00512; HisKA | PF16750; HK_sensor	> PFES_PSEAE Reviewed Length: 446
Cluster 1225	1347	ASTB_PSEPW	449	1	1	1	446	1338	769 bits (1986)	0	377/446 (85%)	408/446 (91%)	0/446 (0%)	3	GO:0009015; F:N-succinylarginine dihydrolase activity | GO:0019544; P:arginine catabolic process to glutamate | GO:0019545; P:arginine catabolic process to succinate	1	K01484;	ko00330; Arginine and proline metabolism	1	PF04996; AstB	> ASTB_PSEPW Reviewed Length: 449
Cluster 1226	1347	Y326_METJA	436	1	5	58	434	1344	432 bits (1110)	2e-146	222/430 (52%)	318/430 (74%)	1/430 (0%)	4	GO:0016021; C:integral component of membrane | GO:0005886; C:plasma membrane | GO:0005215; F:transporter activity | GO:0055085; P:transmembrane transport	1	K06901;		1	PF00860; Xan_ur_permease	> Y326_METJA Reviewed Length: 436
Cluster 1227	1347	YXEQ_BACSU	445	1	1	1	416	1242	88.6 bits (218)	1e-17	127/428 (30%)	196/428 (46%)	26/428 (6%)	1	GO:0016829; F:lyase activity	0			1	PF03972; MmgE_PrpD	> YXEQ_BACSU Reviewed Length: 445
Cluster 1228	1347	PABB_SALTY	454	1	12	25	454	1341	375 bits (963)	4e-124	206/451 (46%)	276/451 (61%)	20/451 (4%)	5	GO:0046820; F:4-amino-4-deoxychorismate synthase activity | GO:0000287; F:magnesium ion binding | GO:0016833; F:oxo-acid-lyase activity | GO:0046656; P:folic acid biosynthetic process | GO:0046654; P:tetrahydrofolate biosynthetic process	1	K01665;	ko00790; Folate biosynthesis	2	PF04715; Anth_synt_I_N | PF00425; Chorismate_bind	> PABB_SALTY Reviewed Length: 454
Cluster 1229	1347	MURD_PSEPF	448	1	1	1	447	1341	579 bits (1493)	0	340/447 (76%)	383/447 (86%)	0/447 (0%)	8	GO:0005737; C:cytoplasm | GO:0005524; F:ATP binding | GO:0008764; F:UDP-N-acetylmuramoylalanine-D-glutamate ligase activity | GO:0007049; P:cell cycle | GO:0051301; P:cell division | GO:0071555; P:cell wall organization | GO:0009252; P:peptidoglycan biosynthetic process | GO:0008360; P:regulation of cell shape	1	K01925;	ko00471; D-Glutamine and D-glutamate metabolism | ko00550; Peptidoglycan biosynthesis	2	PF02875; Mur_ligase_C | PF08245; Mur_ligase_M	> MURD_PSEPF Reviewed Length: 448
Cluster 1231	1344	IPUC_PSESP	459	1	21	46	451	1317	204 bits (520)	2e-58	145/443 (33%)	221/443 (50%)	31/443 (7%)	5	GO:0016881; F:acid-amino acid ligase activity | GO:0005524; F:ATP binding | GO:0004356; F:glutamate-ammonia ligase activity | GO:0019624; P:atrazine catabolic process to isopropylamine | GO:0006542; P:glutamine biosynthetic process	0			1	PF00120; Gln-synt_C	> IPUC_PSESP Reviewed Length: 459
Cluster 1232	1344	Y3922_PSEAE	455	1	26	61	453	1338	377 bits (967)	1e-124	197/428 (46%)	263/428 (61%)	2/428 (0%)	0		0			1	PF07044; DUF1329	> Y3922_PSEAE Reviewed Length: 455
Cluster 1233	1344	AGCS_METMP	453	1	5	16	442	1329	295 bits (756)	3e-93	226/444 (51%)	290/444 (65%)	12/444 (3%)	3	GO:0016021; C:integral component of membrane | GO:0005886; C:plasma membrane | GO:0015655; F:alanine:sodium symporter activity	1	K03310;		1	PF01235; Na_Ala_symp	> AGCS_METMP Reviewed Length: 453
Cluster 1234	1344													0		0			0
Cluster 1237	1344	HSLU_PSEF5	446	1	1	1	446	1341	727 bits (1876)	0	395/447 (88%)	424/447 (95%)	1/447 (0%)	5	GO:0009376; C:HslUV protease complex | GO:0005524; F:ATP binding | GO:0004176; F:ATP-dependent peptidase activity | GO:0043335; P:protein unfolding | GO:0006508; P:proteolysis	1	K03667;		2	PF00004; AAA | PF07724; AAA_2	> HSLU_PSEF5 Reviewed Length: 446
Cluster 1239	1344	CRED_ECOLI	450	1	30	85	428	1314	213 bits (541)	1e-61	158/414 (38%)	234/414 (57%)	19/414 (5%)	2	GO:0016021; C:integral component of membrane | GO:0005886; C:plasma membrane	1	K06143;		1	PF06123; CreD	> CRED_ECOLI Reviewed Length: 450
Cluster 1240	1341	PILR_PSEAE	445	1	3	10	445	1338	753 bits (1945)	0	400/443 (90%)	417/443 (94%)	0/443 (0%)	7	GO:0005737; C:cytoplasm | GO:0005524; F:ATP binding | GO:0043565; F:sequence-specific DNA binding | GO:0000160; P:phosphorelay signal transduction system | GO:0060491; P:regulation of cell projection assembly | GO:0006355; P:regulation of transcription, DNA-templated | GO:0006351; P:transcription, DNA-templated	1	K02667;	ko02020; Two-component system	3	PF02954; HTH_8 | PF00072; Response_reg | PF00158; Sigma54_activat	> PILR_PSEAE Reviewed Length: 445
Cluster 1241	1341													0		0			0
Cluster 1242	1341	ALLP_BACSU	490	1	85	238	422	1176	54.3 bits (129)	1e-06	86/342 (25%)	141/342 (41%)	33/342 (10%)	4	GO:0016021; C:integral component of membrane | GO:0005886; C:plasma membrane | GO:0015205; F:nucleobase transmembrane transporter activity | GO:0015851; P:nucleobase transport	1	K03457;		1	PF02133; Transp_cyt_pur	> ALLP_BACSU Reviewed Length: 490
Cluster 1243	1341	ATOE_ECOLI	440	1	1	1	440	1335	332 bits (852)	1e-107	213/450 (47%)	284/450 (63%)	15/450 (3%)	3	GO:0016021; C:integral component of membrane | GO:0005886; C:plasma membrane | GO:0006810; P:transport	1	K02106;	ko02020; Two-component system	1	PF02667; SCFA_trans	> ATOE_ECOLI Reviewed Length: 440
Cluster 1244	1341	IDNK_ECOLI	187	1	2	229	176	714	125 bits (315)	3e-32	70/175 (40%)	99/175 (57%)	13/175 (7%)	4	GO:0005524; F:ATP binding | GO:0046316; F:gluconokinase activity | GO:0019521; P:D-gluconate metabolic process | GO:0046183; P:L-idonate catabolic process	1	K00851;	ko00030; Pentose phosphate pathway | ko01200; Carbon metabolism	1	PF01202; SKI	> IDNK_ECOLI Reviewed Length: 187
Cluster 1245	1341	DINF_ECOLI	459	1	25	31	459	1335	191 bits (485)	2e-53	196/443 (44%)	268/443 (60%)	16/443 (4%)	5	GO:0016021; C:integral component of membrane | GO:0005886; C:plasma membrane | GO:0015297; F:antiporter activity | GO:0015238; F:drug transmembrane transporter activity | GO:0006855; P:drug transmembrane transport	1	K03327;		1	PF01554; MatE	> DINF_ECOLI Reviewed Length: 459
Cluster 1248	1338	NQRA_HAEIG	447	1	1	1	447	1335	540 bits (1391)	0	273/448 (61%)	343/448 (77%)	4/448 (1%)	2	GO:0016655; F:oxidoreductase activity, acting on NAD(P)H, quinone or similar compound as acceptor | GO:0006814; P:sodium ion transport	1	K00346;		2	PF05896; NQRA | PF11973; NQRA_SLBB	> NQRA_HAEIG Reviewed Length: 447
Cluster 1249	1338	MCR1_PICGU	294	1	88	775	264	1269	53.5 bits (127)	1e-06	49/179 (27%)	74/179 (41%)	16/179 (9%)	5	GO:0031307; C:integral component of mitochondrial outer membrane | GO:0005758; C:mitochondrial intermembrane space | GO:0004128; F:cytochrome-b5 reductase activity, acting on NAD(P)H | GO:0034599; P:cellular response to oxidative stress | GO:0006696; P:ergosterol biosynthetic process	1	K00326;	ko00520; Amino sugar and nucleotide sugar metabolism	2	PF00970; FAD_binding_6 | PF00175; NAD_binding_1	> MCR1_PICGU Reviewed Length: 294
Cluster 1250	1338	GLMM_PSEA8	445	1	1	1	445	1335	709 bits (1829)	0	371/445 (83%)	410/445 (92%)	0/445 (0%)	3	GO:0000287; F:magnesium ion binding | GO:0008966; F:phosphoglucosamine mutase activity | GO:0005975; P:carbohydrate metabolic process	1	K03431;	ko00520; Amino sugar and nucleotide sugar metabolism	4	PF02878; PGM_PMM_I | PF02879; PGM_PMM_II | PF02880; PGM_PMM_III | PF00408; PGM_PMM_IV	> GLMM_PSEA8 Reviewed Length: 445
Cluster 1251	1338	ADEP_ECOLI	445	1	11	34	444	1335	372 bits (955)	5e-123	232/434 (53%)	319/434 (74%)	0/434 (0%)	5	GO:0016021; C:integral component of membrane | GO:0005886; C:plasma membrane | GO:0015207; F:adenine transmembrane transporter activity | GO:0015295; F:solute:proton symporter activity | GO:0015853; P:adenine transport	1	K06901;		1	PF00860; Xan_ur_permease	> ADEP_ECOLI Reviewed Length: 445
Cluster 1252	1338	YHDP_BACSU	444	1	23	103	430	1332	185 bits (470)	2e-51	130/412 (32%)	227/412 (55%)	6/412 (1%)	4	GO:0016021; C:integral component of membrane | GO:0005886; C:plasma membrane | GO:0050660; F:flavin adenine dinucleotide binding | GO:0016614; F:oxidoreductase activity, acting on CH-OH group of donors	0			3	PF00571; CBS | PF03471; CorC_HlyC | PF01595; DUF21	> YHDP_BACSU Reviewed Length: 444
Cluster 1253	1338													0		0			0
Cluster 1255	1338	UE38_DEIRA	420	1	26	148	420	1335	363 bits (932)	6e-120	186/397 (47%)	261/397 (66%)	3/397 (1%)	1	GO:0005215; F:transporter activity	1	K10236;	ko02010; ABC transporters	1	PF01547; SBP_bac_1	> UE38_DEIRA Reviewed Length: 420
Cluster 1257	1335	MTAD_TERTT	442	1	14	43	442	1326	398 bits (1022)	3e-133	221/429 (52%)	290/429 (68%)	1/429 (0%)	3	GO:0090614; F:5'-methylthioadenosine deaminase activity | GO:0046872; F:metal ion binding | GO:0050270; F:S-adenosylhomocysteine deaminase activity	1	K12960;	ko00270; Cysteine and methionine metabolism	1	PF01979; Amidohydro_1	> MTAD_TERTT Reviewed Length: 442
Cluster 1258	1335	MIAB_PSEF5	442	1	1	7	440	1326	798 bits (2060)	0	375/440 (85%)	411/440 (93%)	0/440 (0%)	5	GO:0005737; C:cytoplasm | GO:0051539; F:4 iron, 4 sulfur cluster binding | GO:0005506; F:iron ion binding | GO:0016782; F:transferase activity, transferring sulfur-containing groups | GO:0006400; P:tRNA modification	1	K06168;		3	PF04055; Radical_SAM | PF01938; TRAM | PF00919; UPF0004	> MIAB_PSEF5 Reviewed Length: 442
Cluster 1259	1335	HEMN_PSEAE	460	1	17	1	460	1332	709 bits (1829)	0	339/444 (76%)	382/444 (86%)	0/444 (0%)	7	GO:0005737; C:cytoplasm | GO:0051539; F:4 iron, 4 sulfur cluster binding | GO:0051989; F:coproporphyrinogen dehydrogenase activity | GO:0004109; F:coproporphyrinogen oxidase activity | GO:0046872; F:metal ion binding | GO:0006779; P:porphyrin-containing compound biosynthetic process | GO:0006782; P:protoporphyrinogen IX biosynthetic process	1	K02495;	ko00860; Porphyrin and chlorophyll metabolism	2	PF06969; HemN_C | PF04055; Radical_SAM	> HEMN_PSEAE Reviewed Length: 460
Cluster 1260	1335	SERA_HAEIN	410	1	3	109	410	1332	541 bits (1395)	0	265/408 (65%)	331/408 (81%)	0/408 (0%)	7	GO:0009276; C:Gram-negative-bacterium-type cell wall | GO:0016021; C:integral component of membrane | GO:0016597; F:amino acid binding | GO:0051287; F:NAD binding | GO:0004617; F:phosphoglycerate dehydrogenase activity | GO:0006564; P:L-serine biosynthetic process | GO:0009070; P:serine family amino acid biosynthetic process	1	K00058;	ko00260; Glycine, serine and threonine metabolism | ko00680; Methane metabolism | ko01200; Carbon metabolism | ko01230; Biosynthesis of amino acids	2	PF00389; 2-Hacid_dh | PF02826; 2-Hacid_dh_C	> SERA_HAEIN Reviewed Length: 410
Cluster 1261	1335	SRMB_HAEIN	439	1	6	4	388	1149	256 bits (654)	3e-78	157/385 (41%)	223/385 (58%)	5/385 (1%)	6	GO:0005737; C:cytoplasm | GO:0005524; F:ATP binding | GO:0004004; F:ATP-dependent RNA helicase activity | GO:0003676; F:nucleic acid binding | GO:0000027; P:ribosomal large subunit assembly | GO:0010501; P:RNA secondary structure unwinding	1	K05590;		2	PF00270; DEAD | PF00271; Helicase_C	> SRMB_HAEIN Reviewed Length: 439
Cluster 1262	1335	BRAB_PSEAE	437	1	1	16	437	1326	556 bits (1432)	0	344/437 (79%)	386/437 (88%)	0/437 (0%)	8	GO:0016021; C:integral component of membrane | GO:0005886; C:plasma membrane | GO:0015188; F:L-isoleucine transmembrane transporter activity | GO:0015190; F:L-leucine transmembrane transporter activity | GO:0005304; F:L-valine transmembrane transporter activity | GO:0015803; P:branched-chain amino acid transport | GO:0015818; P:isoleucine transport | GO:0015820; P:leucine transport	1	K03311;		1	PF05525; Branch_AA_trans	> BRAB_PSEAE Reviewed Length: 437
Cluster 1263	1335	AMPP_ECOLI	441	1	1	1	426	1281	352 bits (902)	4e-115	207/428 (48%)	281/428 (66%)	3/428 (1%)	5	GO:0005829; C:cytosol | GO:0004177; F:aminopeptidase activity | GO:0042802; F:identical protein binding | GO:0030145; F:manganese ion binding | GO:0008235; F:metalloexopeptidase activity	1	K01262;		2	PF05195; AMP_N | PF00557; Peptidase_M24	> AMPP_ECOLI Reviewed Length: 441
Cluster 1265	1335	Y537_SYNY3	541	1	3	109	399	1263	223 bits (567)	1e-64	178/397 (45%)	226/397 (57%)	12/397 (3%)	5	GO:0005887; C:integral component of plasma membrane | GO:0008519; F:ammonium transmembrane transporter activity | GO:0072488; P:ammonium transmembrane transport | GO:0019740; P:nitrogen utilization | GO:0015695; P:organic cation transport	1	K03320;		1	PF00909; Ammonium_transp	> Y537_SYNY3 Reviewed Length: 541
Cluster 1267	1332													0		0			0
Cluster 1268	1332	FLII_PSEAE	451	1	27	76	446	1326	452 bits (1164)	2e-154	240/420 (57%)	308/420 (73%)	3/420 (1%)	9	GO:0005737; C:cytoplasm | GO:0030257; C:type III protein secretion system complex | GO:0005524; F:ATP binding | GO:0016887; F:ATPase activity | GO:0006754; P:ATP biosynthetic process | GO:0044780; P:bacterial-type flagellum assembly | GO:0071973; P:bacterial-type flagellum-dependent cell motility | GO:0030254; P:protein secretion by the type III secretion system | GO:0015992; P:proton transport	1	K02412;	ko02040; Flagellar assembly	1	PF00006; ATP-synt_ab	> FLII_PSEAE Reviewed Length: 451
Cluster 1269	1332													0		0			0
Cluster 1270	1332	GCHK_ANADF	382	1	114	397	381	1308	103 bits (256)	5e-23	87/310 (28%)	142/310 (46%)	48/310 (15%)	9	GO:0005622; C:intracellular | GO:0005524; F:ATP binding | GO:0020037; F:heme binding | GO:0046872; F:metal ion binding | GO:0019825; F:oxygen binding | GO:0000155; F:phosphorelay sensor kinase activity | GO:0042803; F:protein homodimerization activity | GO:0018106; P:peptidyl-histidine phosphorylation | GO:0000160; P:phosphorelay signal transduction system	0			2	PF02518; HATPase_c | PF00512; HisKA	> GCHK_ANADF Reviewed Length: 382
Cluster 1271	1332													0		0			0
Cluster 1274	1332	RARA_ECO57	447	1	4	1	445	1320	520 bits (1340)	0	273/446 (61%)	337/446 (76%)	10/446 (2%)	3	GO:0005524; F:ATP binding | GO:0003677; F:DNA binding | GO:0006260; P:DNA replication	1	K07478;		3	PF00004; AAA | PF16193; AAA_assoc_2 | PF12002; MgsA_C	> RARA_ECO57 Reviewed Length: 447
Cluster 1275	1332	PORD_PSEAE	443	1	2	7	443	1329	624 bits (1610)	0	338/443 (76%)	379/443 (86%)	3/443 (1%)	6	GO:0045203; C:integral component of cell outer membrane | GO:0019867; C:outer membrane | GO:0046930; C:pore complex | GO:0015288; F:porin activity | GO:0008236; F:serine-type peptidase activity | GO:0015802; P:basic amino acid transport	1	K18093;	ko01501; beta-Lactam resistance | ko02020; Two-component system	1	PF03573; OprD	> PORD_PSEAE Reviewed Length: 443
Cluster 1276	1332	DHBF_BACSU	2378	-3	817	1330	1253	11	379 bits (972)	2e-115	232/441 (53%)	296/441 (67%)	5/441 (1%)	4	GO:0016788; F:hydrolase activity, acting on ester bonds | GO:0016874; F:ligase activity | GO:0031177; F:phosphopantetheine binding | GO:0009058; P:biosynthetic process	1	K04780;	ko01053; Biosynthesis of siderophore group nonribosomal peptides	5	PF00501; AMP-binding | PF13193; AMP-binding_C | PF00668; Condensation | PF00550; PP-binding | PF00975; Thioesterase	> DHBF_BACSU Reviewed Length: 2378
Cluster 1278	1329	FLIDL_VIBPA	445	1	10	34	444	1323	315 bits (808)	5e-101	182/436 (42%)	265/436 (61%)	7/436 (2%)	4	GO:0009424; C:bacterial-type flagellum hook | GO:0005576; C:extracellular region | GO:0044781; P:bacterial-type flagellum organization | GO:0007155; P:cell adhesion	1	K02407;	ko02040; Flagellar assembly	3	PF07196; Flagellin_IN | PF07195; FliD_C | PF02465; FliD_N	> FLIDL_VIBPA Reviewed Length: 445
Cluster 1279	1329	SECY_ECO57	443	1	1	1	442	1311	541 bits (1395)	0	290/442 (66%)	357/442 (81%)	5/442 (1%)	6	GO:0016021; C:integral component of membrane | GO:0005622; C:intracellular | GO:0005886; C:plasma membrane | GO:0065002; P:intracellular protein transmembrane transport | GO:0006605; P:protein targeting | GO:0043952; P:protein transport by the Sec complex	1	K03076;	ko03060; Protein export | ko03070; Bacterial secretion system	1	PF00344; SecY	> SECY_ECO57 Reviewed Length: 443
Cluster 1280	1329	MLTB_ECOLI	361	1	117	352	353	1065	122 bits (306)	1e-29	81/248 (33%)	126/248 (51%)	21/248 (8%)	5	GO:0009279; C:cell outer membrane | GO:0016837; F:carbon-oxygen lyase activity, acting on polysaccharides | GO:0008933; F:lytic transglycosylase activity | GO:0071555; P:cell wall organization | GO:0009252; P:peptidoglycan biosynthetic process	1	K08305;		1	PF13406; SLT_2	> MLTB_ECOLI Reviewed Length: 361
Cluster 1282	1329	FADH_METMR	390	1	1	1	390	1200	318 bits (815)	7e-103	181/411 (44%)	246/411 (60%)	32/411 (8%)	3	GO:0005737; C:cytoplasm | GO:0051903; F:S-(hydroxymethyl)glutathione dehydrogenase activity | GO:0008270; F:zinc ion binding	0			3	PF08240; ADH_N | PF13823; ADH_N_assoc | PF00107; ADH_zinc_N	> FADH_METMR Reviewed Length: 390
Cluster 1283	1329	Y2044_BACPE	463	1	163	433	396	1116	121 bits (303)	8e-29	80/235 (34%)	133/235 (57%)	8/235 (3%)	0		0			1	PF07670; Gate	> Y2044_BACPE Reviewed Length: 463
Cluster 1284	1329	ICAA_STAEQ	412	1	49	202	267	894	108 bits (270)	1e-24	72/233 (31%)	118/233 (51%)	16/233 (7%)	3	GO:0016021; C:integral component of membrane | GO:0005886; C:plasma membrane | GO:0008375; F:acetylglucosaminyltransferase activity	1	K11936;		1	PF00535; Glycos_transf_2	> ICAA_STAEQ Reviewed Length: 412
Cluster 1285	1329	PHOQ_SALTI	487	1	217	535	482	1317	92.0 bits (227)	1e-18	77/266 (29%)	126/266 (47%)	5/266 (2%)	9	GO:0016021; C:integral component of membrane | GO:0005622; C:intracellular | GO:0005886; C:plasma membrane | GO:0005524; F:ATP binding | GO:0046872; F:metal ion binding | GO:0004721; F:phosphoprotein phosphatase activity | GO:0000155; F:phosphorelay sensor kinase activity | GO:0009405; P:pathogenesis | GO:0040008; P:regulation of growth	1	K07637;	ko01503; Cationic antimicrobial peptide (CAMP) resistance | ko02020; Two-component system	3	PF00672; HAMP | PF02518; HATPase_c | PF08918; PhoQ_Sensor	> PHOQ_SALTI Reviewed Length: 487
Cluster 1286	1329													0		0			0
Cluster 1287	1329	TIG_PSEF5	436	1	1	19	435	1323	759 bits (1959)	0	375/435 (86%)	404/435 (93%)	0/435 (0%)	7	GO:0005854; C:nascent polypeptide-associated complex | GO:0003755; F:peptidyl-prolyl cis-trans isomerase activity | GO:0051082; F:unfolded protein binding | GO:0051083; P:'de novo' cotranslational protein folding | GO:0007049; P:cell cycle | GO:0051301; P:cell division | GO:0015031; P:protein transport	1	K03545;		3	PF00254; FKBP_C | PF05698; Trigger_C | PF05697; Trigger_N	> TIG_PSEF5 Reviewed Length: 436
Cluster 1288	1329	FDHC_GLUJA	486	1	5	7	439	1320	305 bits (782)	1e-96	186/447 (42%)	262/447 (59%)	21/447 (5%)	7	GO:0016021; C:integral component of membrane | GO:0005886; C:plasma membrane | GO:0009055; F:electron carrier activity | GO:0020037; F:heme binding | GO:0005506; F:iron ion binding | GO:0016614; F:oxidoreductase activity, acting on CH-OH group of donors | GO:0006000; P:fructose metabolic process	0			2	PF00034; Cytochrom_C | PF13442; Cytochrome_CBB3	> FDHC_GLUJA Reviewed Length: 486
Cluster 1289	1326	RIMO_PSEP1	443	1	3	4	443	1323	798 bits (2062)	0	381/441 (86%)	414/441 (94%)	1/441 (0%)	6	GO:0005737; C:cytoplasm | GO:0051539; F:4 iron, 4 sulfur cluster binding | GO:0005506; F:iron ion binding | GO:0016740; F:transferase activity | GO:0018339; P:peptidyl-L-beta-methylthioaspartic acid biosynthetic process from peptidyl-aspartic acid | GO:0009451; P:RNA modification	1	K14441;		2	PF04055; Radical_SAM | PF00919; UPF0004	> RIMO_PSEP1 Reviewed Length: 443
Cluster 1290	1326	BEPC_BRUSU	456	1	44	70	426	1251	117 bits (293)	1e-27	111/401 (28%)	187/401 (47%)	25/401 (6%)	4	GO:0009279; C:cell outer membrane | GO:0016021; C:integral component of membrane | GO:0005215; F:transporter activity | GO:0046677; P:response to antibiotic	1	K12340;	ko01501; beta-Lactam resistance | ko01503; Cationic antimicrobial peptide (CAMP) resistance | ko02020; Two-component system | ko03070; Bacterial secretion system | ko04626; Plant-pathogen interaction | ko05133; Pertussis	1	PF02321; OEP	> BEPC_BRUSU Reviewed Length: 456
Cluster 1291	1326	NORM_THEMA	464	1	182	508	426	1239	95.5 bits (236)	7e-20	69/251 (27%)	124/251 (49%)	13/251 (5%)	6	GO:0016021; C:integral component of membrane | GO:0005886; C:plasma membrane | GO:0015297; F:antiporter activity | GO:0015238; F:drug transmembrane transporter activity | GO:0006855; P:drug transmembrane transport | GO:0006811; P:ion transport	1	K03327;		1	PF01554; MatE	> NORM_THEMA Reviewed Length: 464
Cluster 1292	1326													0		0			0
Cluster 1293	1326	CLPX_PSE14	427	1	1	46	417	1293	781 bits (2017)	0	397/417 (95%)	411/417 (99%)	1/417 (0%)	7	GO:0009368; C:endopeptidase Clp complex | GO:0005524; F:ATP binding | GO:0004252; F:serine-type endopeptidase activity | GO:0051082; F:unfolded protein binding | GO:0008270; F:zinc ion binding | GO:0006457; P:protein folding | GO:0006508; P:proteolysis	1	K03544;	ko04112; Cell cycle - Caulobacter	3	PF07724; AAA_2 | PF10431; ClpB_D2-small | PF06689; zf-C4_ClpX	> CLPX_PSE14 Reviewed Length: 427
Cluster 1294	1326													0		0			0
Cluster 1297	1323	SNDH_GLULI	449	1	53	133	441	1308	508 bits (1309)	2e-176	256/393 (65%)	306/393 (78%)	5/393 (1%)	5	GO:0016021; C:integral component of membrane | GO:0005886; C:plasma membrane | GO:0016901; F:oxidoreductase activity, acting on the CH-OH group of donors, quinone or similar compound as acceptor | GO:0048038; F:quinone binding | GO:0005975; P:carbohydrate metabolic process	0			1	PF07995; GSDH	> SNDH_GLULI Reviewed Length: 449
Cluster 1300	1323	BAUA_PSEAE	448	1	16	28	448	1320	413 bits (1061)	5e-139	224/435 (51%)	289/435 (66%)	6/435 (1%)	4	GO:0016223; F:beta-alanine-pyruvate transaminase activity | GO:0042802; F:identical protein binding | GO:0030170; F:pyridoxal phosphate binding | GO:0019483; P:beta-alanine biosynthetic process	1	K00822;	ko00280; Valine, leucine and isoleucine degradation | ko00410; beta-Alanine metabolism | ko00640; Propanoate metabolism	1	PF00202; Aminotran_3	> BAUA_PSEAE Reviewed Length: 448
Cluster 1301	1323	ENVZ_SALTI	450	1	8	31	438	1293	208 bits (529)	5e-60	161/442 (36%)	241/442 (55%)	32/442 (7%)	5	GO:0016021; C:integral component of membrane | GO:0005622; C:intracellular | GO:0005886; C:plasma membrane | GO:0005524; F:ATP binding | GO:0000155; F:phosphorelay sensor kinase activity	1	K07638;	ko02020; Two-component system	3	PF00672; HAMP | PF02518; HATPase_c | PF00512; HisKA	> ENVZ_SALTI Reviewed Length: 450
Cluster 1302	1320													0		0			0
Cluster 1303	1320	Y1607_METJA	390	1	36	127	331	1089	56.2 bits (134)	3e-07	80/332 (24%)	138/332 (42%)	47/332 (14%)	1	GO:0016757; F:transferase activity, transferring glycosyl groups	0			2	PF13439; Glyco_transf_4 | PF00534; Glycos_transf_1	> Y1607_METJA Reviewed Length: 390
Cluster 1304	1320	YABI_ECOLI	254	1	18	61	169	516	96.3 bits (238)	3e-21	60/152 (39%)	92/152 (61%)	0/152 (0%)	4	GO:0016021; C:integral component of membrane | GO:0005886; C:plasma membrane | GO:0043093; P:FtsZ-dependent cytokinesis | GO:0010212; P:response to ionizing radiation	0			1	PF09335; SNARE_assoc	> YABI_ECOLI Reviewed Length: 254
Cluster 1305	1320													0		0			0
Cluster 1306	1320	Y2115_VIBPA	441	1	1	1	441	1317	373 bits (958)	1e-123	265/441 (60%)	337/441 (76%)	2/441 (0%)	3	GO:0016021; C:integral component of membrane | GO:0005886; C:plasma membrane | GO:0015293; F:symporter activity	1	K07084;		2	PF13726; Na_H_antiport_2 | PF03553; Na_H_antiporter	> Y2115_VIBPA Reviewed Length: 441
Cluster 1307	1320	RSMB_PSEAE	434	1	1	7	433	1305	577 bits (1486)	0	336/433 (78%)	369/433 (85%)	0/433 (0%)	4	GO:0005737; C:cytoplasm | GO:0003723; F:RNA binding | GO:0008649; F:rRNA methyltransferase activity | GO:0006355; P:regulation of transcription, DNA-templated	1	K03500;		2	PF01189; Methyltr_RsmB-F | PF01029; NusB	> RSMB_PSEAE Reviewed Length: 434
Cluster 1308	1320	Y3689_SHEFN	655	1	389	451	653	1293	106 bits (265)	2e-23	90/283 (32%)	141/283 (50%)	20/283 (7%)	5	GO:0016021; C:integral component of membrane | GO:0005622; C:intracellular | GO:0005886; C:plasma membrane | GO:0005524; F:ATP binding | GO:0000155; F:phosphorelay sensor kinase activity	0			3	PF02518; HATPase_c | PF00512; HisKA | PF00497; SBP_bac_3	> Y3689_SHEFN Reviewed Length: 655
Cluster 1310	1317	NUOF_BUCBP	444	1	5	25	423	1281	593 bits (1530)	0	275/421 (65%)	335/421 (80%)	4/421 (1%)	6	GO:0051539; F:4 iron, 4 sulfur cluster binding | GO:0010181; F:FMN binding | GO:0046872; F:metal ion binding | GO:0051287; F:NAD binding | GO:0008137; F:NADH dehydrogenase (ubiquinone) activity | GO:0048038; F:quinone binding	1	K00335;	ko00190; Oxidative phosphorylation	2	PF01512; Complex1_51K | PF10589; NADH_4Fe-4S	> NUOF_BUCBP Reviewed Length: 444
Cluster 1312	1317	TILS_PSEPF	442	1	6	1	441	1311	414 bits (1065)	1e-139	280/437 (64%)	325/437 (74%)	1/437 (0%)	4	GO:0005737; C:cytoplasm | GO:0005524; F:ATP binding | GO:0016879; F:ligase activity, forming carbon-nitrogen bonds | GO:0006400; P:tRNA modification	1	K04075;		3	PF01171; ATP_bind_3 | PF09179; TilS | PF11734; TilS_C	> TILS_PSEPF Reviewed Length: 442
Cluster 1314	1317	CISY_COXBU	430	1	1	31	429	1314	588 bits (1517)	0	287/430 (67%)	353/430 (82%)	3/430 (1%)	3	GO:0005737; C:cytoplasm | GO:0004108; F:citrate (Si)-synthase activity | GO:0006099; P:tricarboxylic acid cycle	1	K01647;	ko00020; Citrate cycle (TCA cycle) | ko00630; Glyoxylate and dicarboxylate metabolism | ko01200; Carbon metabolism | ko01210; 2-Oxocarboxylic acid metabolism | ko01230; Biosynthesis of amino acids	1	PF00285; Citrate_synt	> CISY_COXBU Reviewed Length: 430
Cluster 1315	1314													0		0			0
Cluster 1316	1314	PUUB_ECOLI	426	1	3	37	422	1305	360 bits (925)	8e-119	187/424 (44%)	261/424 (62%)	5/424 (1%)	3	GO:0016491; F:oxidoreductase activity | GO:0055114; P:oxidation-reduction process | GO:0009447; P:putrescine catabolic process	1	K09471;	ko00330; Arginine and proline metabolism	1	PF01266; DAO	> PUUB_ECOLI Reviewed Length: 426
Cluster 1317	1314	AMTB_ECO57	428	1	11	31	427	1308	361 bits (926)	5e-119	216/428 (50%)	281/428 (66%)	13/428 (3%)	3	GO:0016021; C:integral component of membrane | GO:0005886; C:plasma membrane | GO:0008519; F:ammonium transmembrane transporter activity	1	K03320;		1	PF00909; Ammonium_transp	> AMTB_ECO57 Reviewed Length: 428
Cluster 1318	1311	STC_CLOBE	632	1	323	448	629	1305	155 bits (392)	5e-40	98/312 (31%)	152/312 (49%)	31/312 (10%)	6	GO:0005622; C:intracellular | GO:0005524; F:ATP binding | GO:0043565; F:sequence-specific DNA binding | GO:0000160; P:phosphorelay signal transduction system | GO:0006355; P:regulation of transcription, DNA-templated | GO:0006351; P:transcription, DNA-templated	0			3	PF02954; HTH_8 | PF13426; PAS_9 | PF00158; Sigma54_activat	> STC_CLOBE Reviewed Length: 632
Cluster 1319	1311	FLHF_PSEPU	437	1	1	1	437	1308	616 bits (1589)	0	323/439 (74%)	360/439 (82%)	5/439 (1%)	6	GO:0005622; C:intracellular | GO:0005886; C:plasma membrane | GO:0005525; F:GTP binding | GO:0003924; F:GTPase activity | GO:0044781; P:bacterial-type flagellum organization | GO:0006614; P:SRP-dependent cotranslational protein targeting to membrane	0			1	PF00448; SRP54	> FLHF_PSEPU Reviewed Length: 437
Cluster 1320	1311	HISX_THICR	433	1	2	13	433	1308	590 bits (1521)	0	296/432 (69%)	357/432 (83%)	0/432 (0%)	4	GO:0004399; F:histidinol dehydrogenase activity | GO:0051287; F:NAD binding | GO:0008270; F:zinc ion binding | GO:0000105; P:histidine biosynthetic process	1	K00013;	ko00340; Histidine metabolism | ko01230; Biosynthesis of amino acids	1	PF00815; Histidinol_dh	> HISX_THICR Reviewed Length: 433
Cluster 1321	1308	SURA_PSESM	428	1	15	94	420	1305	639 bits (1648)	0	306/406 (75%)	361/406 (89%)	2/406 (0%)	8	GO:0030288; C:outer membrane-bounded periplasmic space | GO:0042277; F:peptide binding | GO:0003755; F:peptidyl-prolyl cis-trans isomerase activity | GO:0051085; P:chaperone mediated protein folding requiring cofactor | GO:0043165; P:Gram-negative-bacterium-type cell outer membrane assembly | GO:0060274; P:maintenance of stationary phase | GO:0050821; P:protein stabilization | GO:0015031; P:prote…	1	K03771;		2	PF00639; Rotamase | PF09312; SurA_N	> SURA_PSESM Reviewed Length: 428
Cluster 1322	1308	FLGE_ECOLI	402	1	1	1	402	1305	248 bits (632)	2e-75	174/438 (40%)	249/438 (57%)	39/438 (9%)	4	GO:0009425; C:bacterial-type flagellum basal body | GO:0009424; C:bacterial-type flagellum hook | GO:0005829; C:cytosol | GO:0071978; P:bacterial-type flagellum-dependent swarming motility	1	K02390;	ko02040; Flagellar assembly	3	PF07559; FlaE | PF00460; Flg_bb_rod | PF06429; Flg_bbr_C	> FLGE_ECOLI Reviewed Length: 402
Cluster 1323	1308	TYPH_PSYIN	446	1	2	1	407	1206	423 bits (1088)	4e-143	249/406 (61%)	310/406 (76%)	4/406 (1%)	5	GO:0004645; F:phosphorylase activity | GO:0016154; F:pyrimidine-nucleoside phosphorylase activity | GO:0009032; F:thymidine phosphorylase activity | GO:0006206; P:pyrimidine nucleobase metabolic process | GO:0046104; P:thymidine metabolic process	1	K00758;	ko00240; Pyrimidine metabolism | ko00983; Drug metabolism - other enzymes | ko05219; Bladder cancer	3	PF02885; Glycos_trans_3N | PF00591; Glycos_transf_3 | PF07831; PYNP_C	> TYPH_PSYIN Reviewed Length: 446
Cluster 1324	1308													0		0			0
Cluster 1325	1308	FAAA_RAT	419	1	11	55	415	1299	388 bits (997)	8e-130	204/418 (49%)	266/418 (64%)	16/418 (4%)	4	GO:0004334; F:fumarylacetoacetase activity | GO:0046872; F:metal ion binding | GO:0006559; P:L-phenylalanine catabolic process | GO:0006572; P:tyrosine catabolic process	1	K01555;	ko00350; Tyrosine metabolism | ko00643; Styrene degradation	2	PF01557; FAA_hydrolase | PF09298; FAA_hydrolase_N	> FAAA_RAT Reviewed Length: 419
Cluster 1326	1308	SUCHY_HUMAN	445	1	35	94	439	1305	208 bits (530)	3e-60	129/408 (32%)	217/408 (53%)	7/408 (2%)	2	GO:0005739; C:mitochondrion | GO:0047369; F:succinate-hydroxymethylglutarate CoA-transferase activity	1	K18703;		1	PF02515; CoA_transf_3	> SUCHY_HUMAN Reviewed Length: 445
Cluster 1328	1308	Y2171_CITK8	382	1	33	97	381	1134	115 bits (288)	3e-27	103/358 (29%)	187/358 (52%)	21/358 (6%)	4	GO:0016021; C:integral component of membrane | GO:0005886; C:plasma membrane | GO:0005215; F:transporter activity | GO:0055085; P:transmembrane transport	1	K08219;		1	PF07690; MFS_1	> Y2171_CITK8 Reviewed Length: 382
Cluster 1329	1308	SP39_BRUAB	421	1	13	76	401	1242	381 bits (978)	6e-127	192/391 (49%)	249/391 (64%)	4/391 (1%)	3	GO:0042597; C:periplasmic space | GO:0005215; F:transporter activity | GO:0008643; P:carbohydrate transport	1	K17315;	ko02010; ABC transporters	1	PF01547; SBP_bac_1	> SP39_BRUAB Reviewed Length: 421
Cluster 1331	1305													0		0			0
Cluster 1333	1305	GUAD_ECOLI	439	1	8	13	439	1302	519 bits (1336)	0	251/436 (58%)	325/436 (75%)	10/436 (2%)	5	GO:0018756; F:ammeline aminohydrolase activity | GO:0008892; F:guanine deaminase activity | GO:0008270; F:zinc ion binding | GO:0006147; P:guanine catabolic process | GO:0046098; P:guanine metabolic process	1	K01487;	ko00230; Purine metabolism	1	PF01979; Amidohydro_1	> GUAD_ECOLI Reviewed Length: 439
Cluster 1334	1305	DHOM_PSEAE	434	1	1	1	434	1302	717 bits (1852)	0	395/434 (91%)	418/434 (96%)	0/434 (0%)	6	GO:0016597; F:amino acid binding | GO:0004412; F:homoserine dehydrogenase activity | GO:0050661; F:NADP binding | GO:0009097; P:isoleucine biosynthetic process | GO:0009086; P:methionine biosynthetic process | GO:0009088; P:threonine biosynthetic process	1	K00003;	ko00260; Glycine, serine and threonine metabolism | ko00270; Cysteine and methionine metabolism | ko00300; Lysine biosynthesis | ko01230; Biosynthesis of amino acids	3	PF01842; ACT | PF00742; Homoserine_dh | PF03447; NAD_binding_3	> DHOM_PSEAE Reviewed Length: 434
Cluster 1335	1305	TUAH_BACSU	397	1	94	442	356	1179	80.9 bits (198)	3e-15	74/266 (28%)	112/266 (42%)	23/266 (9%)	3	GO:0016757; F:transferase activity, transferring glycosyl groups | GO:0071555; P:cell wall organization | GO:0050845; P:teichuronic acid biosynthetic process	1	K16699;		0		> TUAH_BACSU Reviewed Length: 397
Cluster 1337	1302	PHOR_PSEAE	443	1	5	1	436	1296	644 bits (1660)	0	353/432 (82%)	395/432 (91%)	0/432 (0%)	7	GO:0016021; C:integral component of membrane | GO:0005622; C:intracellular | GO:0005886; C:plasma membrane | GO:0005524; F:ATP binding | GO:0000155; F:phosphorelay sensor kinase activity | GO:0006817; P:phosphate ion transport | GO:0006355; P:regulation of transcription, DNA-templated	1	K07636;	ko02020; Two-component system	4	PF11808; DUF3329 | PF02518; HATPase_c | PF00512; HisKA | PF00989; PAS	> PHOR_PSEAE Reviewed Length: 443
Cluster 1338	1302	HFLX_ECOLI	426	1	1	4	417	1254	487 bits (1253)	2e-168	248/417 (59%)	310/417 (74%)	0/417 (0%)	9	GO:0005737; C:cytoplasm | GO:0005829; C:cytosol | GO:0005524; F:ATP binding | GO:0005525; F:GTP binding | GO:0003924; F:GTPase activity | GO:0000287; F:magnesium ion binding | GO:0043022; F:ribosome binding | GO:0019843; F:rRNA binding | GO:0009408; P:response to heat	1	K03665;		3	PF16360; GTP-bdg_M | PF13167; GTP-bdg_N | PF01926; MMR_HSR1	> HFLX_ECOLI Reviewed Length: 426
Cluster 1340	1299	TOLB_PSEPF	433	1	4	10	433	1296	728 bits (1879)	0	346/430 (80%)	396/430 (92%)	1/430 (0%)	2	GO:0042597; C:periplasmic space | GO:0017038; P:protein import	1	K03641;		2	PF07676; PD40 | PF04052; TolB_N	> TOLB_PSEPF Reviewed Length: 433
Cluster 1341	1299	NICP_PSEPK	430	1	35	85	430	1296	300 bits (768)	2e-95	171/410 (42%)	244/410 (60%)	20/410 (5%)	3	GO:0016021; C:integral component of membrane | GO:0015288; F:porin activity | GO:0019439; P:aromatic compound catabolic process	0			1	PF03573; OprD	> NICP_PSEPK Reviewed Length: 430
Cluster 1342	1299													0		0			0
Cluster 1343	1299	DCOR_YEAST	466	1	84	208	452	1272	160 bits (406)	2e-42	119/387 (31%)	190/387 (49%)	50/387 (13%)	4	GO:0004586; F:ornithine decarboxylase activity | GO:0015940; P:pantothenate biosynthetic process | GO:0009446; P:putrescine biosynthetic process | GO:0033387; P:putrescine biosynthetic process from ornithine	1	K01581;	ko00330; Arginine and proline metabolism | ko00480; Glutathione metabolism	2	PF02784; Orn_Arg_deC_N | PF00278; Orn_DAP_Arg_deC	> DCOR_YEAST Reviewed Length: 466
Cluster 1344	1299	ARGA_PSEPG	432	1	1	1	432	1296	714 bits (1844)	0	374/432 (87%)	399/432 (92%)	0/432 (0%)	3	GO:0005737; C:cytoplasm | GO:0004042; F:acetyl-CoA:L-glutamate N-acetyltransferase activity | GO:0006526; P:arginine biosynthetic process	1	K14682;	ko00220; Arginine biosynthesis | ko01210; 2-Oxocarboxylic acid metabolism | ko01230; Biosynthesis of amino acids	2	PF00696; AA_kinase | PF00583; Acetyltransf_1	> ARGA_PSEPG Reviewed Length: 432
Cluster 1345	1299	DCUP_PSE14	354	1	1	232	354	1296	649 bits (1673)	0	310/355 (87%)	331/355 (93%)	1/355 (0%)	3	GO:0005737; C:cytoplasm | GO:0004853; F:uroporphyrinogen decarboxylase activity | GO:0006782; P:protoporphyrinogen IX biosynthetic process	1	K01599;	ko00860; Porphyrin and chlorophyll metabolism	1	PF01208; URO-D	> DCUP_PSE14 Reviewed Length: 354
Cluster 1346	1299	DADA1_PSEAE	432	1	1	1	432	1296	776 bits (2003)	0	379/432 (88%)	399/432 (92%)	0/432 (0%)	2	GO:0008718; F:D-amino-acid dehydrogenase activity | GO:0055130; P:D-alanine catabolic process	1	K00285;	ko00360; Phenylalanine metabolism	1	PF01266; DAO	> DADA1_PSEAE Reviewed Length: 432
Cluster 1347	1299	PORO_PSEAE	438	1	1	1	438	1296	563 bits (1452)	0	320/438 (73%)	357/438 (82%)	6/438 (1%)	4	GO:0009279; C:cell outer membrane | GO:0046930; C:pore complex | GO:0015288; F:porin activity | GO:0006811; P:ion transport	1	K07221;		1	PF07396; Porin_O_P	> PORO_PSEAE Reviewed Length: 438
Cluster 1348	1296	EGTB_MYCTU	425	1	187	631	422	1284	130 bits (326)	5e-32	96/240 (40%)	126/240 (53%)	26/240 (11%)	5	GO:0008198; F:ferrous iron binding | GO:0004497; F:monooxygenase activity | GO:0016491; F:oxidoreductase activity | GO:0016705; F:oxidoreductase activity, acting on paired donors, with incorporation or reduction of molecular oxygen | GO:0052704; P:ergothioneine biosynthesis from histidine via N-alpha,N-alpha,N-alpha-trimethyl-L-histidine	1	K18912;	ko00340; Histidine metabolism	2	PF12867; DinB_2 | PF03781; FGE-sulfatase	> EGTB_MYCTU Reviewed Length: 425
Cluster 1349	1296	PURA_PSE14	430	1	1	1	429	1290	749 bits (1933)	0	382/430 (89%)	407/430 (95%)	1/430 (0%)	5	GO:0005737; C:cytoplasm | GO:0004019; F:adenylosuccinate synthase activity | GO:0005525; F:GTP binding | GO:0000287; F:magnesium ion binding | GO:0044208; P:'de novo' AMP biosynthetic process	1	K01939;	ko00230; Purine metabolism | ko00250; Alanine, aspartate and glutamate metabolism	1	PF00709; Adenylsucc_synt	> PURA_PSE14 Reviewed Length: 430
Cluster 1350	1296	CUSS_ECO57	482	1	240	568	478	1272	85.1 bits (209)	2e-16	69/247 (28%)	116/247 (47%)	20/247 (8%)	5	GO:0016021; C:integral component of membrane | GO:0005622; C:intracellular | GO:0005886; C:plasma membrane | GO:0005524; F:ATP binding | GO:0000155; F:phosphorelay sensor kinase activity	1	K07644;	ko02020; Two-component system	3	PF00672; HAMP | PF02518; HATPase_c | PF00512; HisKA	> CUSS_ECO57 Reviewed Length: 482
Cluster 1353	1293	YEAW_ECO57	374	1	21	88	223	687	131 bits (329)	1e-32	67/207 (32%)	117/207 (57%)	11/207 (5%)	4	GO:0051537; F:2 iron, 2 sulfur cluster binding | GO:0005506; F:iron ion binding | GO:0016708; F:oxidoreductase activity, acting on paired donors, with incorporation or reduction of molecular oxygen, NAD(P)H as one donor, and incorporation of two atoms of oxygen into one donor | GO:0019439; P:aromatic compound catabolic process	0			2	PF00355; Rieske | PF00848; Ring_hydroxyl_A	> YEAW_ECO57 Reviewed Length: 374
Cluster 1355	1290	NHAD_ALKAM	483	1	35	19	482	1287	145 bits (367)	4e-37	146/459 (32%)	234/459 (51%)	47/459 (10%)	4	GO:0016021; C:integral component of membrane | GO:0005886; C:plasma membrane | GO:0015297; F:antiporter activity | GO:0006814; P:sodium ion transport	0			1	PF03600; CitMHS	> NHAD_ALKAM Reviewed Length: 483
Cluster 1356	1290	ZRAS_ECOLI	465	1	234	490	456	1245	121 bits (304)	5e-29	82/257 (32%)	135/257 (53%)	39/257 (15%)	10	GO:0005887; C:integral component of plasma membrane | GO:0005622; C:intracellular | GO:0016020; C:membrane | GO:0005886; C:plasma membrane | GO:0005524; F:ATP binding | GO:0000155; F:phosphorelay sensor kinase activity | GO:0071284; P:cellular response to lead ion | GO:0071294; P:cellular response to zinc ion | GO:0000160; P:phosphorelay signal transduction system | GO:0046777; P:protein autophos…	1	K07709;	ko02020; Two-component system	2	PF02518; HATPase_c | PF00512; HisKA	> ZRAS_ECOLI Reviewed Length: 465
Cluster 1357	1290	PUR2_ECO57	429	1	1	1	428	1278	602 bits (1553)	0	317/428 (74%)	354/428 (83%)	2/428 (0%)	6	GO:0005524; F:ATP binding | GO:0000287; F:magnesium ion binding | GO:0030145; F:manganese ion binding | GO:0004637; F:phosphoribosylamine-glycine ligase activity | GO:0006189; P:'de novo' IMP biosynthetic process | GO:0009113; P:purine nucleobase biosynthetic process	1	K01945;	ko00230; Purine metabolism	3	PF01071; GARS_A | PF02843; GARS_C | PF02844; GARS_N	> PUR2_ECO57 Reviewed Length: 429
Cluster 1359	1290	APEB_PSEU5	429	1	1	1	429	1287	743 bits (1918)	0	360/429 (84%)	380/429 (89%)	0/429 (0%)	3	GO:0004177; F:aminopeptidase activity | GO:0008237; F:metallopeptidase activity | GO:0008270; F:zinc ion binding	1	K01267;		1	PF02127; Peptidase_M18	> APEB_PSEU5 Reviewed Length: 429
Cluster 1360	1290	Y088_NEIMB	466	1	14	73	465	1287	170 bits (431)	6e-46	135/460 (29%)	202/460 (44%)	63/460 (14%)	2	GO:0009279; C:cell outer membrane | GO:0016021; C:integral component of membrane	1	K06076;		1	PF03349; Toluene_X	> Y088_NEIMB Reviewed Length: 466
Cluster 1362	1287	PUUB_ECOLI	426	1	22	64	387	1167	166 bits (420)	9e-45	126/371 (34%)	175/371 (47%)	8/371 (2%)	3	GO:0016491; F:oxidoreductase activity | GO:0055114; P:oxidation-reduction process | GO:0009447; P:putrescine catabolic process	1	K09471;	ko00330; Arginine and proline metabolism	1	PF01266; DAO	> PUUB_ECOLI Reviewed Length: 426
Cluster 1364	1287	SYH_PSEU2	429	1	1	1	426	1278	624 bits (1610)	0	330/426 (77%)	371/426 (87%)	0/426 (0%)	4	GO:0005737; C:cytoplasm | GO:0005524; F:ATP binding | GO:0004821; F:histidine-tRNA ligase activity | GO:0006427; P:histidyl-tRNA aminoacylation	1	K01892;	ko00970; Aminoacyl-tRNA biosynthesis	1	PF03129; HGTP_anticodon	> SYH_PSEU2 Reviewed Length: 429
Cluster 1367	1287	DHNA_ECOLI	434	1	9	1	434	1284	418 bits (1074)	3e-141	247/429 (58%)	317/429 (74%)	4/429 (1%)	8	GO:0030964; C:NADH dehydrogenase complex | GO:0005886; C:plasma membrane | GO:0050660; F:flavin adenine dinucleotide binding | GO:0008137; F:NADH dehydrogenase (ubiquinone) activity | GO:0019646; P:aerobic electron transport chain | GO:0009060; P:aerobic respiration | GO:0009061; P:anaerobic respiration | GO:0055070; P:copper ion homeostasis	1	K03885;	ko00190; Oxidative phosphorylation	1	PF07992; Pyr_redox_2	> DHNA_ECOLI Reviewed Length: 434
Cluster 1368	1287	ACDC_BACSU	380	1	2	202	365	1272	163 bits (413)	5e-44	117/377 (31%)	178/377 (47%)	33/377 (9%)	7	GO:0003995; F:acyl-CoA dehydrogenase activity | GO:0009055; F:electron carrier activity | GO:0000062; F:fatty-acyl-CoA binding | GO:0050660; F:flavin adenine dinucleotide binding | GO:0052890; F:oxidoreductase activity, acting on the CH-CH group of donors, with a flavin as acceptor | GO:0033539; P:fatty acid beta-oxidation using acyl-CoA dehydrogenase | GO:0055088; P:lipid homeostasis	0			3	PF00441; Acyl-CoA_dh_1 | PF02770; Acyl-CoA_dh_M | PF02771; Acyl-CoA_dh_N	> ACDC_BACSU Reviewed Length: 380
[truncated: 3,430 more rows]

## Sheet: coregenome_Go_terms_list
GO_ID	Counter	GO_Type	GO_Description
GO:0005886	659	Cellular Component	C:plasma membrane
GO:0016021	610	Cellular Component	C:integral component of membrane
[truncated: 2,720 more rows]

## Sheet: coregenome_Ko_terms_list
KO_ID	Counter	Pathways
[truncated: 1,880 more rows]

## Sheet: coregenome_Pfam_terms_list
Pfam_ID	Counter	Description
[truncated: 1,973 more rows]
