# Supplementary material for: Indigenous Pseudomonas spp. Strains from the Olive (Olea europaea L.) Rhizosphere as Effective Biocontrol Agents against Verticillium dahliae: From the Host Roots to the Bacterial Genomes
Source: Front Microbiol. 2018 Feb 23;9:277. doi: 10.3389/fmicb.2018.00277 (PMC5829093; doi:10.3389/fmicb.2018.00277)
Supplement: Supplementary file 6 [file DataSheet3.XLSX]

## Sheet: PIC25_annotation
Supplementary table S7. Exclusive genes for strain PIC25 including annotation, Go, Ko and Pfam terms list.
Query_name	Query_length	Hit_description	Hit_length	Hit_frame/Strand	Hit_start	Query_start	Hit_end	Query_end	Bit_score	E_value	Identities	Positives	Gaps	#GO	GO	#KO	KO	Pathways	#Pfam	Pfam	Accession_ID
Cluster 1	36993													0		0			0
Cluster 5	9012	CDIA2_BURP2	780	1	1	1	772	2415	323 bits (829)	2e-91	286/828 (35%)	418/828 (50%)	79/828 (10%)	6	GO:0005576; C:extracellular region | GO:0016021; C:integral component of membrane | GO:0097679; C:other organism cytoplasm | GO:0004521; F:endoribonuclease activity | GO:0003723; F:RNA binding | GO:0004549; F:tRNA-specific ribonuclease activity	1	K15125;	ko05133; Pertussis	4	PF13018; ESPR | PF05594; Fil_haemagg | PF13332; Fil_haemagg_2 | PF05860; Haemagg_act	> CDIA2_BURP2 Reviewed Length: 3122
Cluster 10	6579													0		0			0
Cluster 11	6474													0		0			0
Cluster 17	5112	CDIA2_BURP2	780	1	168	1	555	1113	159 bits (403)	2e-38	133/399 (33%)	208/399 (52%)	39/399 (10%)	6	GO:0005576; C:extracellular region | GO:0016021; C:integral component of membrane | GO:0097679; C:other organism cytoplasm | GO:0004521; F:endoribonuclease activity | GO:0003723; F:RNA binding | GO:0004549; F:tRNA-specific ribonuclease activity	1	K15125;	ko05133; Pertussis	4	PF13018; ESPR | PF05594; Fil_haemagg | PF13332; Fil_haemagg_2 | PF05860; Haemagg_act	> CDIA2_BURP2 Reviewed Length: 3122
Cluster 24	4857													0		0			0
Cluster 28	4494	LHR_ECOLI	1538	1	15	52	890	2745	462 bits (1189)	2e-135	332/944 (35%)	477/944 (51%)	114/944 (12%)	3	GO:0005524; F:ATP binding | GO:0004386; F:helicase activity | GO:0003676; F:nucleic acid binding	1	K03724;		3	PF00270; DEAD | PF08494; DEAD_assoc | PF00271; Helicase_C	> LHR_ECOLI Reviewed Length: 1538
Cluster 40	4032	HRPA_HAEIN	1304	1	53	145	1297	4002	1181 bits (3055)	0	638/1297 (49%)	858/1297 (66%)	63/1297 (5%)	5	GO:0005737; C:cytoplasm | GO:0005524; F:ATP binding | GO:0004004; F:ATP-dependent RNA helicase activity | GO:0044822; F:poly(A) RNA binding | GO:0006397; P:mRNA processing	1	K03578;		5	PF00270; DEAD | PF11898; DUF3418 | PF04408; HA2 | PF00271; Helicase_C | PF07717; OB_NTP_bind	> HRPA_HAEIN Reviewed Length: 1304
Cluster 42	3981	PILY1_PSEAB	1158	1	157	940	1158	3975	819 bits (2116)	0	469/1053 (45%)	641/1053 (61%)	92/1053 (9%)	4	GO:0005829; C:cytosol | GO:0016020; C:membrane | GO:0009289; C:pilus | GO:0005509; F:calcium ion binding	1	K02674;		1	PF05567; Neisseria_PilC	> PILY1_PSEAB Reviewed Length: 1158
Cluster 44	3912													0		0			0
Cluster 46	3849													0		0			0
Cluster 55	3720													0		0			0
Cluster 71	3498	HELS_METMA	730	1	22	868	388	2064	105 bits (263)	7e-22	116/406 (29%)	196/406 (48%)	46/406 (11%)	4	GO:0005524; F:ATP binding | GO:0003677; F:DNA binding | GO:0004386; F:helicase activity | GO:0006281; P:DNA repair	1	K03726;		2	PF00270; DEAD | PF00271; Helicase_C	> HELS_METMA Reviewed Length: 730
Cluster 76	3381													0		0			0
Cluster 77	3375													0		0			0
Cluster 80	3327	PILY1_PSEAE	1161	1	263	772	1093	3105	276 bits (705)	1e-75	266/871 (31%)	391/871 (45%)	133/871 (15%)	4	GO:0005829; C:cytosol | GO:0016020; C:membrane | GO:0009289; C:pilus | GO:0005509; F:calcium ion binding	1	K02674;		1	PF05567; Neisseria_PilC	> PILY1_PSEAE Reviewed Length: 1161
Cluster 81	3291													0		0			0
Cluster 83	3270	WXCX_XANCB	695	1	90	1453	674	3222	528 bits (1361)	6e-172	282/591 (48%)	387/591 (65%)	7/591 (1%)	0		0			2	PF14307; Glyco_tran_WbsX | PF05045; RgpF	> WXCX_XANCB Reviewed Length: 695
Cluster 93	3141	T1RH_METJA	1042	1	61	100	1014	3018	405 bits (1041)	7e-122	317/1028 (31%)	521/1028 (51%)	129/1028 (13%)	5	GO:0005524; F:ATP binding | GO:0003677; F:DNA binding | GO:0016491; F:oxidoreductase activity | GO:0009035; F:Type I site-specific deoxyribonuclease activity | GO:0009307; P:DNA restriction-modification system	1	K01153;		3	PF11867; DUF3387 | PF04313; HSDR_N | PF04851; ResIII	> T1RH_METJA Reviewed Length: 1042
Cluster 97	3126													0		0			0
Cluster 117	2994													0		0			0
Cluster 118	2973													0		0			0
Cluster 123	2919	PCRA_STAEQ	540	1	9	37	297	957	167 bits (423)	2e-42	112/307 (36%)	171/307 (56%)	18/307 (6%)	5	GO:0005737; C:cytoplasm | GO:0005524; F:ATP binding | GO:0004003; F:ATP-dependent DNA helicase activity | GO:0003677; F:DNA binding | GO:0006268; P:DNA unwinding involved in DNA replication	1	K03657;	ko03420; Nucleotide excision repair | ko03430; Mismatch repair	2	PF00580; UvrD-helicase | PF13361; UvrD_C	> PCRA_STAEQ Reviewed Length: 729
Cluster 131	2871													0		0			0
Cluster 144	2823													0		0			0
Cluster 147	2811													0		0			0
Cluster 149	2796	MTEC_ENTCL	452	1	92	460	389	1488	95.9 bits (237)	2e-19	93/347 (27%)	143/347 (41%)	53/347 (15%)	4	GO:0003677; F:DNA binding | GO:0008170; F:N-methyltransferase activity | GO:0009007; F:site-specific DNA-methyltransferase (adenine-specific) activity | GO:0009307; P:DNA restriction-modification system	0			1	PF01555; N6_N4_Mtase	> MTEC_ENTCL Reviewed Length: 452
Cluster 159	2736													0		0			0
Cluster 165	2709	Y1053_STRPN	125	1	24	2407	117	2688	69.7 bits (169)	3e-12	32/94 (34%)	54/94 (57%)	0/94 (0%)	0		0			0		> Y1053_STRPN Reviewed Length: 125
Cluster 166	2709													0		0			0
Cluster 181	2655													0		0			0
Cluster 182	2655													0		0			0
Cluster 205	2544													0		0			0
Cluster 207	2535	PQQF_PSESM	779	1	15	28	765	2505	353 bits (905)	7e-107	303/832 (36%)	403/832 (48%)	87/832 (10%)	3	GO:0004222; F:metalloendopeptidase activity | GO:0008270; F:zinc ion binding | GO:0018189; P:pyrroloquinoline quinone biosynthetic process	0			2	PF00675; Peptidase_M16 | PF05193; Peptidase_M16_C	> PQQF_PSESM Reviewed Length: 779
Cluster 226	2481													0		0			0
Cluster 238	2415													0		0			0
Cluster 275	2301													0		0			0
Cluster 282	2277													0		0			0
Cluster 292	2244													0		0			0
Cluster 295	2241	TOLC_VIBCH	438	1	8	868	435	2178	95.1 bits (235)	3e-19	117/439 (27%)	212/439 (48%)	13/439 (3%)	6	GO:0009279; C:cell outer membrane | GO:0016021; C:integral component of membrane | GO:0005215; F:transporter activity | GO:0009405; P:pathogenesis | GO:0009306; P:protein secretion | GO:0046677; P:response to antibiotic	1	K12340;	ko01501; beta-Lactam resistance | ko01503; Cationic antimicrobial peptide (CAMP) resistance | ko02020; Two-component system | ko03070; Bacterial secretion system | ko04626; Plant-pathogen interaction | ko05133; Pertussis	1	PF02321; OEP	> TOLC_VIBCH Reviewed Length: 438
Cluster 304	2220													0		0			0
Cluster 321	2181													0		0			0
Cluster 333	2163													0		0			0
Cluster 335	2154													0		0			0
Cluster 338	2148													0		0			0
Cluster 349	2130	PILQ_PSEAE	714	1	1	1	714	2127	989 bits (2556)	0	540/719 (75%)	618/719 (86%)	15/719 (2%)	5	GO:0009279; C:cell outer membrane | GO:0008565; F:protein transporter activity | GO:0009306; P:protein secretion | GO:0006810; P:transport | GO:0043683; P:type IV pilus biogenesis	1	K02666;		4	PF11741; AMIN | PF00263; Secretin | PF03958; Secretin_N | PF07660; STN	> PILQ_PSEAE Reviewed Length: 714
Cluster 351	2127	IPA4_SHIFL	574	1	59	499	531	1959	176 bits (446)	7e-46	160/512 (31%)	243/512 (47%)	64/512 (13%)	5	GO:0005576; C:extracellular region | GO:0030430; C:host cell cytoplasm | GO:0016874; F:ligase activity | GO:0004842; F:ubiquitin-protein transferase activity | GO:0009405; P:pathogenesis	0			2	PF14496; NEL | PF12468; TTSSLRR	> IPA4_SHIFL Reviewed Length: 574
Cluster 355	2121													0		0			0
Cluster 356	2121	FPVA_PSEAE	815	1	146	148	815	2118	433 bits (1114)	1e-138	262/679 (39%)	381/679 (56%)	31/679 (5%)	6	GO:0009279; C:cell outer membrane | GO:0016021; C:integral component of membrane | GO:0005506; F:iron ion binding | GO:0004872; F:receptor activity | GO:0015344; F:siderophore uptake transmembrane transporter activity | GO:0055072; P:iron ion homeostasis	1	K16088;		3	PF07715; Plug | PF07660; STN | PF00593; TonB_dep_Rec	> FPVA_PSEAE Reviewed Length: 815
Cluster 370	2091	CAS3_THET8	920	1	200	19	917	2055	368 bits (945)	8e-113	303/745 (41%)	385/745 (52%)	93/745 (12%)	4	GO:0005524; F:ATP binding | GO:0004519; F:endonuclease activity | GO:0004386; F:helicase activity | GO:0046872; F:metal ion binding	1	K07012;		0		> CAS3_THET8 Reviewed Length: 920
Cluster 384	2070	VIUA_VIBC3	687	1	53	121	687	2067	166 bits (421)	2e-42	179/680 (26%)	286/680 (42%)	76/680 (11%)	7	GO:0009279; C:cell outer membrane | GO:0016021; C:integral component of membrane | GO:0005506; F:iron ion binding | GO:0004872; F:receptor activity | GO:0006811; P:ion transport | GO:0055072; P:iron ion homeostasis | GO:0015891; P:siderophore transport	0			2	PF07715; Plug | PF00593; TonB_dep_Rec	> VIUA_VIBC3 Reviewed Length: 687
Cluster 391	2052	VGRG1_VIBCH	1163	1	18	61	613	1830	406 bits (1043)	4e-125	226/607 (37%)	338/607 (56%)	28/607 (5%)	11	GO:0005576; C:extracellular region | GO:0030430; C:host cell cytoplasm | GO:0044164; C:host cell cytosol | GO:0016881; F:acid-amino acid ligase activity | GO:0005524; F:ATP binding | GO:0000287; F:magnesium ion binding | GO:0030042; P:actin filament depolymerization | GO:0090527; P:actin filament reorganization | GO:0018262; P:isopeptide cross-linking | GO:0018153; P:isopeptide cross-linking via …	1	K11904;	ko03070; Bacterial secretion system	1	PF16671; ACD	> VGRG1_VIBCH Reviewed Length: 1163
Cluster 395	2046	VGRG1_VIBCH	1163	1	7	28	622	1863	417 bits (1073)	2e-129	235/631 (37%)	359/631 (57%)	34/631 (5%)	11	GO:0005576; C:extracellular region | GO:0030430; C:host cell cytoplasm | GO:0044164; C:host cell cytosol | GO:0016881; F:acid-amino acid ligase activity | GO:0005524; F:ATP binding | GO:0000287; F:magnesium ion binding | GO:0030042; P:actin filament depolymerization | GO:0090527; P:actin filament reorganization | GO:0018262; P:isopeptide cross-linking | GO:0018153; P:isopeptide cross-linking via …	1	K11904;	ko03070; Bacterial secretion system	1	PF16671; ACD	> VGRG1_VIBCH Reviewed Length: 1163
Cluster 396	2040	TOP3_VIBCH	647	1	3	31	634	1917	423 bits (1087)	8e-137	248/647 (38%)	372/647 (57%)	33/647 (5%)	5	GO:0003677; F:DNA binding | GO:0003916; F:DNA topoisomerase activity | GO:0003917; F:DNA topoisomerase type I activity | GO:0000287; F:magnesium ion binding | GO:0006265; P:DNA topological change	1	K03169;		2	PF01131; Topoisom_bac | PF01751; Toprim	> TOP3_VIBCH Reviewed Length: 647
Cluster 409	2016	TOP3_PASMU	650	1	1	1	625	1827	439 bits (1129)	3e-143	252/637 (40%)	359/637 (56%)	40/637 (6%)	4	GO:0003677; F:DNA binding | GO:0003917; F:DNA topoisomerase type I activity | GO:0000287; F:magnesium ion binding | GO:0006265; P:DNA topological change	1	K03169;		2	PF01131; Topoisom_bac | PF01751; Toprim	> TOP3_PASMU Reviewed Length: 650
Cluster 413	2007	CAPD_STAAU	599	1	145	502	596	1914	357 bits (916)	3e-112	196/477 (41%)	299/477 (63%)	31/477 (6%)	3	GO:0016021; C:integral component of membrane | GO:0005886; C:plasma membrane | GO:0045227; P:capsule polysaccharide biosynthetic process	0			1	PF02719; Polysacc_synt_2	> CAPD_STAAU Reviewed Length: 599
Cluster 423	1992	SMAL1_DROME	755	1	237	706	662	1890	123 bits (308)	9e-28	119/432 (28%)	191/432 (44%)	43/432 (10%)	9	GO:0005634; C:nucleus | GO:0005705; C:polytene chromosome interband | GO:0036310; F:annealing helicase activity | GO:0005524; F:ATP binding | GO:1990163; F:ATP-dependent four-way junction helicase activity | GO:0008094; F:DNA-dependent ATPase activity | GO:0006259; P:DNA metabolic process | GO:0036292; P:DNA rewinding | GO:0006357; P:regulation of transcription from RNA polymerase II promoter	1	K14440;		3	PF07443; HARP | PF00271; Helicase_C | PF00176; SNF2_N	> SMAL1_DROME Reviewed Length: 755
Cluster 431	1971	SECA2_NITMU	666	1	14	25	613	1803	511 bits (1315)	6e-171	302/604 (50%)	382/604 (63%)	15/604 (2%)	6	GO:0005737; C:cytoplasm | GO:0005886; C:plasma membrane | GO:0005524; F:ATP binding | GO:0065002; P:intracellular protein transmembrane transport | GO:0017038; P:protein import | GO:0006605; P:protein targeting	1	K03070;	ko03060; Protein export | ko03070; Bacterial secretion system	3	PF00271; Helicase_C | PF07517; SecA_DEAD | PF01043; SecA_PP_bind	> SECA2_NITMU Reviewed Length: 666
Cluster 433	1968													0		0			0
Cluster 434	1968													0		0			0
Cluster 460	1941	MTEC_ENTCL	452	1	72	202	388	1194	152 bits (384)	1e-38	108/335 (32%)	172/335 (51%)	22/335 (7%)	4	GO:0003677; F:DNA binding | GO:0008170; F:N-methyltransferase activity | GO:0009007; F:site-specific DNA-methyltransferase (adenine-specific) activity | GO:0009307; P:DNA restriction-modification system	0			1	PF01555; N6_N4_Mtase	> MTEC_ENTCL Reviewed Length: 452
Cluster 468	1932													0		0			0
Cluster 485	1908	YDEH_ECOLI	296	1	114	1363	259	1809	85.1 bits (209)	8e-17	53/150 (35%)	82/150 (55%)	5/150 (3%)	6	GO:0052621; F:diguanylate cyclase activity | GO:0005525; F:GTP binding | GO:0008270; F:zinc ion binding | GO:0043709; P:cell adhesion involved in single-species biofilm formation | GO:1902209; P:negative regulation of bacterial-type flagellum assembly | GO:0051271; P:negative regulation of cellular component movement	1	K13069;		2	PF13682; CZB | PF00990; GGDEF	> YDEH_ECOLI Reviewed Length: 296
Cluster 486	1908													0		0			0
Cluster 489	1905	TOP1P_XYLFA	660	1	1	1	660	1896	551 bits (1419)	0	313/673 (47%)	427/673 (63%)	54/673 (8%)	5	GO:0005694; C:chromosome | GO:0003677; F:DNA binding | GO:0003917; F:DNA topoisomerase type I activity | GO:0000287; F:magnesium ion binding | GO:0006265; P:DNA topological change	0			3	PF01131; Topoisom_bac | PF01751; Toprim | PF01396; zf-C4_Topoisom	> TOP1P_XYLFA Reviewed Length: 660
Cluster 494	1896													0		0			0
Cluster 504	1890	ARSJ_HUMAN	599	1	69	88	386	1026	147 bits (371)	2e-36	101/330 (31%)	156/330 (47%)	29/330 (9%)	6	GO:0005788; C:endoplasmic reticulum lumen | GO:0005576; C:extracellular region | GO:0004065; F:arylsulfatase activity | GO:0046872; F:metal ion binding | GO:0006687; P:glycosphingolipid metabolic process | GO:0043687; P:post-translational protein modification	1	K12375;		1	PF00884; Sulfatase	> ARSJ_HUMAN Reviewed Length: 599
Cluster 517	1872	INTS_ECOLI	385	1	2	34	381	1239	186 bits (471)	7e-51	134/405 (33%)	212/405 (52%)	28/405 (7%)	6	GO:0042802; F:identical protein binding | GO:0008979; F:prophage integrase activity | GO:0043565; F:sequence-specific DNA binding | GO:0006310; P:DNA recombination | GO:0032359; P:provirus excision | GO:0046718; P:viral entry into host cell	0			2	PF13356; DUF4102 | PF00589; Phage_integrase	> INTS_ECOLI Reviewed Length: 385
Cluster 522	1866													0		0			0
Cluster 524	1863													0		0			0
Cluster 531	1860	RDPO_ACUOB	608	1	26	220	568	1809	212 bits (539)	2e-58	174/564 (31%)	270/564 (48%)	55/564 (10%)	4	GO:0009507; C:chloroplast | GO:0004519; F:endonuclease activity | GO:0003676; F:nucleic acid binding | GO:0003964; F:RNA-directed DNA polymerase activity	0			4	PF08388; GIIM | PF01844; HNH | PF00078; RVT_1 | PF13655; RVT_N	> RDPO_ACUOB Reviewed Length: 608
Cluster 541	1845	LCFA_ECO57	561	1	49	214	487	1512	83.6 bits (205)	2e-15	111/463 (24%)	190/463 (41%)	54/463 (12%)	3	GO:0016020; C:membrane | GO:0005524; F:ATP binding | GO:0004467; F:long-chain fatty acid-CoA ligase activity	1	K01897;	ko00061; Fatty acid biosynthesis | ko00071; Fatty acid degradation | ko01212; Fatty acid metabolism | ko03320; PPAR signaling pathway | ko04146; Peroxisome | ko04920; Adipocytokine signaling pathway	2	PF00501; AMP-binding | PF13193; AMP-binding_C	> LCFA_ECO57 Reviewed Length: 561
Cluster 542	1845	Y4FR_SINFN	546	1	87	400	478	1623	99.0 bits (245)	2e-20	125/423 (30%)	192/423 (45%)	46/423 (11%)	4	GO:0005576; C:extracellular region | GO:0030430; C:host cell cytoplasm | GO:0016874; F:ligase activity | GO:0004842; F:ubiquitin-protein transferase activity	0			1	PF14496; NEL	> Y4FR_SINFN Reviewed Length: 546
Cluster 545	1842													0		0			0
Cluster 551	1830													0		0			0
Cluster 552	1830													0		0			0
Cluster 553	1830	XYLR_PSEPU	566	1	14	103	554	1818	434 bits (1115)	5e-143	245/578 (42%)	334/578 (58%)	43/578 (7%)	7	GO:0005622; C:intracellular | GO:0005524; F:ATP binding | GO:0043565; F:sequence-specific DNA binding | GO:0019439; P:aromatic compound catabolic process | GO:0000160; P:phosphorelay signal transduction system | GO:0006355; P:regulation of transcription, DNA-templated | GO:0006351; P:transcription, DNA-templated	0			4	PF02954; HTH_8 | PF00158; Sigma54_activat | PF02830; V4R | PF06505; XylR_N	> XYLR_PSEPU Reviewed Length: 566
Cluster 558	1821													0		0			0
Cluster 572	1800													0		0			0
Cluster 589	1782													0		0			0
Cluster 602	1764													0		0			0
Cluster 630	1728	BFPB_ECO11	552	1	257	850	545	1722	77.4 bits (189)	1e-13	85/303 (28%)	145/303 (48%)	26/303 (9%)	3	GO:0009279; C:cell outer membrane | GO:0009297; P:pilus assembly | GO:0009306; P:protein secretion	0			2	PF00263; Secretin | PF07655; Secretin_N_2	> BFPB_ECO11 Reviewed Length: 552
Cluster 650	1704	TAPB_AERHY	568	1	38	115	566	1695	642 bits (1656)	0	311/530 (59%)	415/530 (78%)	4/530 (1%)	4	GO:0005737; C:cytoplasm | GO:0005524; F:ATP binding | GO:0008565; F:protein transporter activity | GO:0009297; P:pilus assembly	0			2	PF00437; T2SSE | PF05157; T2SSE_N	> TAPB_AERHY Reviewed Length: 568
Cluster 658	1698													0		0			0
Cluster 664	1689													0		0			0
Cluster 667	1686	AFSA_STRGR	301	1	15	58	289	948	85.9 bits (211)	5e-17	85/299 (28%)	129/299 (43%)	26/299 (9%)	0		0			1	PF03756; AfsA	> AFSA_STRGR Reviewed Length: 301
Cluster 672	1683													0		0			0
Cluster 674	1680													0		0			0
Cluster 676	1677													0		0			0
Cluster 689	1665	FIB31_BPHC1	925	1	1	1	278	840	190 bits (483)	2e-50	109/282 (39%)	164/282 (58%)	6/282 (2%)	1	GO:0019012; C:virion	0			3	PF07484; Collar | PF12571; DUF3751 | PF03406; Phage_fiber_2	> FIB31_BPHC1 Reviewed Length: 925
Cluster 697	1659													0		0			0
Cluster 698	1659	YFJI_ECOLI	469	1	15	82	357	1101	164 bits (414)	9e-43	104/346 (30%)	172/346 (50%)	9/346 (3%)	1	GO:0005829; C:cytosol	0			1	PF13148; DUF3987	> YFJI_ECOLI Reviewed Length: 469
Cluster 716	1647	NAHY_PSEPU	538	1	135	424	536	1638	109 bits (273)	4e-24	154/408 (38%)	226/408 (55%)	9/408 (2%)	4	GO:0016021; C:integral component of membrane | GO:0005886; C:plasma membrane | GO:0004871; F:signal transducer activity | GO:0006935; P:chemotaxis	1	K03406;	ko02020; Two-component system | ko02030; Bacterial chemotaxis	3	PF12729; 4HB_MCP_1 | PF00672; HAMP | PF00015; MCPsignal	> NAHY_PSEPU Reviewed Length: 538
Cluster 717	1647													0		0			0
Cluster 738	1629													0		0			0
Cluster 739	1629													0		0			0
Cluster 742	1626	Y1063_METJA	243	1	1	4	224	678	92.4 bits (228)	1e-19	69/236 (29%)	112/236 (47%)	23/236 (10%)	1	GO:0005829; C:cytosol	1	K07257;		1	PF02348; CTP_transf_3	> Y1063_METJA Reviewed Length: 243
Cluster 764	1602													0		0			0
Cluster 781	1584	CEA8_ECOLX	205	1	93	1243	203	1575	140 bits (354)	4e-37	63/111 (57%)	83/111 (75%)	0/111 (0%)	4	GO:0004519; F:endonuclease activity | GO:0046872; F:metal ion binding | GO:0019835; P:cytolysis | GO:0042742; P:defense response to bacterium	0			0		> CEA8_ECOLX Reviewed Length: 205
Cluster 787	1575													0		0			0
Cluster 803	1563													0		0			0
Cluster 808	1560	GSPE_ECOLI	493	1	115	322	483	1461	179 bits (455)	2e-48	134/398 (34%)	204/398 (51%)	47/398 (12%)	5	GO:0005737; C:cytoplasm | GO:0015627; C:type II protein secretion system complex | GO:0005524; F:ATP binding | GO:0008565; F:protein transporter activity | GO:0015628; P:protein secretion by the type II secretion system	1	K02454;	ko03070; Bacterial secretion system	1	PF00437; T2SSE	> GSPE_ECOLI Reviewed Length: 493
Cluster 816	1554	CSE1_THET8	502	1	7	16	481	1461	186 bits (472)	1e-50	165/494 (33%)	240/494 (49%)	31/494 (6%)	1	GO:0051607; P:defense response to virus	1	K19123;		1	PF09481; CRISPR_Cse1	> CSE1_THET8 Reviewed Length: 502
Cluster 819	1551													0		0			0
Cluster 821	1551													0		0			0
Cluster 826	1548													0		0			0
Cluster 840	1533													0		0			0
Cluster 851	1524													0		0			0
Cluster 859	1521	OTSA_CROS8	474	1	3	133	451	1485	326 bits (836)	6e-104	184/455 (40%)	272/455 (60%)	10/455 (2%)	2	GO:0003825; F:alpha,alpha-trehalose-phosphate synthase (UDP-forming) activity | GO:0005992; P:trehalose biosynthetic process	1	K00697;	ko00500; Starch and sucrose metabolism	1	PF00982; Glyco_transf_20	> OTSA_CROS8 Reviewed Length: 474
Cluster 865	1518	VDH_PSEFL	482	1	1	67	482	1515	593 bits (1529)	0	358/483 (74%)	411/483 (85%)	1/483 (0%)	1	GO:0050608; F:vanillin dehydrogenase activity	0			1	PF00171; Aldedh	> VDH_PSEFL Reviewed Length: 482
Cluster 881	1506													0		0			0
Cluster 890	1500	NODT_RHILT	467	1	14	106	430	1401	106 bits (265)	2e-23	129/433 (30%)	210/433 (48%)	17/433 (4%)	5	GO:0016021; C:integral component of membrane | GO:0005886; C:plasma membrane | GO:0008289; F:lipid binding | GO:0005215; F:transporter activity | GO:0009877; P:nodulation	0			1	PF02321; OEP	> NODT_RHILT Reviewed Length: 467
Cluster 893	1500	RDPO_ACUOB	608	1	39	109	494	1416	206 bits (523)	4e-57	148/469 (32%)	235/469 (50%)	46/469 (10%)	4	GO:0009507; C:chloroplast | GO:0004519; F:endonuclease activity | GO:0003676; F:nucleic acid binding | GO:0003964; F:RNA-directed DNA polymerase activity	0			4	PF08388; GIIM | PF01844; HNH | PF00078; RVT_1 | PF13655; RVT_N	> RDPO_ACUOB Reviewed Length: 608
Cluster 900	1494													0		0			0
Cluster 902	1494	T408_BURM1	518	1	23	1	517	1470	350 bits (899)	5e-113	198/497 (40%)	277/497 (56%)	9/497 (2%)	4	GO:0003677; F:DNA binding | GO:0015074; P:DNA integration | GO:0006310; P:DNA recombination | GO:0032196; P:transposition	0			1	PF00665; rve	> T408_BURM1 Reviewed Length: 518
Cluster 906	1491													0		0			0
Cluster 911	1488	YBAR_BACSU	478	1	6	10	478	1443	471 bits (1211)	3e-160	279/478 (58%)	360/478 (75%)	5/478 (1%)	3	GO:0005887; C:integral component of plasma membrane | GO:0008271; F:secondary active sulfate transmembrane transporter activity | GO:0015116; F:sulfate transmembrane transporter activity	1	K03321;		2	PF01740; STAS | PF00916; Sulfate_transp	> YBAR_BACSU Reviewed Length: 478
Cluster 924	1482													0		0			0
Cluster 929	1479													0		0			0
Cluster 941	1473	PELF2_ASPTN	480	1	42	499	302	1287	100 bits (249)	3e-21	82/275 (30%)	122/275 (44%)	26/275 (9%)	4	GO:0005576; C:extracellular region | GO:0047490; F:pectin lyase activity | GO:0071555; P:cell wall organization | GO:0045490; P:pectin catabolic process	0			1	PF00544; Pec_lyase_C	> PELF2_ASPTN Reviewed Length: 480
Cluster 942	1473	NUON_PSEAE	486	1	1	1	486	1470	626 bits (1614)	0	382/491 (78%)	434/491 (88%)	6/491 (1%)	7	GO:0016021; C:integral component of membrane | GO:0005886; C:plasma membrane | GO:0008137; F:NADH dehydrogenase (ubiquinone) activity | GO:0048038; F:quinone binding | GO:0042773; P:ATP synthesis coupled electron transport | GO:0071236; P:cellular response to antibiotic | GO:0006810; P:transport	1	K00343;	ko00190; Oxidative phosphorylation	1	PF00361; Proton_antipo_M	> NUON_PSEAE Reviewed Length: 486
Cluster 948	1470	T1MH_METJA	558	1	117	103	555	1464	262 bits (670)	8e-79	170/468 (36%)	250/468 (53%)	43/468 (9%)	4	GO:0003677; F:DNA binding | GO:0008170; F:N-methyltransferase activity | GO:0009007; F:site-specific DNA-methyltransferase (adenine-specific) activity | GO:0009307; P:DNA restriction-modification system	1	K03427;		2	PF12161; HsdM_N | PF02384; N6_Mtase	> T1MH_METJA Reviewed Length: 558
Cluster 949	1470	PLYE_NEOFI	254	1	76	862	249	1449	91.7 bits (226)	2e-19	76/198 (38%)	102/198 (52%)	26/198 (13%)	4	GO:0005576; C:extracellular region | GO:0030570; F:pectate lyase activity | GO:0071555; P:cell wall organization | GO:0000272; P:polysaccharide catabolic process	0			1	PF03211; Pectate_lyase	> PLYE_NEOFI Reviewed Length: 254
Cluster 959	1464													0		0			0
Cluster 969	1461	MENE_BACP2	486	1	17	49	415	1206	109 bits (273)	1e-24	118/414 (29%)	186/414 (45%)	43/414 (10%)	3	GO:0005524; F:ATP binding | GO:0008756; F:o-succinylbenzoate-CoA ligase activity | GO:0009234; P:menaquinone biosynthetic process	1	K01911;	ko00130; Ubiquinone and other terpenoid-quinone biosynthesis	2	PF00501; AMP-binding | PF13193; AMP-binding_C	> MENE_BACP2 Reviewed Length: 486
Cluster 976	1458													0		0			0
Cluster 983	1455	FBH1_HUMAN	1043	1	439	1	939	1419	245 bits (626)	5e-70	184/515 (36%)	264/515 (51%)	56/515 (11%)	22	GO:0000785; C:chromatin | GO:0005634; C:nucleus | GO:0019005; C:SCF ubiquitin ligase complex | GO:0043138; F:3'-5' DNA helicase activity | GO:0005524; F:ATP binding | GO:0004003; F:ATP-dependent DNA helicase activity | GO:0003678; F:DNA helicase activity | GO:0015616; F:DNA translocase activity | GO:0003690; F:double-stranded DNA binding | GO:0003697; F:single-stranded DNA binding | GO:0008219; P…	1	K10300;		3	PF12937; F-box-like | PF00580; UvrD-helicase | PF13361; UvrD_C	> FBH1_HUMAN Reviewed Length: 1043
Cluster 996	1449	ARBA_CELJU	347	1	34	85	332	969	167 bits (423)	2e-45	102/310 (33%)	167/310 (54%)	26/310 (8%)	4	GO:0005576; C:extracellular region | GO:0046558; F:arabinan endo-1,5-alpha-L-arabinosidase activity | GO:0046872; F:metal ion binding | GO:0031222; P:arabinan catabolic process	0			1	PF04616; Glyco_hydro_43	> ARBA_CELJU Reviewed Length: 347
Cluster 999	1446													0		0			0
Cluster 1009	1440	PUTP_SALTY	502	2	1	350	363	1438	528 bits (1361)	0	283/363 (78%)	319/363 (88%)	0/363 (0%)	4	GO:0005887; C:integral component of plasma membrane | GO:0005298; F:proline:sodium symporter activity | GO:0031402; F:sodium ion binding | GO:0035524; P:proline transmembrane transport	1	K11928;		1	PF00474; SSF	> PUTP_SALTY Reviewed Length: 502
Cluster 1010	1440	CALB_CAUCR	485	1	14	40	479	1419	525 bits (1351)	0	268/466 (58%)	339/466 (73%)	6/466 (1%)	2	GO:0050269; F:coniferyl-aldehyde dehydrogenase activity | GO:0006081; P:cellular aldehyde metabolic process	1	K00154;		1	PF00171; Aldedh	> CALB_CAUCR Reviewed Length: 485
Cluster 1016	1437	Y1279_MYCS2	476	1	1	1	456	1383	375 bits (963)	2e-123	209/463 (45%)	306/463 (66%)	9/463 (2%)	0		0			1	PF11855; DUF3375	> Y1279_MYCS2 Reviewed Length: 476
Cluster 1021	1434													0		0			0
Cluster 1023	1434	PLYA_PAEBA	222	1	23	835	205	1422	158 bits (399)	2e-43	93/197 (47%)	117/197 (59%)	15/197 (8%)	5	GO:0005576; C:extracellular region | GO:0046872; F:metal ion binding | GO:0030570; F:pectate lyase activity | GO:0047490; F:pectin lyase activity | GO:0045490; P:pectin catabolic process	0			1	PF03211; Pectate_lyase	> PLYA_PAEBA Reviewed Length: 222
Cluster 1024	1434													0		0			0
Cluster 1029	1431													0		0			0
Cluster 1039	1425	WCAJ_ECOLI	464	1	50	199	464	1422	278 bits (712)	3e-86	176/418 (42%)	254/418 (61%)	13/418 (3%)	6	GO:0016021; C:integral component of membrane | GO:0005886; C:plasma membrane | GO:0016757; F:transferase activity, transferring glycosyl groups | GO:0089702; F:undecaprenyl-phosphate glucose phosphotransferase activity | GO:0009242; P:colanic acid biosynthetic process | GO:0009103; P:lipopolysaccharide biosynthetic process	1	K03606;		1	PF02397; Bac_transf	> WCAJ_ECOLI Reviewed Length: 464
Cluster 1048	1419													0		0			0
Cluster 1053	1416													0		0			0
Cluster 1070	1407													0		0			0
Cluster 1072	1407													0		0			0
Cluster 1084	1401													0		0			0
Cluster 1120	1386													0		0			0
Cluster 1143	1377	SRPC_SYNE7	393	1	1	13	381	1338	131 bits (329)	2e-32	124/442 (28%)	197/442 (45%)	61/442 (14%)	4	GO:0016021; C:integral component of membrane | GO:0005886; C:plasma membrane | GO:0015109; F:chromate transmembrane transporter activity | GO:0046687; P:response to chromate	1	K07240;		1	PF02417; Chromate_transp	> SRPC_SYNE7 Reviewed Length: 393
Cluster 1159	1371													0		0			0
Cluster 1173	1365													0		0			0
Cluster 1181	1362	Y3922_PSEAE	455	1	24	70	455	1359	269 bits (687)	8e-83	165/442 (37%)	240/442 (54%)	22/442 (5%)	0		0			1	PF07044; DUF1329	> Y3922_PSEAE Reviewed Length: 455
Cluster 1182	1362	CBDA_BURCE	465	1	18	22	452	1329	568 bits (1465)	0	260/437 (59%)	328/437 (75%)	3/437 (1%)	4	GO:0051537; F:2 iron, 2 sulfur cluster binding | GO:0018626; F:2-chlorobenzoate 1,2-dioxygenase activity | GO:0005506; F:iron ion binding | GO:0010128; P:benzoate catabolic process via CoA ligation	0			2	PF00355; Rieske | PF00848; Ring_hydroxyl_A	> CBDA_BURCE Reviewed Length: 465
Cluster 1190	1359													0		0			0
Cluster 1216	1350													0		0			0
Cluster 1217	1350													0		0			0
Cluster 1230	1347	DNAB_ECO57	471	1	27	22	468	1329	381 bits (978)	4e-126	216/446 (48%)	299/446 (67%)	14/446 (3%)	5	GO:1990077; C:primosome complex | GO:0005524; F:ATP binding | GO:0003677; F:DNA binding | GO:0003678; F:DNA helicase activity | GO:0006269; P:DNA replication, synthesis of RNA primer	1	K02314;	ko03030; DNA replication | ko04112; Cell cycle - Caulobacter	2	PF00772; DnaB | PF03796; DnaB_C	> DNAB_ECO57 Reviewed Length: 471
Cluster 1236	1344													0		0			0
Cluster 1238	1344	CITN_BACSU	426	1	2	52	424	1338	353 bits (906)	7e-116	215/429 (50%)	304/429 (71%)	6/429 (1%)	7	GO:0016021; C:integral component of membrane | GO:0005886; C:plasma membrane | GO:0015137; F:citrate transmembrane transporter activity | GO:0015293; F:symporter activity | GO:0005215; F:transporter activity | GO:0098656; P:anion transmembrane transport | GO:0006101; P:citrate metabolic process	1	K03300;		1	PF03600; CitMHS	> CITN_BACSU Reviewed Length: 426
Cluster 1246	1341	BENK_ACIAD	466	1	3	4	427	1257	365 bits (937)	5e-120	203/425 (48%)	296/425 (70%)	7/425 (2%)	4	GO:0016021; C:integral component of membrane | GO:0005886; C:plasma membrane | GO:0005215; F:transporter activity | GO:0055085; P:transmembrane transport	1	K05548;		1	PF07690; MFS_1	> BENK_ACIAD Reviewed Length: 466
Cluster 1247	1341													0		0			0
Cluster 1256	1338													0		0			0
Cluster 1264	1335													0		0			0
Cluster 1277	1332													0		0			0
Cluster 1295	1326	RSTB_ECOLI	433	1	164	559	419	1308	88.6 bits (218)	1e-17	84/259 (32%)	135/259 (52%)	12/259 (5%)	8	GO:0016021; C:integral component of membrane | GO:0005622; C:intracellular | GO:0005886; C:plasma membrane | GO:0005524; F:ATP binding | GO:0000155; F:phosphorelay sensor kinase activity | GO:0018106; P:peptidyl-histidine phosphorylation | GO:0000160; P:phosphorelay signal transduction system | GO:0046777; P:protein autophosphorylation	1	K07639;	ko02020; Two-component system	2	PF02518; HATPase_c | PF00512; HisKA	> RSTB_ECOLI Reviewed Length: 433
Cluster 1296	1326													0		0			0
Cluster 1309	1320	PELF1_ASPTN	388	1	103	418	384	1299	190 bits (482)	9e-54	107/295 (36%)	158/295 (54%)	14/295 (5%)	4	GO:0005576; C:extracellular region | GO:0047490; F:pectin lyase activity | GO:0071555; P:cell wall organization | GO:0045490; P:pectin catabolic process	0			1	PF00544; Pec_lyase_C	> PELF1_ASPTN Reviewed Length: 388
Cluster 1313	1317													0		0			0
Cluster 1327	1308	Y4ME_SINFN	420	1	4	7	331	969	169 bits (429)	6e-46	127/337 (38%)	173/337 (51%)	25/337 (7%)	1	GO:0016301; F:kinase activity	1	K07154;		3	PF13657; Couple_hipA | PF07804; HipA_C | PF07805; HipA_N	> Y4ME_SINFN Reviewed Length: 420
Cluster 1330	1308	VINT_BPSFV	385	1	2	7	382	1227	218 bits (556)	2e-64	137/407 (34%)	212/407 (52%)	26/407 (6%)	7	GO:0003677; F:DNA binding | GO:0016787; F:hydrolase activity | GO:0016740; F:transferase activity | GO:0015074; P:DNA integration | GO:0006310; P:DNA recombination | GO:0075713; P:establishment of integrated proviral latency | GO:0046718; P:viral entry into host cell	0			2	PF13356; DUF4102 | PF00589; Phage_integrase	> VINT_BPSFV Reviewed Length: 385
Cluster 1336	1305	Y4QI_SINFN	539	1	110	274	463	1284	202 bits (515)	3e-57	135/354 (38%)	193/354 (55%)	17/354 (5%)	0		1	K07484;		3	PF03050; DDE_Tnp_IS66 | PF13007; LZ_Tnp_IS66 | PF13005; zf-IS66	> Y4QI_SINFN Reviewed Length: 539
Cluster 1351	1296	FRPC_NEIMC	1829	-1	1436	1161	1762	76	194 bits (493)	6e-52	139/365 (38%)	194/365 (53%)	41/365 (11%)	4	GO:0009279; C:cell outer membrane | GO:0005576; C:extracellular region | GO:0005509; F:calcium ion binding | GO:0009405; P:pathogenesis	0			2	PF06594; HCBP_related | PF00353; HemolysinCabind	> FRPC_NEIMC Reviewed Length: 1829
Cluster 1352	1296	NICP_PSEPK	430	1	34	118	430	1293	476 bits (1226)	2e-164	241/397 (61%)	299/397 (75%)	5/397 (1%)	3	GO:0016021; C:integral component of membrane | GO:0015288; F:porin activity | GO:0019439; P:aromatic compound catabolic process	0			1	PF03573; OprD	> NICP_PSEPK Reviewed Length: 430
Cluster 1361	1290	XER_PSEAI	427	1	1	1	395	1191	545 bits (1404)	0	268/407 (66%)	316/407 (78%)	22/407 (5%)	7	GO:0005737; C:cytoplasm | GO:0003677; F:DNA binding | GO:0007049; P:cell cycle | GO:0051301; P:cell division | GO:0007059; P:chromosome segregation | GO:0015074; P:DNA integration | GO:0006310; P:DNA recombination	0			1	PF00589; Phage_integrase	> XER_PSEAI Reviewed Length: 427
Cluster 1369	1287	RDPO_ACUOB	608	1	142	10	582	1284	170 bits (430)	3e-45	140/453 (31%)	221/453 (49%)	40/453 (9%)	4	GO:0009507; C:chloroplast | GO:0004519; F:endonuclease activity | GO:0003676; F:nucleic acid binding | GO:0003964; F:RNA-directed DNA polymerase activity	0			4	PF08388; GIIM | PF01844; HNH | PF00078; RVT_1 | PF13655; RVT_N	> RDPO_ACUOB Reviewed Length: 608
Cluster 1382	1281	RLUB_PSEAE	386	1	1	1	355	1167	513 bits (1322)	1e-179	278/399 (70%)	306/399 (77%)	54/399 (14%)	4	GO:0005829; C:cytosol | GO:0009982; F:pseudouridine synthase activity | GO:0003723; F:RNA binding | GO:0000455; P:enzyme-directed rRNA pseudouridine synthesis	1	K06178;		2	PF00849; PseudoU_synth_2 | PF01479; S4	> RLUB_PSEAE Reviewed Length: 386
Cluster 1403	1275													0		0			0
Cluster 1404	1275													0		0			0
Cluster 1414	1272													0		0			0
Cluster 1424	1269	PRPD1_CORGL	498	1	62	43	453	1161	149 bits (375)	4e-38	133/399 (33%)	183/399 (46%)	33/399 (8%)	1	GO:0047547; F:2-methylcitrate dehydratase activity	1	K01720;	ko00640; Propanoate metabolism	1	PF03972; MmgE_PrpD	> PRPD1_CORGL Reviewed Length: 498
Cluster 1448	1260													0		0			0
Cluster 1457	1257	YDDS_BACSU	436	1	193	487	398	1080	67.8 bits (164)	6e-11	70/213 (33%)	96/213 (45%)	22/213 (10%)	3	GO:0016021; C:integral component of membrane | GO:0005886; C:plasma membrane | GO:0022857; F:transmembrane transporter activity	0			2	PF07690; MFS_1 | PF00083; Sugar_tr	> YDDS_BACSU Reviewed Length: 436
Cluster 1464	1254	AMAB2_GEOSE	409	1	2	25	394	1206	231 bits (589)	2e-69	147/400 (37%)	213/400 (53%)	13/400 (3%)	4	GO:0016813; F:hydrolase activity, acting on carbon-nitrogen (but not peptide) bonds, in linear amidines | GO:0042802; F:identical protein binding | GO:0050538; F:N-carbamoyl-L-amino-acid hydrolase activity | GO:0008152; P:metabolic process	0			2	PF07687; M20_dimer | PF01546; Peptidase_M20	> AMAB2_GEOSE Reviewed Length: 409
Cluster 1482	1245													0		0			0
Cluster 1490	1242													0		0			0
Cluster 1501	1236	DPAL_ECO57	398	1	45	130	396	1191	210 bits (534)	1e-61	140/361 (39%)	203/361 (56%)	16/361 (4%)	2	GO:0008838; F:diaminopropionate ammonia-lyase activity | GO:0030170; F:pyridoxal phosphate binding	1	K01751;		1	PF00291; PALP	> DPAL_ECO57 Reviewed Length: 398
Cluster 1506	1233	LEUC2_SALTY	473	1	63	1	468	1218	558 bits (1439)	0	276/406 (68%)	321/406 (79%)	0/406 (0%)	4	GO:0003861; F:3-isopropylmalate dehydratase activity | GO:0051539; F:4 iron, 4 sulfur cluster binding | GO:0046872; F:metal ion binding | GO:0009098; P:leucine biosynthetic process	1	K01703;	ko00290; Valine, leucine and isoleucine biosynthesis | ko00660; C5-Branched dibasic acid metabolism | ko01210; 2-Oxocarboxylic acid metabolism | ko01230; Biosynthesis of amino acids	1	PF00330; Aconitase	> LEUC2_SALTY Reviewed Length: 473
Cluster 1523	1227	SHU6_ECOLX	433	1	52	169	418	1197	202 bits (514)	3e-58	145/367 (40%)	196/367 (53%)	24/367 (7%)	0		0			1	PF04917; Shufflon_N	> SHU6_ECOLX Reviewed Length: 433
Cluster 1525	1227													0		0			0
Cluster 1533	1224	TAUA_ECOLI	320	1	18	307	319	1218	328 bits (840)	5e-108	155/304 (51%)	215/304 (71%)	2/304 (1%)	5	GO:0042597; C:periplasmic space | GO:0005215; F:transporter activity | GO:0009970; P:cellular response to sulfate starvation | GO:0015734; P:taurine transport | GO:0006810; P:transport	1	K15551;	ko00920; Sulfur metabolism | ko02010; ABC transporters	1	PF04069; OpuAC	> TAUA_ECOLI Reviewed Length: 320
Cluster 1556	1218	PILC_PSEAE	374	1	2	100	373	1215	618 bits (1593)	0	311/372 (84%)	348/372 (94%)	0/372 (0%)	3	GO:0016021; C:integral component of membrane | GO:0005886; C:plasma membrane | GO:0009306; P:protein secretion	0			1	PF00482; T2SSF	> PILC_PSEAE Reviewed Length: 374
Cluster 1578	1212	Y665_HAEIN	343	1	55	484	240	984	51.6 bits (122)	6e-06	47/188 (25%)	80/188 (43%)	23/188 (12%)	1	GO:0016301; F:kinase activity	1	K07154;		2	PF07804; HipA_C | PF07805; HipA_N	> Y665_HAEIN Reviewed Length: 343
Cluster 1593	1206	TNPA_BORPP	406	1	13	31	404	1200	367 bits (941)	4e-122	202/394 (51%)	261/394 (66%)	6/394 (2%)	3	GO:0003677; F:DNA binding | GO:0006310; P:DNA recombination | GO:0032196; P:transposition	0			3	PF01610; DDE_Tnp_ISL3 | PF13542; HTH_Tnp_ISL3 | PF14690; zf-ISL3	> TNPA_BORPP Reviewed Length: 406
Cluster 1610	1200	CYNX_ECOLI	384	1	13	67	373	1143	119 bits (297)	2e-28	136/367 (37%)	205/367 (56%)	14/367 (4%)	4	GO:0016021; C:integral component of membrane | GO:0005886; C:plasma membrane | GO:0009440; P:cyanate catabolic process | GO:0055085; P:transmembrane transport	1	K03449;		1	PF07690; MFS_1	> CYNX_ECOLI Reviewed Length: 384
Cluster 1611	1200	VPP_BPP2	590	1	271	1	574	909	331 bits (849)	4e-106	161/310 (52%)	212/310 (68%)	13/310 (4%)	3	GO:0005524; F:ATP binding | GO:0019069; P:viral capsid assembly | GO:0019076; P:viral release from host cell	0			2	PF06056; Terminase_5 | PF03237; Terminase_6	> VPP_BPP2 Reviewed Length: 590
Cluster 1615	1197	FRPA_NEIMB	1302	-1	288	975	527	265	169 bits (427)	9e-44	95/240 (40%)	143/240 (60%)	3/240 (1%)	4	GO:0009279; C:cell outer membrane | GO:0005576; C:extracellular region | GO:0005509; F:calcium ion binding | GO:0009405; P:pathogenesis	0			2	PF06594; HCBP_related | PF00353; HemolysinCabind	> FRPA_NEIMB Reviewed Length: 1302
Cluster 1619	1194													0		0			0
Cluster 1635	1188													0		0			0
Cluster 1641	1185													0		0			0
Cluster 1643	1185	PHHY_ACIAD	404	1	4	1	393	1173	516 bits (1330)	0	239/391 (61%)	305/391 (78%)	1/391 (0%)	3	GO:0018659; F:4-hydroxybenzoate 3-monooxygenase activity | GO:0071949; F:FAD binding | GO:0043640; P:benzoate catabolic process via hydroxylation	1	K00481;	ko00362; Benzoate degradation | ko01220; Degradation of aromatic compounds	1	PF01494; FAD_binding_3	> PHHY_ACIAD Reviewed Length: 404
Cluster 1652	1182	VINT_BPP4	439	1	12	1	404	1164	165 bits (417)	2e-44	127/412 (31%)	201/412 (49%)	43/412 (10%)	7	GO:0003677; F:DNA binding | GO:0016787; F:hydrolase activity | GO:0016740; F:transferase activity | GO:0015074; P:DNA integration | GO:0006310; P:DNA recombination | GO:0075713; P:establishment of integrated proviral latency | GO:0046718; P:viral entry into host cell	0			2	PF13356; DUF4102 | PF00589; Phage_integrase	> VINT_BPP4 Reviewed Length: 439
Cluster 1664	1179													0		0			0
Cluster 1686	1170	BP29_BPHC1	393	1	4	10	341	1026	319 bits (818)	5e-104	151/341 (44%)	227/341 (67%)	5/341 (1%)	1	GO:0019012; C:virion	0			1	PF04865; Baseplate_J	> BP29_BPHC1 Reviewed Length: 393
Cluster 1687	1170	BP29_BPHC1	393	1	4	10	341	1026	320 bits (819)	4e-104	150/341 (44%)	229/341 (67%)	5/341 (1%)	1	GO:0019012; C:virion	0			1	PF04865; Baseplate_J	> BP29_BPHC1 Reviewed Length: 393
Cluster 1707	1164													0		0			0
Cluster 1717	1161													0		0			0
Cluster 1726	1158													0		0			0
Cluster 1731	1155													0		0			0
Cluster 1736	1152	AOFB_DICDI	471	1	236	388	469	1113	83.2 bits (204)	5e-16	60/248 (24%)	110/248 (44%)	20/248 (8%)	1	GO:0016491; F:oxidoreductase activity	1	K00274;	ko00260; Glycine, serine and threonine metabolism | ko00330; Arginine and proline metabolism | ko00340; Histidine metabolism | ko00350; Tyrosine metabolism | ko00360; Phenylalanine metabolism | ko00380; Tryptophan metabolism | ko00950; Isoquinoline alkaloid biosynthesis | ko00982; Drug metabolism - cytochrome P450 | ko04726; Serotonergic synapse | ko04728; Dopaminergic synapse | ko05030; Cocaine …	1	PF01593; Amino_oxidase	> AOFB_DICDI Reviewed Length: 471
Cluster 1737	1152													0		0			0
Cluster 1754	1149													0		0			0
Cluster 1761	1146	BENE_ACIAD	394	1	25	1	387	1089	265 bits (676)	6e-83	177/363 (49%)	263/363 (72%)	0/363 (0%)	4	GO:0016021; C:integral component of membrane | GO:0005886; C:plasma membrane | GO:0042925; F:benzoate transporter activity | GO:0019439; P:aromatic compound catabolic process	1	K05782;		1	PF03594; BenE	> BENE_ACIAD Reviewed Length: 394
Cluster 1766	1143													0		0			0
Cluster 1767	1143													0		0			0
Cluster 1781	1140	VINT_BP186	336	1	1	31	330	1062	307 bits (786)	4e-100	162/345 (47%)	218/345 (63%)	16/345 (5%)	7	GO:0003677; F:DNA binding | GO:0016787; F:hydrolase activity | GO:0016740; F:transferase activity | GO:0015074; P:DNA integration | GO:0006310; P:DNA recombination | GO:0075713; P:establishment of integrated proviral latency | GO:0046718; P:viral entry into host cell	0			1	PF00589; Phage_integrase	> VINT_BP186 Reviewed Length: 336
Cluster 1792	1137													0		0			0
Cluster 1801	1134													0		0			0
Cluster 1828	1122	Y3085_AZOC5	735	1	488	448	720	1098	103 bits (256)	1e-22	69/234 (29%)	119/234 (51%)	18/234 (8%)	3	GO:0005622; C:intracellular | GO:0000155; F:phosphorelay sensor kinase activity | GO:0006355; P:regulation of transcription, DNA-templated	0			4	PF00563; EAL | PF01590; GAF | PF00990; GGDEF | PF00989; PAS	> Y3085_AZOC5 Reviewed Length: 735
Cluster 1830	1122	CATB_PSEPU	375	1	1	1	374	1116	642 bits (1655)	0	318/374 (85%)	346/374 (93%)	2/374 (1%)	5	GO:0018850; F:chloromuconate cycloisomerase activity | GO:0030145; F:manganese ion binding | GO:0018849; F:muconate cycloisomerase activity | GO:0042952; P:beta-ketoadipate pathway | GO:0009063; P:cellular amino acid catabolic process	0			2	PF13378; MR_MLE_C | PF02746; MR_MLE_N	> CATB_PSEPU Reviewed Length: 375
Cluster 1840	1119	NDPA_SHEAM	342	1	1	1	313	996	90.5 bits (223)	4e-19	82/334 (25%)	144/334 (43%)	23/334 (7%)	2	GO:0005737; C:cytoplasm | GO:0009295; C:nucleoid	1	K06899;		1	PF04245; NA37	> NDPA_SHEAM Reviewed Length: 342
Cluster 1846	1116													0		0			0
Cluster 1847	1116													0		0			0
Cluster 1848	1116	YO23_BPHC1	376	1	5	16	373	1101	294 bits (753)	9e-95	159/369 (43%)	209/369 (57%)	7/369 (2%)	0		0			1	PF10758; DUF2586	> YO23_BPHC1 Reviewed Length: 376
Cluster 1849	1116													0		0			0
Cluster 1867	1110													0		0			0
Cluster 1868	1110													0		0			0
Cluster 1875	1107													0		0			0
Cluster 1887	1104													0		0			0
Cluster 1899	1101													0		0			0
Cluster 1902	1101													0		0			0
Cluster 1913	1098	NEK6_ORYSJ	534	1	49	196	245	861	74.7 bits (182)	3e-13	66/226 (29%)	103/226 (46%)	33/226 (15%)	3	GO:0005524; F:ATP binding | GO:0004674; F:protein serine/threonine kinase activity | GO:0006468; P:protein phosphorylation	0			1	PF00069; Pkinase	> NEK6_ORYSJ Reviewed Length: 534
Cluster 1939	1092													0		0			0
Cluster 1940	1092	PSEI_HELPY	340	1	3	82	332	1068	267 bits (683)	8e-85	144/331 (44%)	209/331 (63%)	3/331 (1%)	3	GO:0046872; F:metal ion binding | GO:0016740; F:transferase activity | GO:0016051; P:carbohydrate biosynthetic process	1	K15898;	ko00520; Amino sugar and nucleotide sugar metabolism	2	PF03102; NeuB | PF08666; SAF	> PSEI_HELPY Reviewed Length: 340
Cluster 1947	1089	VINT_BP186	336	1	1	31	330	1053	303 bits (776)	8e-99	160/345 (46%)	207/345 (60%)	19/345 (6%)	7	GO:0003677; F:DNA binding | GO:0016787; F:hydrolase activity | GO:0016740; F:transferase activity | GO:0015074; P:DNA integration | GO:0006310; P:DNA recombination | GO:0075713; P:establishment of integrated proviral latency | GO:0046718; P:viral entry into host cell	0			1	PF00589; Phage_integrase	> VINT_BP186 Reviewed Length: 336
Cluster 1970	1083	TCPE_VIBC3	340	1	7	61	316	1002	78.2 bits (191)	8e-15	69/322 (21%)	143/322 (44%)	20/322 (6%)	3	GO:0016021; C:integral component of membrane | GO:0005886; C:plasma membrane | GO:0009306; P:protein secretion	1	K10934;	ko05110; Vibrio cholerae infection | ko05111; Vibrio cholerae pathogenic cycle	1	PF00482; T2SSF	> TCPE_VIBC3 Reviewed Length: 340
Cluster 1971	1083													0		0			0
Cluster 1977	1080	ALR_PSEU5	358	1	1	1	356	1068	530 bits (1366)	0	261/356 (73%)	298/356 (84%)	0/356 (0%)	3	GO:0008784; F:alanine racemase activity | GO:0030170; F:pyridoxal phosphate binding | GO:0030632; P:D-alanine biosynthetic process	1	K01775;	ko00473; D-Alanine metabolism | ko01502; Vancomycin resistance	2	PF00842; Ala_racemase_C | PF01168; Ala_racemase_N	> ALR_PSEU5 Reviewed Length: 358
Cluster 1988	1077													0		0			0
Cluster 1992	1074													0		0			0
Cluster 2006	1068	DOSC_SHIBS	460	1	270	532	455	1062	117 bits (294)	4e-28	69/189 (37%)	108/189 (57%)	15/189 (8%)	5	GO:0052621; F:diguanylate cyclase activity | GO:0005525; F:GTP binding | GO:0020037; F:heme binding | GO:0046872; F:metal ion binding | GO:0019825; F:oxygen binding	1	K13069;		1	PF00990; GGDEF	> DOSC_SHIBS Reviewed Length: 460
Cluster 2021	1062	ARSB_BACSU	346	1	2	10	341	1029	412 bits (1058)	2e-141	208/340 (61%)	275/340 (81%)	0/340 (0%)	8	GO:0005887; C:integral component of plasma membrane | GO:0015104; F:antimonite transmembrane transporter activity | GO:0015297; F:antiporter activity | GO:0015105; F:arsenite transmembrane transporter activity | GO:0005342; F:organic acid transmembrane transporter activity | GO:0015699; P:antimonite transport | GO:0015700; P:arsenite transport | GO:0046685; P:response to arsenic-containing substa…	1	K03325;		1	PF01758; SBF	> ARSB_BACSU Reviewed Length: 346
Cluster 2022	1062	FRPC_NEIMC	1829	-1	1432	891	1712	1	150 bits (379)	6e-38	117/302 (39%)	164/302 (54%)	26/302 (9%)	4	GO:0009279; C:cell outer membrane | GO:0005576; C:extracellular region | GO:0005509; F:calcium ion binding | GO:0009405; P:pathogenesis	0			2	PF06594; HCBP_related | PF00353; HemolysinCabind	> FRPC_NEIMC Reviewed Length: 1829
Cluster 2023	1062													0		0			0
Cluster 2037	1059	YBEQ_ECOLI	325	1	50	505	206	990	74.7 bits (182)	1e-13	58/164 (35%)	85/164 (52%)	9/164 (5%)	1	GO:0006979; P:response to oxidative stress	1	K07126;		1	PF08238; Sel1	> YBEQ_ECOLI Reviewed Length: 325
Cluster 2039	1059	CP84_BP186	334	-1	13	786	280	16	218 bits (554)	6e-66	119/270 (44%)	169/270 (63%)	15/270 (6%)	1	GO:0016491; F:oxidoreductase activity	0			1	PF01507; PAPS_reduct	> CP84_BP186 Reviewed Length: 334
Cluster 2047	1056	ADH3_GEOSE	339	1	13	46	336	1014	198 bits (503)	3e-58	129/326 (40%)	182/326 (56%)	5/326 (2%)	2	GO:0004022; F:alcohol dehydrogenase (NAD) activity | GO:0008270; F:zinc ion binding	0			2	PF08240; ADH_N | PF00107; ADH_zinc_N	> ADH3_GEOSE Reviewed Length: 339
Cluster 2049	1056	SOFIC_SHEON	372	1	157	436	346	1023	62.4 bits (150)	2e-09	52/200 (26%)	94/200 (47%)	14/200 (7%)	5	GO:0005524; F:ATP binding | GO:0000287; F:magnesium ion binding | GO:0070733; F:protein adenylyltransferase activity | GO:0042803; F:protein homodimerization activity | GO:0018117; P:protein adenylylation	0			2	PF02661; Fic | PF13784; Fic_N	> SOFIC_SHEON Reviewed Length: 372
Cluster 2060	1053													0		0			0
Cluster 2061	1053													0		0			0
Cluster 2070	1050	VANA_PSES9	329	1	1	70	318	1023	522 bits (1345)	0	257/318 (81%)	284/318 (89%)	0/318 (0%)	4	GO:0051537; F:2 iron, 2 sulfur cluster binding | GO:0005506; F:iron ion binding | GO:0018489; F:vanillate monooxygenase activity | GO:0046274; P:lignin catabolic process	1	K03862;	ko00627; Aminobenzoate degradation	1	PF00355; Rieske	> VANA_PSES9 Reviewed Length: 329
Cluster 2086	1044													0		0			0
Cluster 2089	1041													0		0			0
Cluster 2103	1038	KAS2_STRCN	419	1	180	412	361	930	44.7 bits (104)	0.001	50/186 (27%)	76/186 (41%)	17/186 (9%)	2	GO:0016746; F:transferase activity, transferring acyl groups | GO:0017000; P:antibiotic biosynthetic process	0			2	PF00109; ketoacyl-synt | PF02801; Ketoacyl-synt_C	> KAS2_STRCN Reviewed Length: 419
Cluster 2104	1038	YC48L_SYNY3	342	1	16	7	303	825	54.3 bits (129)	6e-07	78/304 (26%)	123/304 (40%)	47/304 (15%)	0		0			1	PF14870; PSII_BNR	> YC48L_SYNY3 Reviewed Length: 342
Cluster 2113	1035													0		0			0
Cluster 2114	1035	MOTB_ECO57	308	1	9	19	281	876	156 bits (394)	7e-43	114/287 (40%)	175/287 (61%)	15/287 (5%)	4	GO:0016021; C:integral component of membrane | GO:0005886; C:plasma membrane | GO:0097588; P:archaeal or bacterial-type flagellum-dependent cell motility | GO:0006935; P:chemotaxis	1	K02557;	ko02030; Bacterial chemotaxis | ko02040; Flagellar assembly	2	PF13677; MotB_plug | PF00691; OmpA	> MOTB_ECO57 Reviewed Length: 308
Cluster 2122	1032													0		0			0
Cluster 2137	1029	CHEY_THEMA	120	1	4	40	108	354	59.3 bits (142)	1e-09	35/106 (33%)	61/106 (58%)	2/106 (2%)	5	GO:0005737; C:cytoplasm | GO:0046872; F:metal ion binding | GO:0097588; P:archaeal or bacterial-type flagellum-dependent cell motility | GO:0006935; P:chemotaxis | GO:0000160; P:phosphorelay signal transduction system	1	K03413;	ko02020; Two-component system | ko02030; Bacterial chemotaxis	1	PF00072; Response_reg	> CHEY_THEMA Reviewed Length: 120
Cluster 2155	1026													0		0			0
Cluster 2156	1026													0		0			0
Cluster 2166	1023													0		0			0
Cluster 2177	1020	CAPSD_BPP2	357	1	1	7	329	969	229 bits (585)	2e-70	124/330 (38%)	201/330 (61%)	10/330 (3%)	1	GO:0019028; C:viral capsid	0			1	PF05125; Phage_cap_P2	> CAPSD_BPP2 Reviewed Length: 357
Cluster 2178	1020	CAPSD_BPP2	357	1	1	7	329	969	216 bits (551)	2e-65	121/333 (36%)	198/333 (59%)	16/333 (5%)	1	GO:0019028; C:viral capsid	0			1	PF05125; Phage_cap_P2	> CAPSD_BPP2 Reviewed Length: 357
Cluster 2179	1020	ACOC_PSEPU	370	1	104	97	320	840	62.4 bits (150)	1e-09	70/248 (28%)	108/248 (44%)	31/248 (13%)	2	GO:0004742; F:dihydrolipoyllysine-residue acetyltransferase activity | GO:0045150; P:acetoin catabolic process	0			2	PF00561; Abhydrolase_1 | PF00364; Biotin_lipoyl	> ACOC_PSEPU Reviewed Length: 370
Cluster 2202	1014	Y1895_MYCTU	384	1	34	100	330	984	64.7 bits (156)	3e-10	89/304 (29%)	131/304 (43%)	16/304 (5%)	2	GO:0004022; F:alcohol dehydrogenase (NAD) activity | GO:0008270; F:zinc ion binding	0			2	PF08240; ADH_N | PF00107; ADH_zinc_N	> Y1895_MYCTU Reviewed Length: 384
Cluster 2203	1014													0		0			0
Cluster 2204	1014	YQAJ_BACSU	180	1	9	64	180	597	127 bits (318)	2e-33	73/181 (40%)	112/181 (62%)	12/181 (7%)	2	GO:0003677; F:DNA binding | GO:0004518; F:nuclease activity	0			1	PF09588; YqaJ	> YQAJ_BACSU Reviewed Length: 319
Cluster 2213	1011													0		0			0
Cluster 2215	1011	XYLZ_PSEPU	336	1	1	1	336	1008	556 bits (1433)	0	278/336 (83%)	312/336 (93%)	0/336 (0%)	5	GO:0051537; F:2 iron, 2 sulfur cluster binding | GO:0009055; F:electron carrier activity | GO:0008860; F:ferredoxin-NAD+ reductase activity | GO:0046872; F:metal ion binding | GO:0019439; P:aromatic compound catabolic process	1	K05784;	ko00362; Benzoate degradation | ko00364; Fluorobenzoate degradation | ko00622; Xylene degradation | ko01220; Degradation of aromatic compounds	3	PF00970; FAD_binding_6 | PF00111; Fer2 | PF00175; NAD_binding_1	> XYLZ_PSEPU Reviewed Length: 336
Cluster 2228	1005	YQJG_ECOLI	328	1	1	1	324	966	390 bits (1003)	1e-133	203/324 (63%)	241/324 (74%)	2/324 (1%)	1	GO:0016491; F:oxidoreductase activity	1	K07393;		1	PF13409; GST_N_2	> YQJG_ECOLI Reviewed Length: 328
Cluster 2229	1005	CDHR_PSEAE	336	1	44	133	309	939	115 bits (289)	6e-28	86/274 (31%)	129/274 (47%)	13/274 (5%)	6	GO:0019172; F:glyoxalase III activity | GO:0043565; F:sequence-specific DNA binding | GO:0003700; F:transcription factor activity, sequence-specific DNA binding | GO:0019243; P:methylglyoxal catabolic process to D-lactate via S-lactoyl-glutathione | GO:0009896; P:positive regulation of catabolic process | GO:0006351; P:transcription, DNA-templated	1	K17736;		2	PF01965; DJ-1_PfpI | PF12833; HTH_18	> CDHR_PSEAE Reviewed Length: 336
Cluster 2248	1002	YQAJ_BACSU	180	1	3	34	180	585	135 bits (341)	1e-36	79/187 (42%)	116/187 (62%)	12/187 (6%)	2	GO:0003677; F:DNA binding | GO:0004518; F:nuclease activity	0			1	PF09588; YqaJ	> YQAJ_BACSU Reviewed Length: 319
Cluster 2249	1002													0		0			0
Cluster 2257	999													0		0			0
Cluster 2283	993	SERA_METTH	525	1	33	115	308	948	204 bits (519)	4e-59	117/281 (42%)	164/281 (58%)	8/281 (3%)	4	GO:0016597; F:amino acid binding | GO:0051287; F:NAD binding | GO:0004617; F:phosphoglycerate dehydrogenase activity | GO:0006564; P:L-serine biosynthetic process	1	K00058;	ko00260; Glycine, serine and threonine metabolism | ko00680; Methane metabolism | ko01200; Carbon metabolism | ko01230; Biosynthesis of amino acids	3	PF00389; 2-Hacid_dh | PF02826; 2-Hacid_dh_C | PF01842; ACT	> SERA_METTH Reviewed Length: 525
Cluster 2284	993													0		0			0
Cluster 2310	984	MGTE_BACSU	451	1	168	139	446	975	95.5 bits (236)	1e-20	78/284 (27%)	143/284 (50%)	10/284 (4%)	5	GO:0016021; C:integral component of membrane | GO:0005886; C:plasma membrane | GO:0015095; F:magnesium ion transmembrane transporter activity | GO:0046872; F:metal ion binding | GO:0015693; P:magnesium ion transport	1	K06213;		3	PF00571; CBS | PF01769; MgtE | PF03448; MgtE_N	> MGTE_BACSU Reviewed Length: 451
Cluster 2311	984													0		0			0
Cluster 2318	981	INSH6_ECOLI	338	1	16	7	327	939	360 bits (925)	9e-122	173/312 (55%)	222/312 (71%)	1/312 (0%)	3	GO:0003677; F:DNA binding | GO:0004803; F:transposase activity | GO:0006313; P:transposition, DNA-mediated	1	K07481;		2	PF01609; DDE_Tnp_1 | PF05598; DUF772	> INSH6_ECOLI Reviewed Length: 338
Cluster 2334	978	YO35_BPHC1	533	1	240	16	531	969	177 bits (449)	3e-49	105/318 (33%)	175/318 (55%)	26/318 (8%)	0		0			0		> YO35_BPHC1 Reviewed Length: 533
Cluster 2349	975													0		0			0
Cluster 2362	972	ADRA_ECOL6	371	1	204	451	369	951	117 bits (294)	1e-28	67/167 (40%)	100/167 (60%)	1/167 (1%)	2	GO:0016021; C:integral component of membrane | GO:0005886; C:plasma membrane	1	K18968;		2	PF00990; GGDEF | PF05230; MASE2	> ADRA_ECOL6 Reviewed Length: 371
Cluster 2379	969													0		0			0
Cluster 2391	966													0		0			0
Cluster 2392	966													0		0			0
Cluster 2406	963													0		0			0
Cluster 2409	963													0		0			0
Cluster 2423	960													0		0			0
Cluster 2424	960													0		0			0
Cluster 2425	960													0		0			0
Cluster 2439	954													0		0			0
Cluster 2441	954	VANB_PSEUH	317	1	1	1	303	909	381 bits (978)	2e-130	189/303 (62%)	231/303 (76%)	0/303 (0%)	5	GO:0051537; F:2 iron, 2 sulfur cluster binding | GO:0009055; F:electron carrier activity | GO:0046872; F:metal ion binding | GO:0016491; F:oxidoreductase activity | GO:0046274; P:lignin catabolic process	1	K03863;	ko00627; Aminobenzoate degradation	2	PF00111; Fer2 | PF00175; NAD_binding_1	> VANB_PSEUH Reviewed Length: 317
Cluster 2442	954													0		0			0
Cluster 2449	951													0		0			0
Cluster 2457	948													0		0			0
Cluster 2458	948													0		0			0
Cluster 2471	945													0		0			0
Cluster 2489	942	XYLS3_PSEPU	331	1	6	1	317	936	469 bits (1207)	9e-165	222/312 (71%)	260/312 (83%)	0/312 (0%)	5	GO:0005737; C:cytoplasm | GO:0043565; F:sequence-specific DNA binding | GO:0003700; F:transcription factor activity, sequence-specific DNA binding | GO:0019439; P:aromatic compound catabolic process | GO:0006351; P:transcription, DNA-templated	0			2	PF14525; AraC_binding_2 | PF12833; HTH_18	> XYLS3_PSEPU Reviewed Length: 331
Cluster 2490	942	CATA_ACIAD	311	1	1	1	308	924	344 bits (882)	7e-116	171/310 (55%)	218/310 (70%)	4/310 (1%)	4	GO:0018576; F:catechol 1,2-dioxygenase activity | GO:0008199; F:ferric iron binding | GO:0042952; P:beta-ketoadipate pathway | GO:0019614; P:catechol-containing compound catabolic process	1	K03381;	ko00361; Chlorocyclohexane and chlorobenzene degradation | ko00362; Benzoate degradation | ko00364; Fluorobenzoate degradation | ko00623; Toluene degradation | ko01220; Degradation of aromatic compounds	2	PF00775; Dioxygenase_C | PF04444; Dioxygenase_N	> CATA_ACIAD Reviewed Length: 311
Cluster 2499	939													0		0			0
Cluster 2518	936	PILT_PSEAE	344	1	35	88	298	882	87.8 bits (216)	2e-18	83/280 (30%)	136/280 (49%)	31/280 (11%)	6	GO:0005737; C:cytoplasm | GO:0044096; C:type IV pilus | GO:0005524; F:ATP binding | GO:0043108; P:pilus retraction | GO:0006810; P:transport | GO:0043107; P:type IV pilus-dependent motility	1	K02669;		1	PF00437; T2SSE	> PILT_PSEAE Reviewed Length: 344
Cluster 2519	936													0		0			0
Cluster 2531	933	PCAQ_AGRFC	311	1	2	7	307	921	206 bits (523)	4e-62	120/306 (39%)	174/306 (57%)	1/306 (0%)	5	GO:0003677; F:DNA binding | GO:0003700; F:transcription factor activity, sequence-specific DNA binding | GO:0019619; P:3,4-dihydroxybenzoate catabolic process | GO:0045893; P:positive regulation of transcription, DNA-templated | GO:0006351; P:transcription, DNA-templated	1	K02623;		2	PF00126; HTH_1 | PF03466; LysR_substrate	> PCAQ_AGRFC Reviewed Length: 311
Cluster 2532	933	LTRA_KLEPN	309	1	3	1	295	879	149 bits (376)	1e-40	103/296 (35%)	163/296 (55%)	6/296 (2%)	3	GO:0003677; F:DNA binding | GO:0003700; F:transcription factor activity, sequence-specific DNA binding | GO:0006351; P:transcription, DNA-templated	0			2	PF00126; HTH_1 | PF03466; LysR_substrate	> LTRA_KLEPN Reviewed Length: 309
Cluster 2533	933													0		0			0
Cluster 2546	930	ARE_SULSF	306	1	79	193	283	813	130 bits (326)	2e-33	77/208 (37%)	111/208 (53%)	4/208 (2%)	3	GO:0004063; F:aryldialkylphosphatase activity | GO:0004064; F:arylesterase activity | GO:0019439; P:aromatic compound catabolic process	0			1	PF07859; Abhydrolase_3	> ARE_SULSF Reviewed Length: 306
Cluster 2567	927	GCVA_ECO57	305	1	8	19	293	903	218 bits (554)	9e-67	124/296 (42%)	176/296 (59%)	11/296 (4%)	4	GO:0005737; C:cytoplasm | GO:0003677; F:DNA binding | GO:0003700; F:transcription factor activity, sequence-specific DNA binding | GO:0006351; P:transcription, DNA-templated	1	K03566;		2	PF00126; HTH_1 | PF03466; LysR_substrate	> GCVA_ECO57 Reviewed Length: 305
Cluster 2580	924	TRXR_ARTBC	404	1	63	109	334	834	69.7 bits (169)	5e-12	71/274 (26%)	117/274 (43%)	34/274 (12%)	2	GO:0005576; C:extracellular region | GO:0004791; F:thioredoxin-disulfide reductase activity	0			1	PF07992; Pyr_redox_2	> TRXR_ARTBC Reviewed Length: 404
Cluster 2581	924													0		0			0
Cluster 2582	924	YWQG_BACSU	261	1	8	151	260	918	143 bits (360)	1e-38	94/269 (35%)	139/269 (52%)	29/269 (11%)	0		0			1	PF09234; DUF1963	> YWQG_BACSU Reviewed Length: 261
Cluster 2596	921													0		0			0
Cluster 2597	921	WAPA_BACNB	2347	1	2092	85	2248	585	71.2 bits (173)	3e-12	52/169 (31%)	78/169 (46%)	14/169 (8%)	6	GO:0005618; C:cell wall | GO:0005576; C:extracellular region | GO:0004519; F:endonuclease activity | GO:0004549; F:tRNA-specific ribonuclease activity | GO:0097264; P:self proteolysis | GO:0016078; P:tRNA catabolic process	0			1	PF05593; RHS_repeat	> WAPA_BACNB Reviewed Length: 2347
Cluster 2598	921													0		0			0
Cluster 2613	918	DMLR_ECOLI	307	1	5	22	296	897	325 bits (833)	1e-108	164/292 (56%)	213/292 (73%)	0/292 (0%)	6	GO:0003677; F:DNA binding | GO:0003700; F:transcription factor activity, sequence-specific DNA binding | GO:0006108; P:malate metabolic process | GO:0045892; P:negative regulation of transcription, DNA-templated | GO:0045893; P:positive regulation of transcription, DNA-templated | GO:0006351; P:transcription, DNA-templated	1	K16135;		2	PF00126; HTH_1 | PF03466; LysR_substrate	> DMLR_ECOLI Reviewed Length: 307
Cluster 2623	915	YNFL_ECOLI	297	1	3	7	286	858	105 bits (262)	9e-25	89/285 (31%)	144/285 (51%)	2/285 (1%)	4	GO:0003677; F:DNA binding | GO:0003700; F:transcription factor activity, sequence-specific DNA binding | GO:0006355; P:regulation of transcription, DNA-templated | GO:0006351; P:transcription, DNA-templated	0			2	PF00126; HTH_1 | PF03466; LysR_substrate	> YNFL_ECOLI Reviewed Length: 297
Cluster 2624	915													0		0			0
Cluster 2625	915													0		0			0
Cluster 2640	912	ALSR_BACSU	302	1	1	1	285	858	134 bits (337)	4e-35	91/290 (31%)	146/290 (50%)	9/290 (3%)	4	GO:0003677; F:DNA binding | GO:0003700; F:transcription factor activity, sequence-specific DNA binding | GO:0045151; P:acetoin biosynthetic process | GO:0006351; P:transcription, DNA-templated	0			2	PF00126; HTH_1 | PF03466; LysR_substrate	> ALSR_BACSU Reviewed Length: 302
Cluster 2641	912	NAHR_PSEPU	300	1	2	13	292	876	141 bits (355)	9e-38	97/292 (33%)	144/292 (49%)	5/292 (2%)	5	GO:0005737; C:cytoplasm | GO:0003677; F:DNA binding | GO:0003700; F:transcription factor activity, sequence-specific DNA binding | GO:0019439; P:aromatic compound catabolic process | GO:0006351; P:transcription, DNA-templated	0			2	PF00126; HTH_1 | PF03466; LysR_substrate	> NAHR_PSEPU Reviewed Length: 300
Cluster 2642	912	PILT_PSEAE	344	1	182	349	338	822	109 bits (272)	6e-26	64/158 (41%)	93/158 (59%)	1/158 (1%)	6	GO:0005737; C:cytoplasm | GO:0044096; C:type IV pilus | GO:0005524; F:ATP binding | GO:0043108; P:pilus retraction | GO:0006810; P:transport | GO:0043107; P:type IV pilus-dependent motility	1	K02669;		1	PF00437; T2SSE	> PILT_PSEAE Reviewed Length: 344
Cluster 2656	909													0		0			0
Cluster 2666	906													0		0			0
Cluster 2667	906													0		0			0
Cluster 2676	903	YO33_BPHC1	258	1	40	214	244	861	61.2 bits (147)	2e-09	57/219 (26%)	93/219 (42%)	17/219 (8%)	0		0			0		> YO33_BPHC1 Reviewed Length: 258
Cluster 2677	903													0		0			0
Cluster 2689	900	ALSR_BACSU	302	1	1	4	286	864	224 bits (570)	2e-69	118/287 (41%)	163/287 (57%)	1/287 (0%)	4	GO:0003677; F:DNA binding | GO:0003700; F:transcription factor activity, sequence-specific DNA binding | GO:0045151; P:acetoin biosynthetic process | GO:0006351; P:transcription, DNA-templated	0			2	PF00126; HTH_1 | PF03466; LysR_substrate	> ALSR_BACSU Reviewed Length: 302
Cluster 2703	897													0		0			0
Cluster 2704	897	YCAN_ECOLI	302	1	2	7	289	879	236 bits (601)	4e-74	128/291 (44%)	191/291 (66%)	3/291 (1%)	3	GO:0003677; F:DNA binding | GO:0003700; F:transcription factor activity, sequence-specific DNA binding | GO:0006351; P:transcription, DNA-templated	0			2	PF00126; HTH_1 | PF03466; LysR_substrate	> YCAN_ECOLI Reviewed Length: 302
Cluster 2705	897	AES_SHIF8	319	1	72	148	317	879	87.0 bits (214)	2e-18	86/254 (34%)	129/254 (51%)	18/254 (7%)	3	GO:0005737; C:cytoplasm | GO:0052689; F:carboxylic ester hydrolase activity | GO:0008152; P:metabolic process	1	K01066;		1	PF07859; Abhydrolase_3	> AES_SHIF8 Reviewed Length: 319
Cluster 2706	897	GALE_VIBCL	328	1	53	76	328	894	271 bits (693)	2e-87	140/276 (51%)	192/276 (70%)	3/276 (1%)	4	GO:0050662; F:coenzyme binding | GO:0003978; F:UDP-glucose 4-epimerase activity | GO:0006012; P:galactose metabolic process | GO:0009243; P:O antigen biosynthetic process	0			1	PF01370; Epimerase	> GALE_VIBCL Reviewed Length: 328
Cluster 2707	897													0		0			0
Cluster 2718	894	GLTC_BACSU	300	1	1	1	260	783	110 bits (275)	2e-26	78/262 (30%)	130/262 (50%)	3/262 (1%)	5	GO:0003677; F:DNA binding | GO:0003700; F:transcription factor activity, sequence-specific DNA binding | GO:0006537; P:glutamate biosynthetic process | GO:0006355; P:regulation of transcription, DNA-templated | GO:0006351; P:transcription, DNA-templated	1	K09681;		2	PF00126; HTH_1 | PF03466; LysR_substrate	> GLTC_BACSU Reviewed Length: 300
Cluster 2736	891	EPSB_RALSL	750	1	561	79	706	555	62.8 bits (151)	1e-09	57/164 (35%)	83/164 (51%)	23/164 (14%)	10	GO:0005576; C:extracellular region | GO:0016021; C:integral component of membrane | GO:0005886; C:plasma membrane | GO:0005524; F:ATP binding | GO:0004713; F:protein tyrosine kinase activity | GO:0015542; F:sugar efflux transmembrane transporter activity | GO:0006859; P:extracellular carbohydrate transport | GO:0045226; P:extracellular polysaccharide biosynthetic process | GO:0009103; P:lipopolys…	0			3	PF01656; CbiA | PF13807; GNVR | PF02706; Wzz	> EPSB_RALSL Reviewed Length: 750
Cluster 2762	885	SCAF_BPHC1	298	1	8	19	269	825	147 bits (371)	3e-40	98/275 (36%)	146/275 (53%)	19/275 (7%)	3	GO:0008236; F:serine-type peptidase activity | GO:0019069; P:viral capsid assembly | GO:0019076; P:viral release from host cell	0			1	PF05929; Phage_GPO	> SCAF_BPHC1 Reviewed Length: 298
Cluster 2771	882	CHER2_PSEPK	275	1	7	73	254	813	124 bits (310)	1e-31	73/250 (29%)	132/250 (53%)	5/250 (2%)	2	GO:0008983; F:protein-glutamate O-methyltransferase activity | GO:0006935; P:chemotaxis	1	K00575;	ko02020; Two-component system | ko02030; Bacterial chemotaxis	2	PF01739; CheR | PF03705; CheR_N	> CHER2_PSEPK Reviewed Length: 275
Cluster 2785	879	INSD1_ECOLI	301	1	1	1	286	858	332 bits (850)	1e-111	166/286 (58%)	204/286 (71%)	0/286 (0%)	4	GO:0003677; F:DNA binding | GO:0015074; P:DNA integration | GO:0006310; P:DNA recombination | GO:0032196; P:transposition	1	K07497;		2	PF13276; HTH_21 | PF00665; rve	> INSD1_ECOLI Reviewed Length: 301
Cluster 2787	879	YBEQ_ECOLI	325	1	126	247	300	774	67.0 bits (162)	2e-11	56/176 (32%)	81/176 (46%)	1/176 (1%)	1	GO:0006979; P:response to oxidative stress	1	K07126;		1	PF08238; Sel1	> YBEQ_ECOLI Reviewed Length: 325
Cluster 2800	876	YNEJ_ECOLI	293	1	1	1	278	846	218 bits (556)	2e-67	121/287 (42%)	171/287 (60%)	14/287 (5%)	3	GO:0003677; F:DNA binding | GO:0003700; F:transcription factor activity, sequence-specific DNA binding | GO:0006351; P:transcription, DNA-templated	0			2	PF00126; HTH_1 | PF03466; LysR_substrate	> YNEJ_ECOLI Reviewed Length: 293
Cluster 2801	876													0		0			0
Cluster 2802	876													0		0			0
Cluster 2817	873	AMPR_CITKO	285	1	1	1	285	858	365 bits (937)	6e-125	186/286 (65%)	213/286 (74%)	1/286 (0%)	4	GO:0005737; C:cytoplasm | GO:0003677; F:DNA binding | GO:0003700; F:transcription factor activity, sequence-specific DNA binding | GO:0006351; P:transcription, DNA-templated	0			2	PF00126; HTH_1 | PF03466; LysR_substrate	> AMPR_CITKO Reviewed Length: 285
Cluster 2830	870	PYRD_VIBVU	336	1	43	103	335	852	94.7 bits (234)	5e-21	77/294 (26%)	130/294 (44%)	45/294 (15%)	5	GO:0005737; C:cytoplasm | GO:0005886; C:plasma membrane | GO:0004152; F:dihydroorotate dehydrogenase activity | GO:0006207; P:'de novo' pyrimidine nucleobase biosynthetic process | GO:0044205; P:'de novo' UMP biosynthetic process	1	K00254;	ko00240; Pyrimidine metabolism	1	PF01180; DHO_dh	> PYRD_VIBVU Reviewed Length: 336
Cluster 2846	864	Y3524_METJA	259	1	1	1	259	768	79.0 bits (193)	6e-16	70/267 (26%)	126/267 (47%)	19/267 (7%)	0		1	K03496;		1	PF13614; AAA_31	> Y3524_METJA Reviewed Length: 259
Cluster 2849	864													0		0			0
Cluster 2851	864													0		0			0
Cluster 2864	861	SOJ_BACSU	253	1	22	61	250	777	51.2 bits (121)	3e-06	56/241 (23%)	107/241 (44%)	14/241 (6%)	5	GO:0005524; F:ATP binding | GO:0016787; F:hydrolase activity | GO:0016491; F:oxidoreductase activity | GO:0042174; P:negative regulation of sporulation resulting in formation of a cellular spore | GO:0030435; P:sporulation resulting in formation of a cellular spore	1	K03496;		1	PF13614; AAA_31	> SOJ_BACSU Reviewed Length: 253
Cluster 2873	858													0		0			0
Cluster 2875	858													0		0			0
Cluster 2887	855	Y2237_MYCTO	255	1	1	94	231	798	66.6 bits (161)	2e-11	60/241 (25%)	108/241 (45%)	16/241 (7%)	2	GO:0016021; C:integral component of membrane | GO:0005886; C:plasma membrane	0			1	PF09995; DUF2236	> Y2237_MYCTO Reviewed Length: 255
Cluster 2903	852	MOTA_SALTY	295	1	1	1	281	843	221 bits (564)	8e-69	121/284 (43%)	185/284 (65%)	6/284 (2%)	6	GO:0016021; C:integral component of membrane | GO:0005886; C:plasma membrane | GO:0008565; F:protein transporter activity | GO:0071978; P:bacterial-type flagellum-dependent swarming motility | GO:0006935; P:chemotaxis | GO:0015992; P:proton transport	1	K02556;	ko02020; Two-component system | ko02030; Bacterial chemotaxis | ko02040; Flagellar assembly	1	PF01618; MotA_ExbB	> MOTA_SALTY Reviewed Length: 295
Cluster 2904	852	OPUAB_BACSU	282	1	87	265	278	840	191 bits (486)	2e-57	95/192 (49%)	145/192 (76%)	0/192 (0%)	5	GO:0016021; C:integral component of membrane | GO:0005886; C:plasma membrane | GO:0005215; F:transporter activity | GO:0006865; P:amino acid transport | GO:0015871; P:choline transport	1	K02001;	ko02010; ABC transporters	1	PF00528; BPD_transp_1	> OPUAB_BACSU Reviewed Length: 282
Cluster 2905	852	RHTA_ECO57	295	1	13	13	265	771	203 bits (516)	1e-61	155/253 (61%)	196/253 (77%)	0/253 (0%)	3	GO:0016021; C:integral component of membrane | GO:0005886; C:plasma membrane | GO:0006865; P:amino acid transport	1	K11939;		1	PF00892; EamA	> RHTA_ECO57 Reviewed Length: 295
Cluster 2906	852	PQRA_PROVU	122	1	23	586	109	846	55.1 bits (131)	3e-08	31/87 (36%)	45/87 (52%)	0/87 (0%)	4	GO:0043565; F:sequence-specific DNA binding | GO:0003700; F:transcription factor activity, sequence-specific DNA binding | GO:0007599; P:hemostasis | GO:0006351; P:transcription, DNA-templated	0			1	PF12833; HTH_18	> PQRA_PROVU Reviewed Length: 122
Cluster 2926	846	Y1230_SYNY3	287	1	1	1	275	807	187 bits (475)	1e-55	98/275 (36%)	163/275 (59%)	6/275 (2%)	1	GO:0006950; P:response to stress	0			1	PF00582; Usp	> Y1230_SYNY3 Reviewed Length: 287
Cluster 2928	846	Y925_HAEIN	121	1	49	49	111	240	52.8 bits (125)	2e-07	26/64 (41%)	39/64 (61%)	1/64 (2%)	0		0			1	PF04480; DUF559	> Y925_HAEIN Reviewed Length: 121
Cluster 2939	843	OPUAA_BACSU	418	1	9	34	271	822	325 bits (832)	2e-107	151/263 (57%)	198/263 (75%)	0/263 (0%)	5	GO:0016020; C:membrane | GO:0005524; F:ATP binding | GO:0015418; F:quaternary-ammonium-compound-transporting ATPase activity | GO:0006865; P:amino acid transport | GO:0031460; P:glycine betaine transport	1	K02000;	ko02010; ABC transporters	2	PF00005; ABC_tran | PF00571; CBS	> OPUAA_BACSU Reviewed Length: 418
Cluster 2943	843	YUSZ_BACSU	280	1	55	175	276	825	107 bits (268)	7e-26	76/223 (34%)	115/223 (52%)	7/223 (3%)	1	GO:0016491; F:oxidoreductase activity	0			1	PF00106; adh_short	> YUSZ_BACSU Reviewed Length: 280
Cluster 2967	837	DIND_ECOLI	274	1	1	1	274	822	423 bits (1087)	4e-148	209/274 (76%)	237/274 (86%)	0/274 (0%)	2	GO:0006974; P:cellular response to DNA damage stimulus | GO:0009432; P:SOS response	1	K14623;		0		> DIND_ECOLI Reviewed Length: 274
Cluster 2981	834	ABRB_ECOLI	348	1	108	97	346	831	90.1 bits (222)	1e-19	83/245 (34%)	136/245 (56%)	6/245 (2%)	3	GO:0016021; C:integral component of membrane | GO:0005886; C:plasma membrane | GO:0010628; P:positive regulation of gene expression	1	K07120;		1	PF05145; AmoA	> ABRB_ECOLI Reviewed Length: 348
Cluster 2988	831													0		0			0
Cluster 2989	831	TAUC_ECOLI	275	1	35	109	273	822	254 bits (648)	9e-82	160/239 (67%)	187/239 (78%)	1/239 (0%)	4	GO:0016021; C:integral component of membrane | GO:0005886; C:plasma membrane | GO:0005215; F:transporter activity | GO:0010438; P:cellular response to sulfur starvation	1	K15552;	ko00920; Sulfur metabolism | ko02010; ABC transporters	1	PF00528; BPD_transp_1	> TAUC_ECOLI Reviewed Length: 275
Cluster 2990	831	YQ53_SCHPO	292	1	7	7	270	816	152 bits (383)	4e-42	94/272 (35%)	151/272 (56%)	10/272 (4%)	2	GO:0005829; C:cytosol | GO:0016491; F:oxidoreductase activity	0			1	PF00106; adh_short	> YQ53_SCHPO Reviewed Length: 292
Cluster 2991	831													0		0			0
Cluster 2992	831													0		0			0
Cluster 2993	831													0		0			0
Cluster 3009	828	BLAC_NOCAS	310	1	54	58	305	816	258 bits (659)	5e-83	135/253 (53%)	167/253 (66%)	1/253 (0%)	4	GO:0005886; C:plasma membrane | GO:0008800; F:beta-lactamase activity | GO:0030655; P:beta-lactam antibiotic catabolic process | GO:0046677; P:response to antibiotic	0			0		> BLAC_NOCAS Reviewed Length: 310
Cluster 3010	828													0		0			0
Cluster 3011	828													0		0			0
Cluster 3012	828													0		0			0
Cluster 3025	825	AACC3_PSEAI	271	1	9	31	267	819	227 bits (579)	2e-71	121/268 (45%)	169/268 (63%)	14/268 (5%)	2	GO:0046353; F:aminoglycoside 3-N-acetyltransferase activity | GO:0046677; P:response to antibiotic	1	K00662;		1	PF02522; Antibiotic_NAT	> AACC3_PSEAI Reviewed Length: 271
Cluster 3050	819													0		0			0
Cluster 3051	819													0		0			0
Cluster 3070	816													0		0			0
Cluster 3071	816													0		0			0
Cluster 3084	813													0		0			0
Cluster 3100	810													0		0			0
Cluster 3139	801													0		0			0
Cluster 3140	801													0		0			0
Cluster 3154	798	TAUD_ECOLI	283	1	7	13	234	696	248 bits (634)	1e-79	129/228 (57%)	162/228 (71%)	0/228 (0%)	5	GO:0005737; C:cytoplasm | GO:0031418; F:L-ascorbic acid binding | GO:0046872; F:metal ion binding | GO:0000908; F:taurine dioxygenase activity | GO:0006790; P:sulfur compound metabolic process	1	K03119;	ko00430; Taurine and hypotaurine metabolism | ko00920; Sulfur metabolism	1	PF02668; TauD	> TAUD_ECOLI Reviewed Length: 283
Cluster 3155	798													0		0			0
Cluster 3171	795													0		0			0
Cluster 3172	795	HCHL_PSEFL	276	1	13	1	276	792	493 bits (1270)	4e-176	235/264 (89%)	251/264 (95%)	0/264 (0%)	3	GO:0050548; F:trans-feruloyl-CoA hydratase activity | GO:0050547; F:vanillin synthase activity | GO:0008152; P:metabolic process	0			1	PF00378; ECH_1	> HCHL_PSEFL Reviewed Length: 276
Cluster 3181	792													0		0			0
Cluster 3183	792	YUBP_ECOLI	273	1	16	13	273	789	317 bits (812)	1e-106	142/259 (55%)	195/259 (75%)	1/259 (0%)	0		0			1	PF06067; DUF932	> YUBP_ECOLI Reviewed Length: 273
Cluster 3198	789	GRST_ANEMI	256	1	6	19	248	744	180 bits (456)	2e-53	89/243 (37%)	139/243 (57%)	1/243 (0%)	2	GO:0016788; F:hydrolase activity, acting on ester bonds | GO:0017000; P:antibiotic biosynthetic process	0			1	PF00975; Thioesterase	> GRST_ANEMI Reviewed Length: 256
Cluster 3210	786	TAUB_PSEF5	264	1	1	1	260	780	426 bits (1095)	1e-149	215/260 (83%)	236/260 (91%)	0/260 (0%)	4	GO:0043190; C:ATP-binding cassette (ABC) transporter complex | GO:0005524; F:ATP binding | GO:0015411; F:taurine-transporting ATPase activity | GO:0015734; P:taurine transport	1	K10831;	ko00920; Sulfur metabolism | ko02010; ABC transporters	1	PF00005; ABC_tran	> TAUB_PSEF5 Reviewed Length: 264
Cluster 3211	786	NIMR_ECOLI	273	1	30	88	255	768	125 bits (315)	1e-32	73/227 (32%)	118/227 (52%)	1/227 (0%)	6	GO:0005829; C:cytosol | GO:0000987; F:core promoter proximal region sequence-specific DNA binding | GO:0003677; F:DNA binding | GO:0003700; F:transcription factor activity, sequence-specific DNA binding | GO:0045892; P:negative regulation of transcription, DNA-templated | GO:0006351; P:transcription, DNA-templated	0			2	PF02311; AraC_binding | PF12833; HTH_18	> NIMR_ECOLI Reviewed Length: 273
Cluster 3228	783													0		0			0
Cluster 3252	777													0		0			0
Cluster 3260	774													0		0			0
Cluster 3261	774													0		0			0
Cluster 3262	774	XYLL_PSEPU	269	1	1	10	245	735	370 bits (951)	6e-128	189/246 (77%)	211/246 (86%)	5/246 (2%)	2	GO:0047116; F:1,6-dihydroxycyclohexa-2,4-diene-1-carboxylate dehydrogenase activity | GO:0043640; P:benzoate catabolic process via hydroxylation	1	K05783;	ko00362; Benzoate degradation | ko00364; Fluorobenzoate degradation | ko00622; Xylene degradation | ko01220; Degradation of aromatic compounds	1	PF00106; adh_short	> XYLL_PSEPU Reviewed Length: 269
Cluster 3279	771													0		0			0
Cluster 3297	768	Y6003_BACAN	212	1	26	88	208	630	109 bits (273)	3e-27	71/189 (38%)	105/189 (56%)	14/189 (7%)	0		0			1	PF08378; NERD	> Y6003_BACAN Reviewed Length: 212
Cluster 3298	768	CALA_PSEUH	255	1	1	1	255	765	387 bits (995)	7e-135	181/255 (71%)	216/255 (85%)	0/255 (0%)	2	GO:0050268; F:coniferyl-alcohol dehydrogenase activity | GO:0042856; P:eugenol catabolic process	0			1	PF00106; adh_short	> CALA_PSEUH Reviewed Length: 255
Cluster 3299	768													0		0			0
Cluster 3315	765	PELD_ASPNG	373	1	117	43	297	567	90.9 bits (224)	7e-20	63/184 (34%)	99/184 (54%)	12/184 (7%)	4	GO:0005576; C:extracellular region | GO:0047490; F:pectin lyase activity | GO:0071555; P:cell wall organization | GO:0000272; P:polysaccharide catabolic process	0			1	PF00544; Pec_lyase_C	> PELD_ASPNG Reviewed Length: 373
Cluster 3328	762	Y894_HAEIN	382	1	59	1	244	648	51.2 bits (121)	3e-06	48/216 (22%)	97/216 (45%)	30/216 (14%)	2	GO:0016021; C:integral component of membrane | GO:0055085; P:transmembrane transport	1	K03585;	ko01501; beta-Lactam resistance | ko01503; Cationic antimicrobial peptide (CAMP) resistance	1	PF16576; HlyD_D23	> Y894_HAEIN Reviewed Length: 382
Cluster 3329	762													0		0			0
Cluster 3333	762													0		0			0
Cluster 3352	756	Y1418_HAEIN	201	1	19	7	151	399	75.9 bits (185)	2e-15	42/134 (31%)	75/134 (56%)	4/134 (3%)	0		0			2	PF02498; Bro-N | PF10548; P22_AR_C	> Y1418_HAEIN Reviewed Length: 201
Cluster 3353	756													0		0			0
Cluster 3354	756													0		0			0
Cluster 3371	753													0		0			0
Cluster 3387	750													0		0			0
Cluster 3388	750	OMPR_ECO57	239	1	7	28	233	717	194 bits (492)	3e-59	102/230 (44%)	150/230 (65%)	3/230 (1%)	5	GO:0005737; C:cytoplasm | GO:0003677; F:DNA binding | GO:0000160; P:phosphorelay signal transduction system | GO:0006355; P:regulation of transcription, DNA-templated | GO:0006351; P:transcription, DNA-templated	1	K07659;	ko02020; Two-component system	2	PF00072; Response_reg | PF00486; Trans_reg_C	> OMPR_ECO57 Reviewed Length: 239
Cluster 3389	750	ISTB_BURM1	249	1	4	10	241	723	250 bits (639)	3e-81	126/238 (53%)	164/238 (69%)	0/238 (0%)	1	GO:0005524; F:ATP binding	0			2	PF01695; IstB_IS21 | PF08483; IstB_IS21_ATP	> ISTB_BURM1 Reviewed Length: 249
Cluster 3390	750	NHAA1_SALAI	652	1	469	196	604	606	44.3 bits (103)	0.0006	48/146 (33%)	64/146 (44%)	19/146 (13%)	5	GO:0016021; C:integral component of membrane | GO:0005886; C:plasma membrane | GO:0015297; F:antiporter activity | GO:0015081; F:sodium ion transmembrane transporter activity | GO:0006885; P:regulation of pH	0			2	PF06965; Na_H_antiport_1 | PF13462; Thioredoxin_4	> NHAA1_SALAI Reviewed Length: 652
Cluster 3404	747													0		0			0
Cluster 3405	747													0		0			0
Cluster 3415	744													0		0			0
Cluster 3417	744													0		0			0
Cluster 3427	741													0		0			0
Cluster 3428	741													0		0			0
Cluster 3439	738													0		0			0
Cluster 3440	738	PHNX_BURXL	267	1	5	34	267	735	79.7 bits (195)	2e-16	69/267 (26%)	115/267 (43%)	37/267 (14%)	3	GO:0000287; F:magnesium ion binding | GO:0050194; F:phosphonoacetaldehyde hydrolase activity | GO:0019700; P:organic phosphonate catabolic process	1	K05306;	ko00440; Phosphonate and phosphinate metabolism	1	PF13419; HAD_2	> PHNX_BURXL Reviewed Length: 267
Cluster 3453	735	NADE_AQUAE	567	1	2	1	217	627	51.2 bits (121)	3e-06	54/218 (25%)	94/218 (43%)	11/218 (5%)	6	GO:0005737; C:cytoplasm | GO:0005524; F:ATP binding | GO:0016810; F:hydrolase activity, acting on carbon-nitrogen (but not peptide) bonds | GO:0003952; F:NAD+ synthase (glutamine-hydrolyzing) activity | GO:0008795; F:NAD+ synthase activity | GO:0009435; P:NAD biosynthetic process	1	K01950;	ko00760; Nicotinate and nicotinamide metabolism	2	PF00795; CN_hydrolase | PF02540; NAD_synthase	> NADE_AQUAE Reviewed Length: 567
Cluster 3455	735													0		0			0
Cluster 3456	735													0		0			0
Cluster 3465	732													0		0			0
Cluster 3469	732													0		0			0
Cluster 3479	729	FABF_RHIME	421	1	41	16	258	672	171 bits (432)	1e-48	110/220 (50%)	152/220 (69%)	3/220 (1%)	2	GO:0033817; F:beta-ketoacyl-acyl-carrier-protein synthase II activity | GO:0006633; P:fatty acid biosynthetic process	1	K09458;	ko00061; Fatty acid biosynthesis | ko00780; Biotin metabolism | ko01212; Fatty acid metabolism	2	PF00109; ketoacyl-synt | PF02801; Ketoacyl-synt_C	> FABF_RHIME Reviewed Length: 421
Cluster 3480	729													0		0			0
Cluster 3482	729													0		0			0
Cluster 3483	729													0		0			0
Cluster 3494	726													0		0			0
Cluster 3495	726													0		0			0
Cluster 3496	726	YUBD_ECOLI	227	1	2	10	208	708	91.3 bits (225)	1e-20	68/234 (29%)	107/234 (46%)	28/234 (12%)	3	GO:0003677; F:DNA binding | GO:0008170; F:N-methyltransferase activity | GO:0006306; P:DNA methylation	1	K00571;		1	PF01555; N6_N4_Mtase	> YUBD_ECOLI Reviewed Length: 227
Cluster 3497	726	YFJJ_ECOLI	208	1	8	115	208	723	98.2 bits (243)	3e-23	64/211 (30%)	98/211 (46%)	18/211 (9%)	0		0			1	PF11726; DUF3296	> YFJJ_ECOLI Reviewed Length: 208
Cluster 3506	723	TPF20_PSEAE	338	1	108	25	336	693	114 bits (285)	3e-28	97/229 (42%)	142/229 (62%)	6/229 (3%)	3	GO:0003677; F:DNA binding | GO:0004803; F:transposase activity | GO:0006313; P:transposition, DNA-mediated	1	K07486;		2	PF01548; DEDD_Tnp_IS110 | PF02371; Transposase_20	> TPF20_PSEAE Reviewed Length: 338
Cluster 3507	723	PORTL_BPHC1	345	1	97	13	323	675	208 bits (529)	1e-63	102/227 (45%)	144/227 (63%)	6/227 (3%)	3	GO:0019028; C:viral capsid | GO:0046718; P:viral entry into host cell | GO:0019076; P:viral release from host cell	0			1	PF04860; Phage_portal	> PORTL_BPHC1 Reviewed Length: 345
Cluster 3523	720													0		0			0
Cluster 3537	717	VPM_BPHC1	281	1	22	67	233	672	102 bits (254)	3e-24	66/217 (30%)	105/217 (48%)	20/217 (9%)	4	GO:0003677; F:DNA binding | GO:0004519; F:endonuclease activity | GO:0019069; P:viral capsid assembly | GO:0019076; P:viral release from host cell	0			1	PF05944; Phage_term_smal	> VPM_BPHC1 Reviewed Length: 281
Cluster 3538	717	VPM_BPHC1	281	1	20	61	233	672	101 bits (251)	8e-24	67/219 (31%)	104/219 (47%)	20/219 (9%)	4	GO:0003677; F:DNA binding | GO:0004519; F:endonuclease activity | GO:0019069; P:viral capsid assembly | GO:0019076; P:viral release from host cell	0			1	PF05944; Phage_term_smal	> VPM_BPHC1 Reviewed Length: 281
Cluster 3539	717													0		0			0
Cluster 3540	717	ARREH_ACIF2	237	1	4	13	233	702	352 bits (903)	2e-121	169/230 (73%)	191/230 (83%)	0/230 (0%)	6	GO:0052851; F:ferric-chelate reductase (NADPH) activity | GO:0000293; F:ferric-chelate reductase activity | GO:0010181; F:FMN binding | GO:0052873; F:FMN reductase (NADPH) activity | GO:0055114; P:oxidation-reduction process | GO:0051289; P:protein homotetramerization	1	K11811;		1	PF03358; FMN_red	> ARREH_ACIF2 Reviewed Length: 237
Cluster 3541	717	XERC2_RALSO	347	1	113	46	318	666	176 bits (447)	2e-51	90/207 (43%)	134/207 (65%)	1/207 (0%)	7	GO:0005737; C:cytoplasm | GO:0003677; F:DNA binding | GO:0007049; P:cell cycle | GO:0051301; P:cell division | GO:0007059; P:chromosome segregation | GO:0015074; P:DNA integration | GO:0006310; P:DNA recombination	1	K04763;		2	PF13495; Phage_int_SAM_4 | PF00589; Phage_integrase	> XERC2_RALSO Reviewed Length: 347
Cluster 3552	714													0		0			0
Cluster 3554	714													0		0			0
Cluster 3561	711													0		0			0
Cluster 3563	711													0		0			0
Cluster 3579	708													0		0			0
Cluster 3580	708													0		0			0
Cluster 3584	705													0		0			0
Cluster 3585	705													0		0			0
Cluster 3586	705	YO35_BPHC1	533	1	1	1	217	660	116 bits (291)	2e-28	75/224 (33%)	112/224 (50%)	11/224 (5%)	0		0			0		> YO35_BPHC1 Reviewed Length: 533
Cluster 3587	705													0		0			0
Cluster 3600	702	HSP31_CANAL	236	1	3	25	227	675	85.9 bits (211)	1e-18	70/228 (31%)	113/228 (50%)	14/228 (6%)	2	GO:0019172; F:glyoxalase III activity | GO:0019243; P:methylglyoxal catabolic process to D-lactate via S-lactoyl-glutathione	0			1	PF01965; DJ-1_PfpI	> HSP31_CANAL Reviewed Length: 236
Cluster 3618	699													0		0			0
Cluster 3638	693													0		0			0
Cluster 3639	693	LUTR_BACSU	219	1	6	79	218	669	70.5 bits (171)	1e-13	69/219 (32%)	101/219 (46%)	28/219 (13%)	3	GO:0003677; F:DNA binding | GO:0003700; F:transcription factor activity, sequence-specific DNA binding | GO:0006351; P:transcription, DNA-templated	1	K05799;		2	PF07729; FCD | PF00392; GntR	> LUTR_BACSU Reviewed Length: 219
Cluster 3654	690													0		0			0
Cluster 3657	690													0		0			0
Cluster 3663	687													0		0			0
Cluster 3664	687													0		0			0
Cluster 3679	684	YDHC_BACSU	224	1	23	1	186	498	65.9 bits (159)	6e-12	50/169 (30%)	80/169 (47%)	8/169 (5%)	3	GO:0043565; F:sequence-specific DNA binding | GO:0003700; F:transcription factor activity, sequence-specific DNA binding | GO:0006351; P:transcription, DNA-templated	0			2	PF07729; FCD | PF00392; GntR	> YDHC_BACSU Reviewed Length: 224
Cluster 3680	684													0		0			0
Cluster 3696	681													0		0			0
Cluster 3697	681	Y3633_MYCTO	291	1	94	199	218	570	66.2 bits (160)	1e-11	47/130 (36%)	69/130 (53%)	11/130 (8%)	0		0			1	PF05721; PhyH	> Y3633_MYCTO Reviewed Length: 291
Cluster 3706	678													0		0			0
Cluster 3708	678	YAGK_ECOLI	208	1	32	133	207	654	106 bits (265)	2e-26	63/184 (34%)	93/184 (51%)	18/184 (10%)	0		0			1	PF11726; DUF3296	> YAGK_ECOLI Reviewed Length: 208
Cluster 3720	675													0		0			0
Cluster 3721	675	HSPA_PSEPU	312	1	10	1	244	672	129 bits (324)	4e-34	88/243 (36%)	130/243 (53%)	27/243 (11%)	2	GO:0004497; F:monooxygenase activity | GO:0019608; P:nicotine catabolic process	0			2	PF09722; DUF2384 | PF01936; NYN	> HSPA_PSEPU Reviewed Length: 312
Cluster 3722	675													0		0			0
Cluster 3724	675													0		0			0
Cluster 3725	675													0		0			0
Cluster 3735	672													0		0			0
Cluster 3749	669													0		0			0
Cluster 3763	666													0		0			0
Cluster 3765	666													0		0			0
Cluster 3766	666													0		0			0
Cluster 3780	663													0		0			0
Cluster 3795	660													0		0			0
Cluster 3796	660													0		0			0
Cluster 3797	660													0		0			0
Cluster 3798	660													0		0			0
Cluster 3807	657													0		0			0
Cluster 3808	657													0		0			0
Cluster 3809	657													0		0			0
Cluster 3810	657													0		0			0
Cluster 3811	657													0		0			0
Cluster 3812	657													0		0			0
Cluster 3813	657													0		0			0
Cluster 3814	657													0		0			0
Cluster 3828	654	YHHQ_ECOLI	221	1	1	1	216	648	253 bits (645)	5e-83	123/216 (57%)	163/216 (75%)	0/216 (0%)	2	GO:0016021; C:integral component of membrane | GO:0005886; C:plasma membrane	1	K09125;		1	PF02592; Vut_1	> YHHQ_ECOLI Reviewed Length: 221
Cluster 3831	654													0		0			0
Cluster 3845	651	STEA3_RAT	488	1	46	103	210	624	62.0 bits (149)	4e-10	52/179 (29%)	87/179 (49%)	19/179 (11%)	13	GO:0005768; C:endosome | GO:0010008; C:endosome membrane | GO:0005887; C:integral component of plasma membrane | GO:0008823; F:cupric reductase activity | GO:0052851; F:ferric-chelate reductase (NADPH) activity | GO:0046872; F:metal ion binding | GO:0006915; P:apoptotic process | GO:0007049; P:cell cycle | GO:0015677; P:copper ion import | GO:0097461; P:ferric iron import into cell | GO:0055072; …	1	K10142;	ko04115; p53 signaling pathway	2	PF03807; F420_oxidored | PF01794; Ferric_reduct	> STEA3_RAT Reviewed Length: 488
Cluster 3846	651													0		0			0
Cluster 3861	648													0		0			0
Cluster 3863	648													0		0			0
Cluster 3870	645	NHAA2_STRCO	629	1	467	115	602	531	57.0 bits (136)	2e-08	43/142 (30%)	58/142 (41%)	9/142 (6%)	9	GO:0016021; C:integral component of membrane | GO:0005886; C:plasma membrane | GO:0015491; F:cation:cation antiporter activity | GO:0015081; F:sodium ion transmembrane transporter activity | GO:0098655; P:cation transmembrane transport | GO:0006883; P:cellular sodium ion homeostasis | GO:0015992; P:proton transport | GO:0006885; P:regulation of pH | GO:0006814; P:sodium ion transport	0			2	PF06965; Na_H_antiport_1 | PF13462; Thioredoxin_4	> NHAA2_STRCO Reviewed Length: 629
Cluster 3883	642	AZOR4_PSEF5	206	1	4	31	170	543	144 bits (363)	5e-41	78/171 (46%)	105/171 (61%)	4/171 (2%)	5	GO:0009055; F:electron carrier activity | GO:0010181; F:FMN binding | GO:0008752; F:FMN reductase activity | GO:0016652; F:oxidoreductase activity, acting on NAD(P)H, NAD(P) as acceptor | GO:0016661; F:oxidoreductase activity, acting on other nitrogenous compounds as donors	1	K01118;		1	PF02525; Flavodoxin_2	> AZOR4_PSEF5 Reviewed Length: 206
Cluster 3885	642													0		0			0
Cluster 3902	639	AZOR1_PSEAE	212	1	1	1	197	591	221 bits (564)	6e-71	117/197 (59%)	146/197 (74%)	0/197 (0%)	5	GO:0009055; F:electron carrier activity | GO:0010181; F:FMN binding | GO:0008752; F:FMN reductase activity | GO:0016652; F:oxidoreductase activity, acting on NAD(P)H, NAD(P) as acceptor | GO:0016661; F:oxidoreductase activity, acting on other nitrogenous compounds as donors	1	K01118;		1	PF02525; Flavodoxin_2	> AZOR1_PSEAE Reviewed Length: 212
Cluster 3914	636													0		0			0
Cluster 3915	636	GACA_PSEVI	214	1	4	1	214	633	395 bits (1014)	4e-139	193/211 (91%)	201/211 (95%)	0/211 (0%)	5	GO:0005622; C:intracellular | GO:0003677; F:DNA binding | GO:0000160; P:phosphorelay signal transduction system | GO:0006355; P:regulation of transcription, DNA-templated | GO:0006351; P:transcription, DNA-templated	0			2	PF00196; GerE | PF00072; Response_reg	> GACA_PSEVI Reviewed Length: 214
Cluster 3917	636	YIAT_ECO57	246	1	47	10	246	630	95.9 bits (237)	2e-22	67/212 (32%)	105/212 (50%)	17/212 (8%)	1	GO:0009279; C:cell outer membrane	1	K07274;		1	PF06629; MipA	> YIAT_ECO57 Reviewed Length: 246
Cluster 3929	633													0		0			0
Cluster 3930	633	VGRGB_DICD3	617	-1	23	453	169	13	105 bits (261)	2e-24	62/150 (41%)	86/150 (57%)	6/150 (4%)	0		1	K11904;	ko03070; Bacterial secretion system	0		> VGRGB_DICD3 Reviewed Length: 617
Cluster 3932	633													0		0			0
Cluster 3945	630	DGOA_RHIME	212	1	13	31	206	612	117 bits (292)	2e-30	98/194 (51%)	120/194 (62%)	0/194 (0%)	2	GO:0008674; F:2-dehydro-3-deoxy-6-phosphogalactonate aldolase activity | GO:0034194; P:D-galactonate catabolic process	1	K01631;	ko00052; Galactose metabolism	1	PF01081; Aldolase	> DGOA_RHIME Reviewed Length: 212
Cluster 3964	624													0		0			0
Cluster 3981	621													0		0			0
Cluster 3982	621	YUSZ_BACSU	280	1	126	1	252	381	81.6 bits (200)	2e-17	44/128 (34%)	71/128 (55%)	2/128 (2%)	1	GO:0016491; F:oxidoreductase activity	0			1	PF00106; adh_short	> YUSZ_BACSU Reviewed Length: 280
Cluster 3984	621													0		0			0
Cluster 3985	621	SLMA_HAEDU	202	1	8	1	117	345	69.7 bits (169)	2e-13	40/115 (35%)	67/115 (58%)	5/115 (4%)	6	GO:0043590; C:bacterial nucleoid | GO:0005737; C:cytoplasm | GO:0043565; F:sequence-specific DNA binding | GO:0007049; P:cell cycle | GO:0051301; P:cell division | GO:0010974; P:negative regulation of barrier septum assembly	1	K05501;		1	PF00440; TetR_N	> SLMA_HAEDU Reviewed Length: 202
Cluster 3997	618													0		0			0
Cluster 3998	618													0		0			0
Cluster 3999	618													0		0			0
Cluster 4001	618													0		0			0
Cluster 4013	615	AHYR_AERHY	260	1	114	223	237	588	52.8 bits (125)	4e-07	31/124 (25%)	63/124 (51%)	2/124 (2%)	4	GO:0003677; F:DNA binding | GO:0009372; P:quorum sensing | GO:0006355; P:regulation of transcription, DNA-templated | GO:0006351; P:transcription, DNA-templated	0			2	PF03472; Autoind_bind | PF00196; GerE	> AHYR_AERHY Reviewed Length: 260
Cluster 4014	615	AEXT_AERSA	475	1	282	136	435	609	47.4 bits (111)	4e-05	45/161 (28%)	74/161 (46%)	10/161 (6%)	4	GO:0005576; C:extracellular region | GO:0005096; F:GTPase activator activity | GO:0016757; F:transferase activity, transferring glycosyl groups | GO:0009405; P:pathogenesis	0			2	PF03496; ADPrib_exo_Tox | PF03545; YopE	> AEXT_AERSA Reviewed Length: 475
Cluster 4015	615													0		0			0
Cluster 4029	612													0		0			0
Cluster 4031	612													0		0			0
Cluster 4042	609													0		0			0
Cluster 4043	609	YIBF_ECOL6	202	1	1	1	199	603	103 bits (256)	2e-25	75/204 (37%)	115/204 (56%)	8/204 (4%)	1	GO:0016740; F:transferase activity	0			2	PF00043; GST_C | PF13417; GST_N_3	> YIBF_ECOL6 Reviewed Length: 202
Cluster 4044	609	LEUD1_MANSM	202	1	1	1	200	603	250 bits (639)	1e-82	122/201 (61%)	150/201 (75%)	1/201 (0%)	3	GO:0009316; C:3-isopropylmalate dehydratase complex | GO:0003861; F:3-isopropylmalate dehydratase activity | GO:0009098; P:leucine biosynthetic process	1	K01704;	ko00290; Valine, leucine and isoleucine biosynthesis | ko00660; C5-Branched dibasic acid metabolism | ko01210; 2-Oxocarboxylic acid metabolism | ko01230; Biosynthesis of amino acids	1	PF00694; Aconitase_C	> LEUD1_MANSM Reviewed Length: 202
Cluster 4045	609	CAS3_THET8	920	1	10	43	185	597	98.2 bits (243)	7e-22	75/187 (40%)	93/187 (50%)	13/187 (7%)	4	GO:0005524; F:ATP binding | GO:0004519; F:endonuclease activity | GO:0004386; F:helicase activity | GO:0046872; F:metal ion binding	1	K07012;		0		> CAS3_THET8 Reviewed Length: 920
Cluster 4046	609													0		0			0
Cluster 4047	609													0		0			0
Cluster 4067	603													0		0			0
Cluster 4068	603													0		0			0
Cluster 4069	603													0		0			0
Cluster 4070	603													0		0			0
Cluster 4073	603													0		0			0
Cluster 4096	597	Y294_AZOVD	224	1	97	211	224	594	164 bits (415)	1e-48	82/128 (64%)	96/128 (75%)	0/128 (0%)	0		1	K03630;		1	PF04002; RadC	> Y294_AZOVD Reviewed Length: 224
Cluster 4099	597	PINR_ECOL6	196	1	1	1	195	570	115 bits (289)	2e-30	74/195 (38%)	106/195 (54%)	5/195 (3%)	3	GO:0003677; F:DNA binding | GO:0000150; F:recombinase activity | GO:0015074; P:DNA integration	1	K14060;		2	PF02796; HTH_7 | PF00239; Resolvase	> PINR_ECOL6 Reviewed Length: 196
Cluster 4100	597													0		0			0
Cluster 4101	597													0		0			0
Cluster 4118	594													0		0			0
Cluster 4123	591	DIPZ_MYCTU	695	1	400	112	541	528	169 bits (429)	1e-47	75/142 (53%)	96/142 (68%)	3/142 (2%)	5	GO:0016021; C:integral component of membrane | GO:0005886; C:plasma membrane | GO:0016209; F:antioxidant activity | GO:0016491; F:oxidoreductase activity | GO:0017004; P:cytochrome complex assembly	0			2	PF00578; AhpC-TSA | PF02683; DsbD	> DIPZ_MYCTU Reviewed Length: 695
Cluster 4125	591	YHUT_PSEPU	190	1	1	1	187	576	206 bits (523)	3e-65	110/192 (57%)	130/192 (68%)	5/192 (3%)	0		0			1	PF05962; HutD	> YHUT_PSEPU Reviewed Length: 190
Cluster 4136	588													0		0			0
Cluster 4152	582	PINQ_ECOLI	196	1	1	1	195	570	110 bits (275)	2e-28	70/195 (36%)	110/195 (56%)	5/195 (3%)	3	GO:0003677; F:DNA binding | GO:0000150; F:recombinase activity | GO:0015074; P:DNA integration	0			2	PF02796; HTH_7 | PF00239; Resolvase	> PINQ_ECOLI Reviewed Length: 196
Cluster 4160	579	DNAG_CAMJE	605	1	117	115	275	573	57.0 bits (136)	2e-08	44/164 (27%)	82/164 (50%)	16/164 (10%)	5	GO:1990077; C:primosome complex | GO:0003677; F:DNA binding | GO:0003896; F:DNA primase activity | GO:0000287; F:magnesium ion binding | GO:0008270; F:zinc ion binding	1	K02316;	ko03030; DNA replication	2	PF08275; Toprim_N | PF01807; zf-CHC2	> DNAG_CAMJE Reviewed Length: 605
Cluster 4161	579													0		0			0
Cluster 4162	579													0		0			0
Cluster 4173	576	VPC50_MYCTU	169	1	32	193	141	525	61.6 bits (148)	7e-11	46/111 (41%)	61/111 (55%)	1/111 (1%)	1	GO:0004518; F:nuclease activity	0			0		> VPC50_MYCTU Reviewed Length: 169
Cluster 4174	576													0		0			0
Cluster 4175	576													0		0			0
Cluster 4197	570													0		0			0
Cluster 4202	567													0		0			0
Cluster 4203	567													0		0			0
Cluster 4204	567													0		0			0
Cluster 4224	561	LKTCB_MANHA	167	1	8	70	150	501	83.6 bits (205)	1e-18	46/145 (32%)	84/145 (58%)	3/145 (2%)	4	GO:0005737; C:cytoplasm | GO:0016746; F:transferase activity, transferring acyl groups | GO:0044179; P:hemolysis in other organism | GO:0009404; P:toxin metabolic process	0			1	PF02794; HlyC	> LKTCB_MANHA Reviewed Length: 167
Cluster 4225	561													0		0			0
Cluster 4226	561													0		0			0
Cluster 4227	561	COBC_SALTY	180	1	1	7	153	453	79.3 bits (194)	5e-17	51/153 (33%)	78/153 (51%)	4/153 (3%)	4	GO:0005829; C:cytosol | GO:0043755; F:alpha-ribazole phosphatase activity | GO:0016791; F:phosphatase activity | GO:0009236; P:cobalamin biosynthetic process	1	K02226;	ko00860; Porphyrin and chlorophyll metabolism	1	PF00300; His_Phos_1	> COBC_SALTY Reviewed Length: 202
Cluster 4240	558													0		0			0
Cluster 4254	552													0		0			0
Cluster 4279	546													0		0			0
Cluster 4280	546													0		0			0
Cluster 4282	546	CSE2_THET8	169	1	4	13	159	501	85.1 bits (209)	3e-19	61/165 (37%)	88/165 (53%)	11/165 (7%)	1	GO:0051607; P:defense response to virus	1	K19046;		1	PF09485; CRISPR_Cse2	> CSE2_THET8 Reviewed Length: 169
Cluster 4293	543	CAS6_THET8	211	1	25	1	211	537	99.0 bits (245)	4e-24	75/193 (39%)	97/193 (50%)	20/193 (10%)	3	GO:0004519; F:endonuclease activity | GO:0003723; F:RNA binding | GO:0051607; P:defense response to virus	1	K19126;		1	PF08798; CRISPR_assoc	> CAS6_THET8 Reviewed Length: 211
Cluster 4305	540													0		0			0
Cluster 4311	537													0		0			0
Cluster 4312	537	YO34_BPHC1	187	1	8	1	180	525	85.9 bits (211)	2e-19	56/175 (32%)	93/175 (53%)	2/175 (1%)	0		0			0		> YO34_BPHC1 Reviewed Length: 187
Cluster 4321	534													0		0			0
Cluster 4322	534													0		0			0
Cluster 4323	534													0		0			0
Cluster 4333	531	PECS_DICD3	166	1	19	49	155	462	118 bits (296)	5e-32	59/138 (43%)	90/138 (65%)	1/138 (1%)	4	GO:0005737; C:cytoplasm | GO:0003677; F:DNA binding | GO:0003700; F:transcription factor activity, sequence-specific DNA binding | GO:0006351; P:transcription, DNA-templated	0			1	PF01047; MarR	> PECS_DICD3 Reviewed Length: 166
Cluster 4351	528	YIS5_SHISO	343	1	179	49	300	411	54.7 bits (130)	5e-08	35/124 (28%)	59/124 (48%)	5/124 (4%)	1	GO:0003677; F:DNA binding	0			0		> YIS5_SHISO Reviewed Length: 343
Cluster 4352	528													0		0			0
Cluster 4353	528	RAYT_ECOLI	165	1	1	1	160	516	144 bits (364)	3e-42	83/172 (48%)	105/172 (61%)	12/172 (7%)	5	GO:0043565; F:sequence-specific DNA binding | GO:0043566; F:structure-specific DNA binding | GO:0004803; F:transposase activity | GO:0006310; P:DNA recombination | GO:0006313; P:transposition, DNA-mediated	1	K07491;		0		> RAYT_ECOLI Reviewed Length: 165
Cluster 4355	528													0		0			0
Cluster 4370	525	TAIL1_BPHC1	174	1	1	4	173	522	180 bits (457)	7e-56	85/173 (49%)	117/173 (68%)	0/173 (0%)	1	GO:0019012; C:virion	0			1	PF09684; Tail_P2_I	> TAIL1_BPHC1 Reviewed Length: 174
Cluster 4371	525													0		0			0
Cluster 4372	525	DINB_BACSU	172	1	8	28	164	486	50.8 bits (120)	3e-07	46/162 (28%)	72/162 (44%)	14/162 (9%)	1	GO:0046872; F:metal ion binding	0			1	PF05163; DinB	> DINB_BACSU Reviewed Length: 172
Cluster 4388	522													0		0			0
Cluster 4389	522													0		0			0
Cluster 4390	522													0		0			0
Cluster 4391	522													0		0			0
Cluster 4401	519	MAJE_PSEAE	172	1	1	1	172	516	295 bits (754)	6e-101	131/172 (76%)	152/172 (88%)	0/172 (0%)	1	GO:0005576; C:extracellular region	1	K11903;	ko03070; Bacterial secretion system	1	PF05638; T6SS_HCP	> MAJE_PSEAE Reviewed Length: 172
Cluster 4428	513													0		0			0
Cluster 4437	510													0		0			0
Cluster 4438	510													0		0			0
Cluster 4439	510	YJLB_BACSU	165	1	10	37	163	504	121 bits (303)	5e-33	65/159 (41%)	93/159 (58%)	8/159 (5%)	1	GO:0045735; F:nutrient reservoir activity	0			0		> YJLB_BACSU Reviewed Length: 165
Cluster 4445	507													0		0			0
Cluster 4447	507													0		0			0
Cluster 4463	504													0		0			0
Cluster 4473	501													0		0			0
Cluster 4475	501	THEM6_RAT	207	1	54	1	205	459	79.0 bits (193)	5e-17	51/154 (33%)	71/154 (46%)	3/154 (2%)	1	GO:0005576; C:extracellular region	0			0		> THEM6_RAT Reviewed Length: 207
Cluster 4476	501													0		0			0
Cluster 4477	501													0		0			0
Cluster 4478	501													0		0			0
Cluster 4479	501	Y473_PSEU5	224	1	97	115	224	498	181 bits (458)	1e-55	90/128 (70%)	102/128 (80%)	0/128 (0%)	0		1	K03630;		1	PF04002; RadC	> Y473_PSEU5 Reviewed Length: 224
Cluster 4480	501													0		0			0
Cluster 4493	498													0		0			0
Cluster 4504	495													0		0			0
Cluster 4506	495													0		0			0
Cluster 4507	495													0		0			0
Cluster 4508	495	VPB50_MYCTU	130	1	13	145	118	468	80.9 bits (198)	4e-18	43/108 (40%)	64/108 (59%)	2/108 (2%)	1	GO:0003677; F:DNA binding	0			0		> VPB50_MYCTU Reviewed Length: 130
Cluster 4509	495	Y1786_VIBCH	158	1	9	40	158	492	161 bits (407)	7e-49	77/151 (51%)	106/151 (70%)	1/151 (1%)	0		1	K03630;		1	PF04002; RadC	> Y1786_VIBCH Reviewed Length: 158
Cluster 4527	492													0		0			0
Cluster 4546	489	Y1418_HAEIN	201	1	14	1	123	327	48.5 bits (114)	3e-06	25/110 (23%)	51/110 (46%)	1/110 (1%)	0		0			2	PF02498; Bro-N | PF10548; P22_AR_C	> Y1418_HAEIN Reviewed Length: 201
Cluster 4547	489													0		0			0
Cluster 4548	489													0		0			0
Cluster 4549	489	XYLY_PSEPU	162	1	1	1	162	486	285 bits (730)	1e-97	128/162 (79%)	150/162 (93%)	0/162 (0%)	2	GO:0016708; F:oxidoreductase activity, acting on paired donors, with incorporation or reduction of molecular oxygen, NAD(P)H as one donor, and incorporation of two atoms of oxygen into one donor | GO:0042203; P:toluene catabolic process	1	K05550;	ko00362; Benzoate degradation | ko00364; Fluorobenzoate degradation | ko00622; Xylene degradation | ko01220; Degradation of aromatic compounds	1	PF00866; Ring_hydroxyl_B	> XYLY_PSEPU Reviewed Length: 162
Cluster 4550	489													0		0			0
Cluster 4559	486	RNH_CHESB	162	1	4	22	137	444	149 bits (376)	4e-44	81/141 (57%)	98/141 (70%)	7/141 (5%)	5	GO:0005737; C:cytoplasm | GO:0000287; F:magnesium ion binding | GO:0003676; F:nucleic acid binding | GO:0004523; F:RNA-DNA hybrid ribonuclease activity | GO:0006401; P:RNA catabolic process	1	K03469;	ko03030; DNA replication	1	PF00075; RNase_H	> RNH_CHESB Reviewed Length: 162
Cluster 4560	486													0		0			0
Cluster 4573	483	HCRR_THAAR	166	1	19	67	153	471	70.9 bits (172)	3e-14	43/136 (32%)	77/136 (57%)	2/136 (1%)	3	GO:0003677; F:DNA binding | GO:0003700; F:transcription factor activity, sequence-specific DNA binding | GO:0006351; P:transcription, DNA-templated	0			1	PF01047; MarR	> HCRR_THAAR Reviewed Length: 166
Cluster 4585	480	YCB7_PSEDE	197	1	116	229	197	477	43.1 bits (100)	0.0002	30/83 (36%)	42/83 (51%)	1/83 (1%)	3	GO:0016021; C:integral component of membrane | GO:0005886; C:plasma membrane | GO:0008168; F:methyltransferase activity	0			1	PF04191; PEMT	> YCB7_PSEDE Reviewed Length: 197
Cluster 4610	474	BIRA_ECOLI	321	1	169	10	317	456	96.7 bits (239)	6e-23	61/150 (41%)	86/150 (57%)	2/150 (1%)	7	GO:0005524; F:ATP binding | GO:0004077; F:biotin-[acetyl-CoA-carboxylase] ligase activity | GO:0003677; F:DNA binding | GO:0009102; P:biotin biosynthetic process | GO:0009305; P:protein biotinylation | GO:0006355; P:regulation of transcription, DNA-templated | GO:0006351; P:transcription, DNA-templated	1	K03524;	ko00780; Biotin metabolism	3	PF02237; BPL_C | PF03099; BPL_LplA_LipB | PF08279; HTH_11	> BIRA_ECOLI Reviewed Length: 321
Cluster 4611	474													0		0			0
Cluster 4630	471	ARSC_BACSK	139	1	6	7	134	399	73.6 bits (179)	1e-15	43/134 (32%)	69/134 (51%)	8/134 (6%)	3	GO:0030612; F:arsenate reductase (thioredoxin) activity | GO:0004725; F:protein tyrosine phosphatase activity | GO:0046685; P:response to arsenic-containing substance	1	K03741;		1	PF01451; LMWPc	> ARSC_BACSK Reviewed Length: 139
Cluster 4633	471	CYSC1_BACSU	197	1	42	1	197	468	176 bits (445)	3e-54	84/156 (54%)	108/156 (69%)	0/156 (0%)	4	GO:0004020; F:adenylylsulfate kinase activity | GO:0005524; F:ATP binding | GO:0070814; P:hydrogen sulfide biosynthetic process | GO:0000103; P:sulfate assimilation	1	K00860;	ko00230; Purine metabolism | ko00920; Sulfur metabolism	0		> CYSC1_BACSU Reviewed Length: 197
Cluster 4634	471													0		0			0
Cluster 4637	471													0		0			0
Cluster 4649	468	PETP_RHOCB	166	1	20	58	152	456	64.3 bits (155)	5e-12	42/135 (31%)	68/135 (50%)	4/135 (3%)	3	GO:0003677; F:DNA binding | GO:0003700; F:transcription factor activity, sequence-specific DNA binding | GO:0006351; P:transcription, DNA-templated	0			0		> PETP_RHOCB Reviewed Length: 166
Cluster 4651	468													0		0			0
Cluster 4664	465													0		0			0
Cluster 4668	465	Y4TD_SINFN	169	1	16	1	166	453	134 bits (338)	2e-38	66/151 (44%)	97/151 (64%)	0/151 (0%)	4	GO:0005622; C:intracellular | GO:0043565; F:sequence-specific DNA binding | GO:0003700; F:transcription factor activity, sequence-specific DNA binding | GO:0006351; P:transcription, DNA-templated	0			1	PF01037; AsnC_trans_reg	> Y4TD_SINFN Reviewed Length: 169
Cluster 4673	462													0		0			0
Cluster 4674	462	VPL_BPHC1	150	1	2	7	144	441	74.3 bits (181)	9e-16	42/145 (29%)	78/145 (54%)	2/145 (1%)	1	GO:0019069; P:viral capsid assembly	0			1	PF05926; Phage_GPL	> VPL_BPHC1 Reviewed Length: 150
Cluster 4676	462													0		0			0
Cluster 4677	462													0		0			0
Cluster 4688	459													0		0			0
Cluster 4709	456	YO21_BPHC1	166	1	45	112	151	423	43.1 bits (100)	0.0001	29/110 (26%)	52/110 (47%)	9/110 (8%)	0		0			1	PF06891; P2_Phage_GpR	> YO21_BPHC1 Reviewed Length: 166
Cluster 4710	456													0		0			0
Cluster 4725	453	RAYT_ECOLI	165	1	40	142	134	432	61.2 bits (147)	5e-11	33/100 (33%)	53/100 (53%)	8/100 (8%)	5	GO:0043565; F:sequence-specific DNA binding | GO:0043566; F:structure-specific DNA binding | GO:0004803; F:transposase activity | GO:0006310; P:DNA recombination | GO:0006313; P:transposition, DNA-mediated	1	K07491;		0		> RAYT_ECOLI Reviewed Length: 165
Cluster 4726	453	SSB_HAEDU	176	1	11	28	129	393	45.1 bits (105)	4e-05	35/123 (28%)	54/123 (44%)	5/123 (4%)	4	GO:0003697; F:single-stranded DNA binding | GO:0006310; P:DNA recombination | GO:0006281; P:DNA repair | GO:0006260; P:DNA replication	1	K03111;	ko03030; DNA replication | ko03430; Mismatch repair | ko03440; Homologous recombination	1	PF00436; SSB	> SSB_HAEDU Reviewed Length: 176
Cluster 4743	450													0		0			0
Cluster 4744	450	YO24_BPHC1	150	1	1	1	140	420	123 bits (309)	2e-34	76/140 (54%)	95/140 (68%)	0/140 (0%)	0		0			1	PF10772; DUF2597	> YO24_BPHC1 Reviewed Length: 150
Cluster 4760	447													0		0			0
Cluster 4770	444													0		0			0
Cluster 4785	441	LTXA_AGGAC	1055	1	751	163	822	369	43.9 bits (102)	0.0002	34/73 (47%)	41/73 (56%)	5/73 (7%)	5	GO:0009279; C:cell outer membrane | GO:0005576; C:extracellular region | GO:0005509; F:calcium ion binding | GO:0044179; P:hemolysis in other organism | GO:0009405; P:pathogenesis	0			3	PF00353; HemolysinCabind | PF02382; RTX | PF08339; RTX_C	> LTXA_AGGAC Reviewed Length: 1055
Cluster 4815	435													0		0			0
Cluster 4817	435													0		0			0
Cluster 4827	432	ACO13_HUMAN	140	1	6	28	131	402	57.0 bits (136)	9e-10	40/127 (31%)	68/127 (54%)	3/127 (2%)	8	GO:0005829; C:cytosol | GO:0070062; C:extracellular exosome | GO:0005739; C:mitochondrion | GO:0005634; C:nucleus | GO:0005819; C:spindle | GO:0047617; F:acyl-CoA hydrolase activity | GO:0035338; P:long-chain fatty-acyl-CoA biosynthetic process | GO:0051289; P:protein homotetramerization	1	K17362;		1	PF03061; 4HBT	> ACO13_HUMAN Reviewed Length: 140
Cluster 4829	432													0		0			0
Cluster 4831	432													0		0			0
Cluster 4862	426	SPOT_AQUAE	696	1	27	10	106	240	56.6 bits (135)	1e-08	31/81 (38%)	48/81 (59%)	5/81 (6%)	8	GO:0005618; C:cell wall | GO:0005886; C:plasma membrane | GO:0016597; F:amino acid binding | GO:0008728; F:GTP diphosphokinase activity | GO:0008893; F:guanosine-3',5'-bis(diphosphate) 3'-diphosphatase activity | GO:0015970; P:guanosine tetraphosphate biosynthetic process | GO:0015969; P:guanosine tetraphosphate metabolic process | GO:0042594; P:response to starvation	1	K01139;	ko00230; Purine metabolism	4	PF13291; ACT_4 | PF13328; HD_4 | PF04607; RelA_SpoT | PF02824; TGS	> SPOT_AQUAE Reviewed Length: 696
Cluster 4863	426													0		0			0
Cluster 4865	426													0		0			0
Cluster 4866	426													0		0			0
Cluster 4879	423	FMAX_DICNO	161	1	5	10	116	327	42.7 bits (99)	0.0002	44/117 (38%)	59/117 (50%)	16/117 (14%)	2	GO:0009289; C:pilus | GO:0007155; P:cell adhesion	0			2	PF13633; N_methyl_3 | PF00114; Pilin	> FMAX_DICNO Reviewed Length: 161
Cluster 4895	420	FMM2_NEIGO	167	1	5	10	162	411	66.6 bits (161)	5e-13	68/158 (43%)	85/158 (54%)	24/158 (15%)	2	GO:0009289; C:pilus | GO:0007155; P:cell adhesion	0			2	PF13633; N_methyl_3 | PF00114; Pilin	> FMM2_NEIGO Reviewed Length: 167
Cluster 4896	420	INSH6_ECOLI	338	1	202	1	327	378	122 bits (306)	2e-32	65/129 (50%)	82/129 (64%)	6/129 (5%)	3	GO:0003677; F:DNA binding | GO:0004803; F:transposase activity | GO:0006313; P:transposition, DNA-mediated	1	K07481;		2	PF01609; DDE_Tnp_1 | PF05598; DUF772	> INSH6_ECOLI Reviewed Length: 338
Cluster 4897	420	STBB_PSESM	139	1	1	1	137	411	103 bits (256)	9e-27	56/137 (41%)	80/137 (58%)	0/137 (0%)	2	GO:0000287; F:magnesium ion binding | GO:0004540; F:ribonuclease activity	1	K07062;		1	PF01850; PIN	> STBB_PSESM Reviewed Length: 139
Cluster 4908	417													0		0			0
Cluster 4911	417													0		0			0
Cluster 4912	417	Y4JK_SINFN	140	1	1	1	137	411	117 bits (292)	3e-32	60/137 (44%)	88/137 (64%)	0/137 (0%)	2	GO:0000287; F:magnesium ion binding | GO:0004540; F:ribonuclease activity	1	K07062;		1	PF01850; PIN	> Y4JK_SINFN Reviewed Length: 140
Cluster 4926	414	ARSC_BACHD	139	1	6	19	134	390	84.3 bits (207)	1e-19	43/129 (33%)	68/129 (53%)	5/129 (4%)	3	GO:0030612; F:arsenate reductase (thioredoxin) activity | GO:0004725; F:protein tyrosine phosphatase activity | GO:0046685; P:response to arsenic-containing substance	1	K03741;		1	PF01451; LMWPc	> ARSC_BACHD Reviewed Length: 139
Cluster 4927	414													0		0			0
Cluster 4936	411													0		0			0
Cluster 4942	411													0		0			0
Cluster 4954	408	MQSA_ECOLI	131	1	1	7	131	399	128 bits (322)	7e-37	64/131 (49%)	87/131 (66%)	0/131 (0%)	4	GO:0046872; F:metal ion binding | GO:0043565; F:sequence-specific DNA binding | GO:0006355; P:regulation of transcription, DNA-templated | GO:0006351; P:transcription, DNA-templated	1	K13655;		1	PF15731; MqsA_antitoxin	> MQSA_ECOLI Reviewed Length: 131
Cluster 4955	408													0		0			0
Cluster 4956	408	RL3_PSEMY	209	-1	1	402	134	1	257 bits (656)	4e-86	122/134 (91%)	130/134 (97%)	0/134 (0%)	4	GO:0005840; C:ribosome | GO:0019843; F:rRNA binding | GO:0003735; F:structural constituent of ribosome | GO:0006412; P:translation	1	K02906;	ko03010; Ribosome	1	PF00297; Ribosomal_L3	> RL3_PSEMY Reviewed Length: 209
Cluster 4968	405													0		0			0
Cluster 4969	405													0		0			0
Cluster 4971	405													0		0			0
Cluster 4980	402	DICA_ECOLI	135	1	6	1	104	276	42.0 bits (97)	0.0002	28/99 (28%)	48/99 (48%)	7/99 (7%)	6	GO:0003677; F:DNA binding | GO:0043565; F:sequence-specific DNA binding | GO:0007049; P:cell cycle | GO:0051301; P:cell division | GO:0006355; P:regulation of transcription, DNA-templated | GO:0006351; P:transcription, DNA-templated	0			1	PF01381; HTH_3	> DICA_ECOLI Reviewed Length: 135
Cluster 4983	402	FABF_BACSU	413	1	283	1	412	390	147 bits (372)	1e-41	70/131 (53%)	97/131 (74%)	2/131 (2%)	2	GO:0033817; F:beta-ketoacyl-acyl-carrier-protein synthase II activity | GO:0006633; P:fatty acid biosynthetic process	1	K09458;	ko00061; Fatty acid biosynthesis | ko00780; Biotin metabolism | ko01212; Fatty acid metabolism	2	PF00109; ketoacyl-synt | PF02801; Ketoacyl-synt_C	> FABF_BACSU Reviewed Length: 413
Cluster 4984	402													0		0			0
Cluster 4986	402													0		0			0
Cluster 4997	399													0		0			0
Cluster 4998	399													0		0			0
Cluster 5000	399													0		0			0
Cluster 5006	396	Y128_METJA	98	1	9	10	77	210	40.8 bits (94)	0.0002	25/69 (36%)	36/69 (52%)	2/69 (3%)	1	GO:0016779; F:nucleotidyltransferase activity	1	K07075;		1	PF01909; NTP_transf_2	> Y128_METJA Reviewed Length: 98
Cluster 5018	393	INSC2_ECOLI	121	1	2	31	121	390	171 bits (432)	1e-53	80/120 (67%)	105/120 (88%)	0/120 (0%)	3	GO:0003677; F:DNA binding | GO:0004803; F:transposase activity | GO:0006313; P:transposition, DNA-mediated	1	K07483;		1	PF01527; HTH_Tnp_1	> INSC2_ECOLI Reviewed Length: 121
Cluster 5020	393													0		0			0
Cluster 5022	393	YCBK_ECO57	182	1	84	82	179	354	42.0 bits (97)	0.0003	31/98 (32%)	45/98 (46%)	9/98 (9%)	0		0			1	PF05951; Peptidase_M15_2	> YCBK_ECO57 Reviewed Length: 182
Cluster 5024	393													0		0			0
Cluster 5035	390													0		0			0
Cluster 5036	390													0		0			0
Cluster 5052	384													0		0			0
Cluster 5053	384													0		0			0
Cluster 5054	384	SSB_CORGL	225	1	6	7	108	324	45.1 bits (105)	3e-05	32/107 (30%)	52/107 (49%)	5/107 (5%)	2	GO:0003697; F:single-stranded DNA binding | GO:0006260; P:DNA replication	1	K03111;	ko03030; DNA replication | ko03430; Mismatch repair | ko03440; Homologous recombination	1	PF00436; SSB	> SSB_CORGL Reviewed Length: 225
Cluster 5055	384													0		0			0
Cluster 5056	384													0		0			0
Cluster 5079	375													0		0			0
Cluster 5081	375													0		0			0
Cluster 5083	375													0		0			0
Cluster 5093	372													0		0			0
Cluster 5104	369													0		0			0
Cluster 5105	369													0		0			0
Cluster 5106	369													0		0			0
Cluster 5108	369													0		0			0
Cluster 5120	366													0		0			0
Cluster 5121	366													0		0			0
Cluster 5128	363													0		0			0
Cluster 5129	363													0		0			0
Cluster 5130	363													0		0			0
Cluster 5136	360													0		0			0
Cluster 5151	357													0		0			0
Cluster 5152	357	ARSR1_ECOLX	117	1	3	10	80	243	108 bits (270)	2e-29	50/78 (64%)	61/78 (78%)	0/78 (0%)	5	GO:0005622; C:intracellular | GO:0003677; F:DNA binding | GO:0003700; F:transcription factor activity, sequence-specific DNA binding | GO:0046685; P:response to arsenic-containing substance | GO:0006351; P:transcription, DNA-templated	0			1	PF01022; HTH_5	> ARSR1_ECOLX Reviewed Length: 117
Cluster 5166	354													0		0			0
Cluster 5167	354													0		0			0
Cluster 5188	348	RHSC_DICD3	1658	1	1476	28	1535	210	68.2 bits (165)	1e-12	33/61 (54%)	43/61 (70%)	1/61 (2%)	2	GO:0004518; F:nuclease activity | GO:0097264; P:self proteolysis	0			2	PF03527; RHS | PF05593; RHS_repeat	> RHSC_DICD3 Reviewed Length: 1658
Cluster 5203	345													0		0			0
Cluster 5204	345													0		0			0
Cluster 5214	342													0		0			0
Cluster 5215	342													0		0			0
Cluster 5225	339													0		0			0
Cluster 5226	339	GSIB_BACSU	123	1	3	10	83	258	90.5 bits (223)	1e-22	51/83 (61%)	60/83 (72%)	2/83 (2%)	0		1	K06884;		1	PF10685; KGG	> GSIB_BACSU Reviewed Length: 123
Cluster 5227	339													0		0			0
Cluster 5229	339													0		0			0
Cluster 5240	336	Y4JC_SINFN	117	1	9	16	105	306	60.5 bits (145)	2e-11	35/99 (35%)	55/99 (56%)	4/99 (4%)	0		1	K07484;		1	PF05717; TnpB_IS66	> Y4JC_SINFN Reviewed Length: 117
Cluster 5241	336													0		0			0
Cluster 5244	336													0		0			0
Cluster 5245	336													0		0			0
Cluster 5246	336													0		0			0
Cluster 5257	333	CEA6_ECOLX	551	1	462	79	548	327	68.9 bits (167)	4e-13	42/87 (48%)	48/87 (55%)	4/87 (5%)	7	GO:0005727; C:extrachromosomal circular DNA | GO:0004519; F:endonuclease activity | GO:0043022; F:ribosome binding | GO:0003723; F:RNA binding | GO:0019835; P:cytolysis | GO:0042742; P:defense response to bacterium | GO:0009405; P:pathogenesis	0			3	PF03515; Cloacin | PF09000; Cytotoxic | PF11570; E2R135	> CEA6_ECOLX Reviewed Length: 551
Cluster 5260	333													0		0			0
Cluster 5269	330													0		0			0
Cluster 5270	330													0		0			0
Cluster 5272	330													0		0			0
Cluster 5273	330													0		0			0
Cluster 5289	327													0		0			0
Cluster 5290	327													0		0			0
Cluster 5304	324													0		0			0
Cluster 5306	324													0		0			0
Cluster 5308	324													0		0			0
Cluster 5309	324													0		0			0
Cluster 5325	321	YHJQ_BACSU	108	1	6	10	108	318	105 bits (263)	1e-28	54/103 (52%)	69/103 (67%)	0/103 (0%)	0		0			1	PF03860; DUF326	> YHJQ_BACSU Reviewed Length: 108
Cluster 5327	321	VAPI_DICNO	108	1	13	55	88	282	90.1 bits (222)	1e-22	41/76 (54%)	56/76 (74%)	0/76 (0%)	2	GO:0043565; F:sequence-specific DNA binding | GO:0009405; P:pathogenesis	0			1	PF01381; HTH_3	> VAPI_DICNO Reviewed Length: 108
Cluster 5328	321													0		0			0
Cluster 5329	321													0		0			0
Cluster 5341	318													0		0			0
Cluster 5358	315	Y4MF_SINFN	76	1	5	13	71	213	54.3 bits (129)	2e-09	26/67 (39%)	39/67 (58%)	0/67 (0%)	3	GO:0043565; F:sequence-specific DNA binding | GO:0006355; P:regulation of transcription, DNA-templated | GO:0006351; P:transcription, DNA-templated	0			0		> Y4MF_SINFN Reviewed Length: 76
Cluster 5367	312													0		0			0
Cluster 5370	312													0		0			0
Cluster 5371	312													0		0			0
Cluster 5372	312													0		0			0
Cluster 5374	312													0		0			0
Cluster 5375	312													0		0			0
Cluster 5381	309													0		0			0
Cluster 5382	309													0		0			0
Cluster 5383	309													0		0			0
Cluster 5384	309													0		0			0
Cluster 5396	306													0		0			0
Cluster 5397	306													0		0			0
Cluster 5398	306	YGIN_ECO57	104	1	1	1	100	294	82.8 bits (203)	6e-20	45/100 (45%)	63/100 (63%)	2/100 (2%)	1	GO:0016491; F:oxidoreductase activity	0			1	PF03992; ABM	> YGIN_ECO57 Reviewed Length: 104
Cluster 5399	306													0		0			0
Cluster 5400	306	VAPI_DICNO	108	1	8	10	83	237	102 bits (255)	1e-27	46/76 (61%)	60/76 (79%)	0/76 (0%)	2	GO:0043565; F:sequence-specific DNA binding | GO:0009405; P:pathogenesis	0			1	PF01381; HTH_3	> VAPI_DICNO Reviewed Length: 108
Cluster 5413	303													0		0			0
Cluster 5415	303	COAX_PSEFS	249	1	150	1	248	297	157 bits (397)	3e-47	75/99 (76%)	85/99 (86%)	0/99 (0%)	5	GO:0005737; C:cytoplasm | GO:0005524; F:ATP binding | GO:0046872; F:metal ion binding | GO:0004594; F:pantothenate kinase activity | GO:0015937; P:coenzyme A biosynthetic process	1	K03525;	ko00770; Pantothenate and CoA biosynthesis	1	PF03309; Pan_kinase	> COAX_PSEFS Reviewed Length: 249
Cluster 5425	300													0		0			0
Cluster 5427	300													0		0			0
Cluster 5437	297													0		0			0
Cluster 5438	297													0		0			0
Cluster 5439	297													0		0			0
Cluster 5440	297													0		0			0
Cluster 5447	294	TUSC_PSEAE	119	1	23	1	100	234	114 bits (286)	4e-32	57/78 (73%)	63/78 (81%)	0/78 (0%)	1	GO:0005737; C:cytoplasm	1	K07236;	ko04122; Sulfur relay system	1	PF02635; DrsE	> TUSC_PSEAE Reviewed Length: 119
Cluster 5448	294													0		0			0
Cluster 5457	291													0		0			0
Cluster 5458	291	CATC_PSEPU	96	1	1	1	96	288	183 bits (464)	2e-59	84/96 (88%)	91/96 (95%)	0/96 (0%)	2	GO:0016159; F:muconolactone delta-isomerase activity | GO:0042952; P:beta-ketoadipate pathway	0			1	PF02426; MIase	> CATC_PSEPU Reviewed Length: 96
Cluster 5459	291													0		0			0
Cluster 5469	288													0		0			0
Cluster 5470	288													0		0			0
Cluster 5472	288	YO26_BPHC1	102	1	18	10	101	261	48.5 bits (114)	3e-07	27/84 (32%)	41/84 (49%)	0/84 (0%)	0		0			1	PF10963; Phage_TAC_10	> YO26_BPHC1 Reviewed Length: 102
Cluster 5473	288													0		0			0
Cluster 5482	285													0		0			0
Cluster 5483	285													0		0			0
Cluster 5493	282													0		0			0
Cluster 5494	282													0		0			0
Cluster 5497	282	HIGB1_VIBCH	95	1	1	1	90	267	67.0 bits (162)	4e-14	36/90 (40%)	51/90 (57%)	1/90 (1%)	1	GO:0008219; P:cell death	1	K07334;		1	PF05015; HigB-like_toxin	> HIGB1_VIBCH Reviewed Length: 95
Cluster 5499	282													0		0			0
Cluster 5500	282													0		0			0
Cluster 5501	282													0		0			0
Cluster 5503	282	Y1285_METTH	131	1	52	1	119	204	70.5 bits (171)	4e-15	31/68 (46%)	45/68 (66%)	0/68 (0%)	3	GO:0003677; F:DNA binding | GO:0006355; P:regulation of transcription, DNA-templated | GO:0006351; P:transcription, DNA-templated	0			1	PF01638; HxlR	> Y1285_METTH Reviewed Length: 131
Cluster 5504	282													0		0			0
Cluster 5517	279													0		0			0
Cluster 5518	279													0		0			0
Cluster 5519	279													0		0			0
Cluster 5520	279	HSP16_SCHPO	143	1	17	34	76	243	47.8 bits (112)	5e-07	25/70 (36%)	37/70 (53%)	10/70 (14%)	9	GO:0005737; C:cytoplasm | GO:0005829; C:cytosol | GO:0005634; C:nucleus | GO:0042802; F:identical protein binding | GO:0051082; F:unfolded protein binding | GO:0071218; P:cellular response to misfolded protein | GO:0034620; P:cellular response to unfolded protein | GO:0061077; P:chaperone-mediated protein folding | GO:0031990; P:mRNA export from nucleus in response to heat stress	1	K13993;	ko04141; Protein processing in endoplasmic reticulum	1	PF00011; HSP20	> HSP16_SCHPO Reviewed Length: 143
Cluster 5521	279													0		0			0
Cluster 5522	279													0		0			0
Cluster 5523	279													0		0			0
Cluster 5534	276													0		0			0
Cluster 5535	276	T1SH_METJA	432	1	171	16	251	258	55.8 bits (133)	6e-09	27/81 (33%)	47/81 (58%)	0/81 (0%)	2	GO:0003677; F:DNA binding | GO:0009307; P:DNA restriction-modification system	1	K01154;		1	PF01420; Methylase_S	> T1SH_METJA Reviewed Length: 432
Cluster 5537	276													0		0			0
Cluster 5538	276													0		0			0
Cluster 5539	276													0		0			0
Cluster 5540	276													0		0			0
Cluster 5556	273													0		0			0
Cluster 5557	273	Y3316_PSEAB	89	1	7	1	84	219	40.4 bits (93)	0.0001	29/79 (37%)	42/79 (53%)	7/79 (9%)	1	GO:0005576; C:extracellular region	0			0		> Y3316_PSEAB Reviewed Length: 89
Cluster 5570	270													0		0			0
Cluster 5572	270													0		0			0
Cluster 5573	270													0		0			0
Cluster 5574	270													0		0			0
Cluster 5583	267													0		0			0
Cluster 5585	267													0		0			0
Cluster 5586	267	IMM9_ECOLX	86	1	1	10	85	264	94.4 bits (233)	1e-24	37/85 (44%)	63/85 (74%)	0/85 (0%)	2	GO:0015643; F:toxic substance binding | GO:0030153; P:bacteriocin immunity	0			1	PF01320; Colicin_Pyocin	> IMM9_ECOLX Reviewed Length: 86
Cluster 5587	267													0		0			0
Cluster 5595	264													0		0			0
Cluster 5596	264													0		0			0
Cluster 5607	261													0		0			0
Cluster 5608	261													0		0			0
Cluster 5609	261													0		0			0
Cluster 5610	261													0		0			0
Cluster 5611	261													0		0			0
Cluster 5612	261													0		0			0
Cluster 5621	258													0		0			0
Cluster 5638	255													0		0			0
Cluster 5639	255	VGRG1_VIBCH	1163	1	596	4	646	156	42.0 bits (97)	0.0003	27/51 (53%)	36/51 (71%)	0/51 (0%)	11	GO:0005576; C:extracellular region | GO:0030430; C:host cell cytoplasm | GO:0044164; C:host cell cytosol | GO:0016881; F:acid-amino acid ligase activity | GO:0005524; F:ATP binding | GO:0000287; F:magnesium ion binding | GO:0030042; P:actin filament depolymerization | GO:0090527; P:actin filament reorganization | GO:0018262; P:isopeptide cross-linking | GO:0018153; P:isopeptide cross-linking via …	1	K11904;	ko03070; Bacterial secretion system	1	PF16671; ACD	> VGRG1_VIBCH Reviewed Length: 1163
Cluster 5640	255													0		0			0
Cluster 5654	252													0		0			0
Cluster 5655	252													0		0			0
Cluster 5656	252													0		0			0
Cluster 5657	252													0		0			0
Cluster 5664	249	RPC_BPP2	99	1	22	25	96	237	40.8 bits (94)	9e-05	28/77 (36%)	40/77 (52%)	8/77 (10%)	3	GO:0043565; F:sequence-specific DNA binding | GO:0006355; P:regulation of transcription, DNA-templated | GO:0006351; P:transcription, DNA-templated	0			1	PF01381; HTH_3	> RPC_BPP2 Reviewed Length: 99
Cluster 5666	249													0		0			0
Cluster 5667	249	VGRG1_VIBCH	1163	1	596	4	646	156	42.0 bits (97)	0.0003	27/51 (53%)	36/51 (71%)	0/51 (0%)	11	GO:0005576; C:extracellular region | GO:0030430; C:host cell cytoplasm | GO:0044164; C:host cell cytosol | GO:0016881; F:acid-amino acid ligase activity | GO:0005524; F:ATP binding | GO:0000287; F:magnesium ion binding | GO:0030042; P:actin filament depolymerization | GO:0090527; P:actin filament reorganization | GO:0018262; P:isopeptide cross-linking | GO:0018153; P:isopeptide cross-linking via …	1	K11904;	ko03070; Bacterial secretion system	1	PF16671; ACD	> VGRG1_VIBCH Reviewed Length: 1163
Cluster 5669	249	STBC_PSESM	97	1	13	1	55	129	43.9 bits (102)	9e-06	21/43 (49%)	29/43 (67%)	0/43 (0%)	2	GO:0003677; F:DNA binding | GO:0006355; P:regulation of transcription, DNA-templated	0			1	PF03869; Arc	> STBC_PSESM Reviewed Length: 97
Cluster 5678	246													0		0			0
Cluster 5680	246													0		0			0
Cluster 5681	246													0		0			0
Cluster 5682	246	STBC_PSESM	97	1	13	1	97	240	41.6 bits (96)	5e-05	36/89 (40%)	47/89 (53%)	13/89 (15%)	2	GO:0003677; F:DNA binding | GO:0006355; P:regulation of transcription, DNA-templated	0			1	PF03869; Arc	> STBC_PSESM Reviewed Length: 97
Cluster 5690	243	PPAX_CALS4	220	1	156	40	206	192	48.9 bits (115)	5e-07	23/51 (45%)	35/51 (69%)	0/51 (0%)	3	GO:0004427; F:inorganic diphosphatase activity | GO:0000287; F:magnesium ion binding | GO:0008152; P:metabolic process	1	K06019;	ko00190; Oxidative phosphorylation	1	PF13419; HAD_2	> PPAX_CALS4 Reviewed Length: 220
Cluster 5692	243													0		0			0
Cluster 5700	240													0		0			0
Cluster 5701	240													0		0			0
Cluster 5702	240													0		0			0
Cluster 5703	240	RPC_BPP2	99	1	7	13	80	237	53.9 bits (128)	2e-09	26/75 (35%)	42/75 (56%)	1/75 (1%)	3	GO:0043565; F:sequence-specific DNA binding | GO:0006355; P:regulation of transcription, DNA-templated | GO:0006351; P:transcription, DNA-templated	0			1	PF01381; HTH_3	> RPC_BPP2 Reviewed Length: 99
Cluster 5705	240													0		0			0
Cluster 5717	237													0		0			0
Cluster 5718	237	RPC_BPP2	99	1	5	4	79	222	40.0 bits (92)	0.0002	22/75 (29%)	35/75 (47%)	2/75 (3%)	3	GO:0043565; F:sequence-specific DNA binding | GO:0006355; P:regulation of transcription, DNA-templated | GO:0006351; P:transcription, DNA-templated	0			1	PF01381; HTH_3	> RPC_BPP2 Reviewed Length: 99
Cluster 5719	237	PARD4_CAUCR	96	1	14	1	73	168	54.7 bits (130)	1e-09	26/60 (43%)	42/60 (70%)	4/60 (7%)	1	GO:0006355; P:regulation of transcription, DNA-templated	1	K07746;		1	PF03693; ParD_antitoxin	> PARD4_CAUCR Reviewed Length: 96
Cluster 5720	237													0		0			0
Cluster 5721	237													0		0			0
Cluster 5723	237													0		0			0
Cluster 5724	237													0		0			0
Cluster 5725	237													0		0			0
Cluster 5726	237													0		0			0
Cluster 5735	234													0		0			0
Cluster 5736	234													0		0			0
Cluster 5737	234													0		0			0
Cluster 5739	234	TRA8_CUPMC	339	1	67	10	138	228	60.5 bits (145)	6e-11	32/73 (44%)	45/73 (62%)	1/73 (1%)	4	GO:0003677; F:DNA binding | GO:0004803; F:transposase activity | GO:0015074; P:DNA integration | GO:0006313; P:transposition, DNA-mediated	0			2	PF13936; HTH_38 | PF00665; rve	> TRA8_CUPMC Reviewed Length: 339
Cluster 5749	231													0		0			0
Cluster 5750	231													0		0			0
Cluster 5751	231													0		0			0
Cluster 5752	231													0		0			0
Cluster 5753	231													0		0			0
Cluster 5754	231													0		0			0
Cluster 5761	228	Y9K_BPP4	88	1	16	22	82	222	45.1 bits (105)	2e-06	24/67 (36%)	34/67 (51%)	0/67 (0%)	1	GO:0003677; F:DNA binding	1	K07733;		1	PF05930; Phage_AlpA	> Y9K_BPP4 Reviewed Length: 88
Cluster 5762	228	Y9K_BPP4	88	1	4	7	82	222	51.2 bits (121)	2e-08	27/79 (34%)	40/79 (51%)	7/79 (9%)	1	GO:0003677; F:DNA binding	1	K07733;		1	PF05930; Phage_AlpA	> Y9K_BPP4 Reviewed Length: 88
Cluster 5763	228													0		0			0
Cluster 5764	228													0		0			0
Cluster 5765	228													0		0			0
Cluster 5775	225													0		0			0
Cluster 5777	225													0		0			0
Cluster 5794	222													0		0			0
Cluster 5795	222													0		0			0
Cluster 5819	216	YGZD_BACSU	66	1	5	1	64	180	45.4 bits (106)	1e-06	22/60 (37%)	32/60 (53%)	0/60 (0%)	3	GO:0043565; F:sequence-specific DNA binding | GO:0006355; P:regulation of transcription, DNA-templated | GO:0006351; P:transcription, DNA-templated	0			1	PF01381; HTH_3	> YGZD_BACSU Reviewed Length: 66
Cluster 5820	216													0		0			0
Cluster 5832	213													0		0			0
Cluster 5833	213													0		0			0
Cluster 5834	213													0		0			0
Cluster 5835	213													0		0			0
Cluster 5836	213	TRAR_ECOLI	73	1	1	1	71	210	40.4 bits (93)	7e-05	24/71 (34%)	35/71 (49%)	1/71 (1%)	1	GO:0008270; F:zinc ion binding	0			1	PF01258; zf-dskA_traR	> TRAR_ECOLI Reviewed Length: 73
Cluster 5837	213													0		0			0
Cluster 5851	210													0		0			0
Cluster 5852	210													0		0			0
Cluster 5853	210													0		0			0
Cluster 5855	210													0		0			0
Cluster 5862	207	YO28_BPHC1	111	1	40	4	103	195	64.3 bits (155)	3e-13	35/64 (55%)	43/64 (67%)	0/64 (0%)	0		0			1	PF10761; DUF2590	> YO28_BPHC1 Reviewed Length: 111
Cluster 5863	207	Y4HP_SINFN	552	1	479	1	540	186	66.6 bits (161)	7e-13	31/62 (50%)	38/62 (61%)	0/62 (0%)	0		0			3	PF03050; DDE_Tnp_IS66 | PF13007; LZ_Tnp_IS66 | PF13005; zf-IS66	> Y4HP_SINFN Reviewed Length: 552
Cluster 5864	207													0		0			0
Cluster 5865	207													0		0			0
Cluster 5867	207													0		0			0
Cluster 5874	204													0		0			0
Cluster 5875	204													0		0			0
Cluster 5876	204													0		0			0
Cluster 5877	204	KDIS_RAT	1020	1	336	28	387	183	47.8 bits (112)	3e-06	24/52 (46%)	32/52 (62%)	0/52 (0%)	11	GO:0005829; C:cytosol | GO:0016021; C:integral component of membrane | GO:0005770; C:late endosome | GO:0043234; C:protein complex | GO:0030165; F:PDZ domain binding | GO:0019901; F:protein kinase binding | GO:0019887; F:protein kinase regulator activity | GO:0000186; P:activation of MAPKK activity | GO:1990090; P:cellular response to nerve growth factor stimulus | GO:0038180; P:nerve growth fact…	1	K12460;	ko04722; Neurotrophin signaling pathway	2	PF12796; Ank_2 | PF07693; KAP_NTPase	> KDIS_RAT Reviewed Length: 1762
Cluster 5887	201													0		0			0
Cluster 5888	201													0		0			0
Cluster 5890	201	HCNA_PSEAE	104	1	52	70	93	192	38.9 bits (89)	0.0004	24/42 (57%)	24/42 (57%)	1/42 (2%)	5	GO:0005886; C:plasma membrane | GO:0051537; F:2 iron, 2 sulfur cluster binding | GO:0009055; F:electron carrier activity | GO:0050622; F:glycine dehydrogenase (cyanide-forming) activity | GO:0046872; F:metal ion binding	1	K10814;	ko00460; Cyanoamino acid metabolism	0		> HCNA_PSEAE Reviewed Length: 104
Cluster 5892	201													0		0			0
Cluster 5894	201													0		0			0
Cluster 5905	198													0		0			0
Cluster 5906	198													0		0			0
Cluster 5907	198													0		0			0
Cluster 5908	198													0		0			0
Cluster 5909	198													0		0			0
Cluster 5921	195													0		0			0
Cluster 5935	192													0		0			0
Cluster 5936	192													0		0			0
Cluster 5938	192													0		0			0
Cluster 5939	192													0		0			0
Cluster 5940	192													0		0			0
Cluster 5942	192													0		0			0
Cluster 5943	192													0		0			0
Cluster 5952	189													0		0			0
Cluster 5953	189													0		0			0
Cluster 5954	189													0		0			0
Cluster 5955	189													0		0			0
Cluster 5961	186													0		0			0
Cluster 5962	186													0		0			0
Cluster 5963	186													0		0			0
Cluster 5965	186													0		0			0
Cluster 5966	186													0		0			0
Cluster 5972	183													0		0			0
Cluster 5973	183													0		0			0
Cluster 5974	183													0		0			0
Cluster 5976	183													0		0			0
Cluster 5986	180													0		0			0
Cluster 5987	180													0		0			0
Cluster 5988	180													0		0			0
Cluster 5989	180													0		0			0
Cluster 6000	177													0		0			0
Cluster 6001	177													0		0			0
Cluster 6002	177													0		0			0
Cluster 6003	177													0		0			0
Cluster 6005	177													0		0			0
Cluster 6006	177													0		0			0
Cluster 6021	174	INTA_ECOLI	413	1	361	1	401	123	53.1 bits (126)	2e-08	20/41 (49%)	31/41 (76%)	0/41 (0%)	6	GO:0019038; C:provirus | GO:0008979; F:prophage integrase activity | GO:0043565; F:sequence-specific DNA binding | GO:0006310; P:DNA recombination | GO:0032359; P:provirus excision | GO:0046718; P:viral entry into host cell	0			2	PF13356; DUF4102 | PF00589; Phage_integrase	> INTA_ECOLI Reviewed Length: 413
Cluster 6022	174													0		0			0
Cluster 6023	174													0		0			0
Cluster 6024	174													0		0			0
Cluster 6032	171													0		0			0
Cluster 6033	171													0		0			0
Cluster 6034	171													0		0			0
Cluster 6035	171													0		0			0
Cluster 6036	171													0		0			0
Cluster 6037	171													0		0			0
Cluster 6049	168													0		0			0
Cluster 6050	168													0		0			0
Cluster 6051	168													0		0			0
Cluster 6052	168													0		0			0
Cluster 6053	168													0		0			0
Cluster 6061	165													0		0			0
Cluster 6062	165													0		0			0
Cluster 6063	165													0		0			0
Cluster 6064	165													0		0			0
Cluster 6077	162													0		0			0
Cluster 6078	162													0		0			0
Cluster 6079	162													0		0			0
Cluster 6080	162													0		0			0
Cluster 6081	162													0		0			0
Cluster 6082	162													0		0			0
Cluster 6083	162													0		0			0
Cluster 6094	159													0		0			0
Cluster 6095	159													0		0			0
Cluster 6096	159													0		0			0
Cluster 6097	159													0		0			0
Cluster 6098	159	Y567_PSEAE	52	1	1	1	52	156	97.1 bits (240)	8e-27	50/52 (96%)	51/52 (98%)	0/52 (0%)	2	GO:0016021; C:integral component of membrane | GO:0005886; C:plasma membrane	0			1	PF01679; Pmp3	> Y567_PSEAE Reviewed Length: 52
Cluster 6107	156													0		0			0
Cluster 6108	156													0		0			0
Cluster 6109	156	RL33_PSESM	51	1	1	1	51	153	101 bits (252)	1e-28	49/51 (96%)	50/51 (98%)	0/51 (0%)	3	GO:0005840; C:ribosome | GO:0003735; F:structural constituent of ribosome | GO:0006412; P:translation	1	K02913;	ko03010; Ribosome	1	PF00471; Ribosomal_L33	> RL33_PSESM Reviewed Length: 51
Cluster 6110	156													0		0			0
Cluster 6111	156	HLYDP_ECOLX	478	1	428	1	478	153	58.9 bits (141)	1e-10	30/51 (59%)	34/51 (67%)	0/51 (0%)	5	GO:0016021; C:integral component of membrane | GO:0005886; C:plasma membrane | GO:0008565; F:protein transporter activity | GO:0044179; P:hemolysis in other organism | GO:0009306; P:protein secretion	0			0		> HLYDP_ECOLX Reviewed Length: 478
Cluster 6112	156													0		0			0
Cluster 6123	153													0		0			0
Cluster 6124	153													0		0			0
Cluster 6125	153													0		0			0
Cluster 6126	153													0		0			0
Cluster 6127	153													0		0			0
Cluster 6128	153													0		0			0
Cluster 6129	153													0		0			0
Cluster 6130	153													0		0			0
Cluster 6131	153													0		0			0
Cluster 6140	150													0		0			0
Cluster 6141	150													0		0			0
Cluster 6142	150													0		0			0
Cluster 6143	150													0		0			0
Cluster 6144	150													0		0			0
Cluster 6145	150													0		0			0
Cluster 6155	147													0		0			0
Cluster 6156	147													0		0			0
Cluster 6157	147													0		0			0
Cluster 6158	147													0		0			0
Cluster 6159	147													0		0			0
Cluster 6160	147													0		0			0
Cluster 6161	147													0		0			0
Cluster 6162	147													0		0			0
Cluster 6163	147													0		0			0
Cluster 6164	147													0		0			0
Cluster 6165	147													0		0			0
Cluster 6173	144													0		0			0
Cluster 6174	144	PQQA_PSEE4	23	-2	7	143	22	96	36.6 bits (83)	0.001	16/16 (100%)	16/16 (100%)	0/16 (0%)	1	GO:0018189; P:pyrroloquinoline quinone biosynthetic process	1	K06135;		1	PF08042; PqqA	> PQQA_PSEE4 Reviewed Length: 23
Cluster 6176	144													0		0			0
Cluster 6177	144													0		0			0
Cluster 6178	144													0		0			0
Cluster 6179	144													0		0			0
Cluster 6180	144													0		0			0
Cluster 6181	144													0		0			0
Cluster 6182	144													0		0			0
Cluster 6183	144													0		0			0
Cluster 6184	144													0		0			0
Cluster 6194	141													0		0			0
Cluster 6195	141													0		0			0
Cluster 6196	141													0		0			0
Cluster 6197	141													0		0			0
Cluster 6198	141													0		0			0
Cluster 6199	141													0		0			0
Cluster 6200	141													0		0			0
Cluster 6201	141													0		0			0
Cluster 6202	141													0		0			0
Cluster 6203	141													0		0			0
Cluster 6204	141													0		0			0
Cluster 6210	138													0		0			0
Cluster 6211	138													0		0			0
Cluster 6212	138													0		0			0
Cluster 6213	138													0		0			0
Cluster 6214	138													0		0			0
Cluster 6215	138													0		0			0
Cluster 6216	138													0		0			0
Cluster 6217	138													0		0			0
Cluster 6232	135													0		0			0
Cluster 6233	135													0		0			0
Cluster 6234	135													0		0			0
Cluster 6235	135													0		0			0
Cluster 6237	135													0		0			0
Cluster 6238	135	RL34_PSEA7	44	1	1	1	44	132	85.5 bits (210)	2e-22	44/44 (100%)	44/44 (100%)	0/44 (0%)	3	GO:0005840; C:ribosome | GO:0003735; F:structural constituent of ribosome | GO:0006412; P:translation	1	K02914;	ko03010; Ribosome	1	PF00468; Ribosomal_L34	> RL34_PSEA7 Reviewed Length: 44
Cluster 6251	132													0		0			0
Cluster 6252	132													0		0			0
Cluster 6253	132													0		0			0
Cluster 6254	132													0		0			0
Cluster 6255	132													0		0			0
Cluster 6256	132													0		0			0
Cluster 6257	132													0		0			0
Cluster 6258	132													0		0			0
Cluster 6266	129													0		0			0
Cluster 6267	129													0		0			0
Cluster 6268	129													0		0			0
Cluster 6269	129													0		0			0
Cluster 6270	129													0		0			0
Cluster 6271	129													0		0			0
Cluster 6272	129													0		0			0
Cluster 6273	129													0		0			0
Cluster 6274	129													0		0			0
Cluster 6288	126													0		0			0
Cluster 6289	126													0		0			0
Cluster 6290	126													0		0			0
Cluster 6291	126													0		0			0
Cluster 6292	126													0		0			0
Cluster 6293	126													0		0			0
Cluster 6294	126													0		0			0
Cluster 6305	123													0		0			0
Cluster 6306	123													0		0			0
Cluster 6307	123													0		0			0
Cluster 6308	123													0		0			0
Cluster 6309	123													0		0			0
Cluster 6310	123													0		0			0
Cluster 6311	123													0		0			0
Cluster 6312	123													0		0			0
Cluster 6313	123													0		0			0
Cluster 6314	123													0		0			0
Cluster 6315	123													0		0			0
Cluster 6316	123													0		0			0
Cluster 6317	123													0		0			0
Cluster 6333	120													0		0			0
Cluster 6334	120													0		0			0
Cluster 6335	120													0		0			0
Cluster 6336	120													0		0			0
Cluster 6337	120	NDPA_PSEMY	335	1	295	1	333	117	68.6 bits (166)	2e-14	32/39 (82%)	34/39 (87%)	0/39 (0%)	2	GO:0005737; C:cytoplasm | GO:0009295; C:nucleoid	1	K06899;		1	PF04245; NA37	> NDPA_PSEMY Reviewed Length: 335
Cluster 6338	120													0		0			0
Cluster 6339	120													0		0			0
Cluster 6354	117													0		0			0
Cluster 6355	117													0		0			0
Cluster 6356	117													0		0			0
Cluster 6357	117													0		0			0
Cluster 6358	117													0		0			0
Cluster 6359	117													0		0			0
Cluster 6360	117													0		0			0
Cluster 6361	117													0		0			0
Cluster 6362	117													0		0			0
Cluster 6363	117													0		0			0
Cluster 6378	114													0		0			0
Cluster 6379	114													0		0			0
Cluster 6380	114													0		0			0
Cluster 6381	114													0		0			0
Cluster 6382	114													0		0			0
Cluster 6383	114													0		0			0
Cluster 6384	114													0		0			0
Cluster 6385	114													0		0			0

## Sheet: PIC25_Go_Terms_list
GO_ID	Counter	GO_Type	GO_Description
GO:0003677	63	Molecular Function	F:DNA binding
GO:0016021	39	Cellular Component	C:integral component of membrane
GO:0006351	36	Biological Process	P:transcription, DNA-templated
GO:0005886	36	Cellular Component	C:plasma membrane
GO:0005524	35	Molecular Function	F:ATP binding
GO:0005737	28	Cellular Component	C:cytoplasm
GO:0005576	26	Cellular Component	C:extracellular region
GO:0003700	23	Molecular Function	F:transcription factor activity, sequence-specific DNA binding
GO:0043565	20	Molecular Function	F:sequence-specific DNA binding
GO:0046872	19	Molecular Function	F:metal ion binding
GO:0006355	19	Biological Process	P:regulation of transcription, DNA-templated
GO:0009405	15	Biological Process	P:pathogenesis
GO:0000287	14	Molecular Function	F:magnesium ion binding
GO:0006310	14	Biological Process	P:DNA recombination
GO:0015074	11	Biological Process	P:DNA integration
GO:0016491	11	Molecular Function	F:oxidoreductase activity
GO:0004519	11	Molecular Function	F:endonuclease activity
GO:0005829	11	Cellular Component	C:cytosol
GO:0009279	10	Cellular Component	C:cell outer membrane
GO:0009306	7	Biological Process	P:protein secretion
GO:0046718	7	Biological Process	P:viral entry into host cell
GO:0005215	7	Molecular Function	F:transporter activity
GO:0006313	7	Biological Process	P:transposition, DNA-mediated
GO:0019439	7	Biological Process	P:aromatic compound catabolic process
GO:0004803	7	Molecular Function	F:transposase activity
GO:0030430	6	Cellular Component	C:host cell cytoplasm
GO:0005622	6	Cellular Component	C:intracellular
GO:0005509	6	Molecular Function	F:calcium ion binding
GO:0016740	6	Molecular Function	F:transferase activity
GO:0008270	6	Molecular Function	F:zinc ion binding
GO:0000160	5	Biological Process	P:phosphorelay signal transduction system
GO:0008565	5	Molecular Function	F:protein transporter activity
GO:0016787	5	Molecular Function	F:hydrolase activity
GO:0009307	5	Biological Process	P:DNA restriction-modification system
GO:0051537	5	Molecular Function	F:2 iron, 2 sulfur cluster binding
GO:0006935	5	Biological Process	P:chemotaxis
GO:0009055	5	Molecular Function	F:electron carrier activity
GO:0007049	5	Biological Process	P:cell cycle
GO:0003676	5	Molecular Function	F:nucleic acid binding
GO:0006810	5	Biological Process	P:transport
GO:0019069	5	Biological Process	P:viral capsid assembly
GO:0019076	5	Biological Process	P:viral release from host cell
GO:0003723	5	Molecular Function	F:RNA binding
GO:0071555	4	Biological Process	P:cell wall organization
GO:0005506	4	Molecular Function	F:iron ion binding
GO:0051301	4	Biological Process	P:cell division
GO:0090527	4	Biological Process	P:actin filament reorganization
GO:0004386	4	Molecular Function	F:helicase activity
GO:0008170	4	Molecular Function	F:N-methyltransferase activity
GO:0018153	4	Biological Process	P:isopeptide cross-linking via N6-(L-isoglutamyl)-L-lysine
GO:0075713	4	Biological Process	P:establishment of integrated proviral latency
GO:0016881	4	Molecular Function	F:acid-amino acid ligase activity
GO:0004518	4	Molecular Function	F:nuclease activity
GO:0018262	4	Biological Process	P:isopeptide cross-linking
GO:0030042	4	Biological Process	P:actin filament depolymerization
GO:0046685	4	Biological Process	P:response to arsenic-containing substance
GO:0008152	4	Biological Process	P:metabolic process
GO:0009289	4	Cellular Component	C:pilus
GO:0005634	4	Cellular Component	C:nucleus
GO:0019012	4	Cellular Component	C:virion
GO:0005887	4	Cellular Component	C:integral component of plasma membrane
GO:0047490	4	Molecular Function	F:pectin lyase activity
GO:0044164	4	Cellular Component	C:host cell cytosol
GO:0016020	4	Cellular Component	C:membrane
GO:0006412	3	Biological Process	P:translation
GO:0045490	3	Biological Process	P:pectin catabolic process
GO:0051607	3	Biological Process	P:defense response to virus
GO:0046677	3	Biological Process	P:response to antibiotic
GO:0003697	3	Molecular Function	F:single-stranded DNA binding
GO:0042802	3	Molecular Function	F:identical protein binding
GO:0044179	3	Biological Process	P:hemolysis in other organism
GO:0003917	3	Molecular Function	F:DNA topoisomerase type I activity
GO:0055072	3	Biological Process	P:iron ion homeostasis
GO:0006265	3	Biological Process	P:DNA topological change
GO:0004549	3	Molecular Function	F:tRNA-specific ribonuclease activity
GO:0006865	3	Biological Process	P:amino acid transport
GO:0003964	3	Molecular Function	F:RNA-directed DNA polymerase activity
GO:0055085	3	Biological Process	P:transmembrane transport
GO:0042952	3	Biological Process	P:beta-ketoadipate pathway
GO:0032196	3	Biological Process	P:transposition
GO:0009507	3	Cellular Component	C:chloroplast
GO:0019028	3	Cellular Component	C:viral capsid
GO:0005840	3	Cellular Component	C:ribosome
GO:0009007	3	Molecular Function	F:site-specific DNA-methyltransferase (adenine-specific) activity
GO:0010181	3	Molecular Function	F:FMN binding
GO:0003735	3	Molecular Function	F:structural constituent of ribosome
GO:0006281	2	Biological Process	P:DNA repair
GO:0043566	2	Molecular Function	F:structure-specific DNA binding
GO:0009098	2	Biological Process	P:leucine biosynthetic process
GO:0046274	2	Biological Process	P:lignin catabolic process
GO:0006974	2	Biological Process	P:cellular response to DNA damage stimulus
GO:0006979	2	Biological Process	P:response to oxidative stress
GO:0008219	2	Biological Process	P:cell death
GO:0032359	2	Biological Process	P:provirus excision
GO:0000272	2	Biological Process	P:polysaccharide catabolic process
GO:0005618	2	Cellular Component	C:cell wall
GO:0004022	2	Molecular Function	F:alcohol dehydrogenase (NAD) activity
GO:0017000	2	Biological Process	P:antibiotic biosynthetic process
GO:0030170	2	Molecular Function	F:pyridoxal phosphate binding
GO:0015992	2	Biological Process	P:proton transport
GO:0006885	2	Biological Process	P:regulation of pH
GO:0007059	2	Biological Process	P:chromosome segregation
GO:0004842	2	Molecular Function	F:ubiquitin-protein transferase activity
GO:0052621	2	Molecular Function	F:diguanylate cyclase activity
GO:0030570	2	Molecular Function	F:pectate lyase activity
GO:0019243	2	Biological Process	P:methylglyoxal catabolic process to D-lactate via S-lactoyl-glutathione
GO:0016597	2	Molecular Function	F:amino acid binding
GO:0009297	2	Biological Process	P:pilus assembly
GO:0016746	2	Molecular Function	F:transferase activity, transferring acyl groups
GO:0000155	2	Molecular Function	F:phosphorelay sensor kinase activity
GO:0000150	2	Molecular Function	F:recombinase activity
GO:0033817	2	Molecular Function	F:beta-ketoacyl-acyl-carrier-protein synthase II activity
GO:0006633	2	Biological Process	P:fatty acid biosynthetic process
GO:0004521	2	Molecular Function	F:endoribonuclease activity
GO:0016661	2	Molecular Function	F:oxidoreductase activity, acting on other nitrogenous compounds as donors
GO:0008979	2	Molecular Function	F:prophage integrase activity
GO:0019172	2	Molecular Function	F:glyoxalase III activity
GO:0009103	2	Biological Process	P:lipopolysaccharide biosynthetic process
GO:0004003	2	Molecular Function	F:ATP-dependent DNA helicase activity
GO:0003861	2	Molecular Function	F:3-isopropylmalate dehydratase activity
GO:0018189	2	Biological Process	P:pyrroloquinoline quinone biosynthetic process
GO:0015081	2	Molecular Function	F:sodium ion transmembrane transporter activity
GO:0052851	2	Molecular Function	F:ferric-chelate reductase (NADPH) activity
GO:0030612	2	Molecular Function	F:arsenate reductase (thioredoxin) activity
GO:0016757	2	Molecular Function	F:transferase activity, transferring glycosyl groups
GO:0003678	2	Molecular Function	F:DNA helicase activity
GO:0019835	2	Biological Process	P:cytolysis
GO:0005525	2	Molecular Function	F:GTP binding
GO:0016301	2	Molecular Function	F:kinase activity
GO:0016652	2	Molecular Function	F:oxidoreductase activity, acting on NAD(P)H, NAD(P) as acceptor
GO:0045151	2	Biological Process	P:acetoin biosynthetic process
GO:0008752	2	Molecular Function	F:FMN reductase activity
GO:0016874	2	Molecular Function	F:ligase activity
GO:0097588	2	Biological Process	P:archaeal or bacterial-type flagellum-dependent cell motility
GO:0051289	2	Biological Process	P:protein homotetramerization
GO:0006260	2	Biological Process	P:DNA replication
GO:0097264	2	Biological Process	P:self proteolysis
GO:0043640	2	Biological Process	P:benzoate catabolic process via hydroxylation
GO:0042742	2	Biological Process	P:defense response to bacterium
GO:0004540	2	Molecular Function	F:ribonuclease activity
GO:0004725	2	Molecular Function	F:protein tyrosine phosphatase activity
GO:0015297	2	Molecular Function	F:antiporter activity
GO:0045892	2	Biological Process	P:negative regulation of transcription, DNA-templated
GO:0045893	2	Biological Process	P:positive regulation of transcription, DNA-templated
GO:0004872	2	Molecular Function	F:receptor activity
GO:0043108	2	Biological Process	P:pilus retraction
GO:0043107	2	Biological Process	P:type IV pilus-dependent motility
GO:0015734	2	Biological Process	P:taurine transport
GO:0007155	2	Biological Process	P:cell adhesion
GO:0097679	2	Cellular Component	C:other organism cytoplasm
GO:0009295	2	Cellular Component	C:nucleoid
GO:0044096	2	Cellular Component	C:type IV pilus
GO:1990077	2	Cellular Component	C:primosome complex
GO:0007599	1	Biological Process	P:hemostasis
GO:0008800	1	Molecular Function	F:beta-lactamase activity
GO:0010128	1	Biological Process	P:benzoate catabolic process via CoA ligation
GO:0034194	1	Biological Process	P:D-galactonate catabolic process
GO:0006306	1	Biological Process	P:DNA methylation
GO:0072429	1	Biological Process	P:response to intra-S DNA damage checkpoint signaling
GO:0004713	1	Molecular Function	F:protein tyrosine kinase activity
GO:0015969	1	Biological Process	P:guanosine tetraphosphate metabolic process
GO:0004020	1	Molecular Function	F:adenylylsulfate kinase activity
GO:0018850	1	Molecular Function	F:chloromuconate cycloisomerase activity
GO:0070733	1	Molecular Function	F:protein adenylyltransferase activity
GO:0016813	1	Molecular Function	F:hydrolase activity, acting on carbon-nitrogen (but not peptide) bonds, in linear amidines
GO:0016810	1	Molecular Function	F:hydrolase activity, acting on carbon-nitrogen (but not peptide) bonds
GO:0004152	1	Molecular Function	F:dihydroorotate dehydrogenase activity
GO:0009896	1	Biological Process	P:positive regulation of catabolic process
GO:0018626	1	Molecular Function	F:2-chlorobenzoate 1,2-dioxygenase activity
GO:0017004	1	Biological Process	P:cytochrome complex assembly
GO:0050622	1	Molecular Function	F:glycine dehydrogenase (cyanide-forming) activity
GO:0052873	1	Molecular Function	F:FMN reductase (NADPH) activity
GO:0050194	1	Molecular Function	F:phosphonoacetaldehyde hydrolase activity
GO:0015491	1	Molecular Function	F:cation:cation antiporter activity
GO:0000908	1	Molecular Function	F:taurine dioxygenase activity
GO:0043022	1	Molecular Function	F:ribosome binding
GO:0019887	1	Molecular Function	F:protein kinase regulator activity
GO:0009305	1	Biological Process	P:protein biotinylation
GO:0016788	1	Molecular Function	F:hydrolase activity, acting on ester bonds
GO:0016779	1	Molecular Function	F:nucleotidyltransferase activity
GO:0051539	1	Molecular Function	F:4 iron, 4 sulfur cluster binding
GO:0016078	1	Biological Process	P:tRNA catabolic process
GO:0005342	1	Molecular Function	F:organic acid transmembrane transporter activity
GO:0016159	1	Molecular Function	F:muconolactone delta-isomerase activity
GO:0042174	1	Biological Process	P:negative regulation of sporulation resulting in formation of a cellular spore
GO:0031222	1	Biological Process	P:arabinan catabolic process
GO:0015677	1	Biological Process	P:copper ion import
GO:0043687	1	Biological Process	P:post-translational protein modification
GO:0008289	1	Molecular Function	F:lipid binding
GO:0043683	1	Biological Process	P:type IV pilus biogenesis
GO:0048038	1	Molecular Function	F:quinone binding
GO:0050547	1	Molecular Function	F:vanillin synthase activity
GO:0050548	1	Molecular Function	F:trans-feruloyl-CoA hydratase activity
GO:0003896	1	Molecular Function	F:DNA primase activity
GO:0004742	1	Molecular Function	F:dihydrolipoyllysine-residue acetyltransferase activity
GO:0018106	1	Biological Process	P:peptidyl-histidine phosphorylation
GO:0042594	1	Biological Process	P:response to starvation
GO:0003978	1	Molecular Function	F:UDP-glucose 4-epimerase activity
GO:0043065	1	Biological Process	P:positive regulation of apoptotic process
GO:0071949	1	Molecular Function	F:FAD binding
GO:0046687	1	Biological Process	P:response to chromate
GO:0004063	1	Molecular Function	F:aryldialkylphosphatase activity
GO:0004064	1	Molecular Function	F:arylesterase activity
GO:0004065	1	Molecular Function	F:arylsulfatase activity
GO:0006468	1	Biological Process	P:protein phosphorylation
GO:0036310	1	Molecular Function	F:annealing helicase activity
GO:0051271	1	Biological Process	P:negative regulation of cellular component movement
GO:0015137	1	Molecular Function	F:citrate transmembrane transporter activity
GO:0022857	1	Molecular Function	F:transmembrane transporter activity
GO:0006790	1	Biological Process	P:sulfur compound metabolic process
GO:0097461	1	Biological Process	P:ferric iron import into cell
GO:0004497	1	Molecular Function	F:monooxygenase activity
GO:0015643	1	Molecular Function	F:toxic substance binding
GO:0031297	1	Biological Process	P:replication fork processing
GO:0004222	1	Molecular Function	F:metalloendopeptidase activity
GO:0016209	1	Molecular Function	F:antioxidant activity
GO:0031460	1	Biological Process	P:glycine betaine transport
GO:0050269	1	Molecular Function	F:coniferyl-aldehyde dehydrogenase activity
GO:0050268	1	Molecular Function	F:coniferyl-alcohol dehydrogenase activity
GO:0019825	1	Molecular Function	F:oxygen binding
GO:0016567	1	Biological Process	P:protein ubiquitination
GO:0042856	1	Biological Process	P:eugenol catabolic process
GO:0018849	1	Molecular Function	F:muconate cycloisomerase activity
GO:0010628	1	Biological Process	P:positive regulation of gene expression
GO:0006564	1	Biological Process	P:L-serine biosynthetic process
GO:0006207	1	Biological Process	P:'de novo' pyrimidine nucleobase biosynthetic process
GO:0020037	1	Molecular Function	F:heme binding
GO:0030145	1	Molecular Function	F:manganese ion binding
GO:0018659	1	Molecular Function	F:4-hydroxybenzoate 3-monooxygenase activity
GO:0071978	1	Biological Process	P:bacterial-type flagellum-dependent swarming motility
GO:0061077	1	Biological Process	P:chaperone-mediated protein folding
GO:0015542	1	Molecular Function	F:sugar efflux transmembrane transporter activity
GO:0006101	1	Biological Process	P:citrate metabolic process
GO:0006108	1	Biological Process	P:malate metabolic process
GO:0016791	1	Molecular Function	F:phosphatase activity
GO:0035338	1	Biological Process	P:long-chain fatty-acyl-CoA biosynthetic process
GO:0016708	1	Molecular Function	F:oxidoreductase activity, acting on paired donors, with incorporation or reduction of molecular oxygen, NAD(P)H as one donor, and incorporation of two atoms of oxygen into one donor
GO:0004523	1	Molecular Function	F:RNA-DNA hybrid ribonuclease activity
GO:0019700	1	Biological Process	P:organic phosphonate catabolic process
GO:0089702	1	Molecular Function	F:undecaprenyl-phosphate glucose phosphotransferase activity
GO:0044822	1	Molecular Function	F:poly(A) RNA binding
GO:0009035	1	Molecular Function	F:Type I site-specific deoxyribonuclease activity
GO:0015616	1	Molecular Function	F:DNA translocase activity
GO:0009404	1	Biological Process	P:toxin metabolic process
GO:0043709	1	Biological Process	P:cell adhesion involved in single-species biofilm formation
GO:0000293	1	Molecular Function	F:ferric-chelate reductase activity
GO:0009063	1	Biological Process	P:cellular amino acid catabolic process
GO:0004594	1	Molecular Function	F:pantothenate kinase activity
GO:0008728	1	Molecular Function	F:GTP diphosphokinase activity
GO:0008860	1	Molecular Function	F:ferredoxin-NAD+ reductase activity
GO:0034620	1	Biological Process	P:cellular response to unfolded protein
GO:0009102	1	Biological Process	P:biotin biosynthetic process
GO:0038180	1	Biological Process	P:nerve growth factor signaling pathway
GO:0004674	1	Molecular Function	F:protein serine/threonine kinase activity
GO:0008137	1	Molecular Function	F:NADH dehydrogenase (ubiquinone) activity
GO:0018117	1	Biological Process	P:protein adenylylation
GO:0004004	1	Molecular Function	F:ATP-dependent RNA helicase activity
GO:0030435	1	Biological Process	P:sporulation resulting in formation of a cellular spore
GO:0047617	1	Molecular Function	F:acyl-CoA hydrolase activity
GO:0031990	1	Biological Process	P:mRNA export from nucleus in response to heat stress
GO:0015344	1	Molecular Function	F:siderophore uptake transmembrane transporter activity
GO:0018576	1	Molecular Function	F:catechol 1,2-dioxygenase activity
GO:0006259	1	Biological Process	P:DNA metabolic process
GO:0006397	1	Biological Process	P:mRNA processing
GO:0000455	1	Biological Process	P:enzyme-directed rRNA pseudouridine synthesis
GO:0006883	1	Biological Process	P:cellular sodium ion homeostasis
GO:0050608	1	Molecular Function	F:vanillin dehydrogenase activity
GO:0005096	1	Molecular Function	F:GTPase activator activity
GO:0009440	1	Biological Process	P:cyanate catabolic process
GO:0006605	1	Biological Process	P:protein targeting
GO:0019901	1	Molecular Function	F:protein kinase binding
GO:0055114	1	Biological Process	P:oxidation-reduction process
GO:0042203	1	Biological Process	P:toluene catabolic process
GO:0016051	1	Biological Process	P:carbohydrate biosynthetic process
GO:0010438	1	Biological Process	P:cellular response to sulfur starvation
GO:0003916	1	Molecular Function	F:DNA topoisomerase activity
GO:0015970	1	Biological Process	P:guanosine tetraphosphate biosynthetic process
GO:1902231	1	Biological Process	P:positive regulation of intrinsic apoptotic signaling pathway in response to DNA damage
GO:0046558	1	Molecular Function	F:arabinan endo-1,5-alpha-L-arabinosidase activity
GO:0008168	1	Molecular Function	F:methyltransferase activity
GO:0008893	1	Molecular Function	F:guanosine-3',5'-bis(diphosphate) 3'-diphosphatase activity
GO:0071218	1	Biological Process	P:cellular response to misfolded protein
GO:0004791	1	Molecular Function	F:thioredoxin-disulfide reductase activity
GO:0006811	1	Biological Process	P:ion transport
GO:0006814	1	Biological Process	P:sodium ion transport
GO:0003825	1	Molecular Function	F:alpha,alpha-trehalose-phosphate synthase (UDP-forming) activity
GO:0006950	1	Biological Process	P:response to stress
GO:0008094	1	Molecular Function	F:DNA-dependent ATPase activity
GO:0036292	1	Biological Process	P:DNA rewinding
GO:0000737	1	Biological Process	P:DNA catabolic process, endonucleolytic
GO:0006357	1	Biological Process	P:regulation of transcription from RNA polymerase II promoter
GO:0008823	1	Molecular Function	F:cupric reductase activity
GO:0000186	1	Biological Process	P:activation of MAPKK activity
GO:0030153	1	Biological Process	P:bacteriocin immunity
GO:0015288	1	Molecular Function	F:porin activity
GO:1990163	1	Molecular Function	F:ATP-dependent four-way junction helicase activity
GO:0043755	1	Molecular Function	F:alpha-ribazole phosphatase activity
GO:0003952	1	Molecular Function	F:NAD+ synthase (glutamine-hydrolyzing) activity
GO:0046777	1	Biological Process	P:protein autophosphorylation
GO:0008236	1	Molecular Function	F:serine-type peptidase activity
GO:0008784	1	Molecular Function	F:alanine racemase activity
GO:0003690	1	Molecular Function	F:double-stranded DNA binding
GO:0042803	1	Molecular Function	F:protein homodimerization activity
GO:0009243	1	Biological Process	P:O antigen biosynthetic process
GO:0009242	1	Biological Process	P:colanic acid biosynthetic process
GO:0019608	1	Biological Process	P:nicotine catabolic process
GO:0030655	1	Biological Process	P:beta-lactam antibiotic catabolic process
GO:0015116	1	Molecular Function	F:sulfate transmembrane transporter activity
GO:0031402	1	Molecular Function	F:sodium ion binding
GO:0015628	1	Biological Process	P:protein secretion by the type II secretion system
GO:0009435	1	Biological Process	P:NAD biosynthetic process
GO:0009432	1	Biological Process	P:SOS response
GO:0000103	1	Biological Process	P:sulfate assimilation
GO:0045150	1	Biological Process	P:acetoin catabolic process
GO:0015693	1	Biological Process	P:magnesium ion transport
GO:0004467	1	Molecular Function	F:long-chain fatty acid-CoA ligase activity
GO:0015699	1	Biological Process	P:antimonite transport
GO:0005298	1	Molecular Function	F:proline:sodium symporter activity
GO:0046353	1	Molecular Function	F:aminoglycoside 3-N-acetyltransferase activity
GO:0008756	1	Molecular Function	F:o-succinylbenzoate-CoA ligase activity
GO:0006915	1	Biological Process	P:apoptotic process
GO:0006859	1	Biological Process	P:extracellular carbohydrate transport
GO:0008199	1	Molecular Function	F:ferric iron binding
GO:0047116	1	Molecular Function	F:1,6-dihydroxycyclohexa-2,4-diene-1-carboxylate dehydrogenase activity
GO:0019843	1	Molecular Function	F:rRNA binding
GO:0051287	1	Molecular Function	F:NAD binding
GO:0015871	1	Biological Process	P:choline transport
GO:0008271	1	Molecular Function	F:secondary active sulfate transmembrane transporter activity
GO:0015104	1	Molecular Function	F:antimonite transmembrane transporter activity
GO:0044205	1	Biological Process	P:'de novo' UMP biosynthetic process
GO:0006268	1	Biological Process	P:DNA unwinding involved in DNA replication
GO:0006269	1	Biological Process	P:DNA replication, synthesis of RNA primer
GO:0030165	1	Molecular Function	F:PDZ domain binding
GO:0010976	1	Biological Process	P:positive regulation of neuron projection development
GO:0010974	1	Biological Process	P:negative regulation of barrier septum assembly
GO:0035562	1	Biological Process	P:negative regulation of chromatin binding
GO:0015095	1	Molecular Function	F:magnesium ion transmembrane transporter activity
GO:0009970	1	Biological Process	P:cellular response to sulfate starvation
GO:0009877	1	Biological Process	P:nodulation
GO:0043138	1	Molecular Function	F:3'-5' DNA helicase activity
GO:0015700	1	Biological Process	P:arsenite transport
GO:0009372	1	Biological Process	P:quorum sensing
GO:0008674	1	Molecular Function	F:2-dehydro-3-deoxy-6-phosphogalactonate aldolase activity
GO:0004427	1	Molecular Function	F:inorganic diphosphatase activity
GO:0065002	1	Biological Process	P:intracellular protein transmembrane transport
GO:0048478	1	Biological Process	P:replication fork protection
GO:0006687	1	Biological Process	P:glycosphingolipid metabolic process
GO:0015418	1	Molecular Function	F:quaternary-ammonium-compound-transporting ATPase activity
GO:0000987	1	Molecular Function	F:core promoter proximal region sequence-specific DNA binding
GO:0050538	1	Molecular Function	F:N-carbamoyl-L-amino-acid hydrolase activity
GO:0015411	1	Molecular Function	F:taurine-transporting ATPase activity
GO:1902209	1	Biological Process	P:negative regulation of bacterial-type flagellum assembly
GO:0047547	1	Molecular Function	F:2-methylcitrate dehydratase activity
GO:0070814	1	Biological Process	P:hydrogen sulfide biosynthetic process
GO:0045735	1	Molecular Function	F:nutrient reservoir activity
GO:0015937	1	Biological Process	P:coenzyme A biosynthetic process
GO:0051082	1	Molecular Function	F:unfolded protein binding
GO:0045227	1	Biological Process	P:capsule polysaccharide biosynthetic process
GO:0045226	1	Biological Process	P:extracellular polysaccharide biosynthetic process
GO:0031418	1	Molecular Function	F:L-ascorbic acid binding
GO:0000724	1	Biological Process	P:double-strand break repair via homologous recombination
GO:0042925	1	Molecular Function	F:benzoate transporter activity
GO:0004617	1	Molecular Function	F:phosphoglycerate dehydrogenase activity
GO:0008838	1	Molecular Function	F:diaminopropionate ammonia-lyase activity
GO:0015293	1	Molecular Function	F:symporter activity
GO:0017038	1	Biological Process	P:protein import
GO:0052689	1	Molecular Function	F:carboxylic ester hydrolase activity
GO:0035524	1	Biological Process	P:proline transmembrane transport
GO:0018489	1	Molecular Function	F:vanillate monooxygenase activity
GO:0008795	1	Molecular Function	F:NAD+ synthase activity
GO:2000042	1	Biological Process	P:negative regulation of double-strand break repair via homologous recombination
GO:0006081	1	Biological Process	P:cellular aldehyde metabolic process
GO:0005992	1	Biological Process	P:trehalose biosynthetic process
GO:0006537	1	Biological Process	P:glutamate biosynthetic process
GO:0019614	1	Biological Process	P:catechol-containing compound catabolic process
GO:1990090	1	Biological Process	P:cellular response to nerve growth factor stimulus
GO:0009236	1	Biological Process	P:cobalamin biosynthetic process
GO:0009234	1	Biological Process	P:menaquinone biosynthetic process
GO:0019619	1	Biological Process	P:3,4-dihydroxybenzoate catabolic process
GO:0004871	1	Molecular Function	F:signal transducer activity
GO:0050662	1	Molecular Function	F:coenzyme binding
GO:0015891	1	Biological Process	P:siderophore transport
GO:0015105	1	Molecular Function	F:arsenite transmembrane transporter activity
GO:0006012	1	Biological Process	P:galactose metabolic process
GO:0006401	1	Biological Process	P:RNA catabolic process
GO:0015109	1	Molecular Function	F:chromate transmembrane transporter activity
GO:0071236	1	Biological Process	P:cellular response to antibiotic
GO:0004077	1	Molecular Function	F:biotin-[acetyl-CoA-carboxylase] ligase activity
GO:0009982	1	Molecular Function	F:pseudouridine synthase activity
GO:0042773	1	Biological Process	P:ATP synthesis coupled electron transport
GO:0008983	1	Molecular Function	F:protein-glutamate O-methyltransferase activity
GO:0030632	1	Biological Process	P:D-alanine biosynthetic process
GO:0098656	1	Biological Process	P:anion transmembrane transport
GO:0098655	1	Biological Process	P:cation transmembrane transport
GO:0001934	1	Biological Process	P:positive regulation of protein phosphorylation
GO:0019038	1	Cellular Component	C:provirus
GO:0010008	1	Cellular Component	C:endosome membrane
GO:0042597	1	Cellular Component	C:periplasmic space
GO:0070062	1	Cellular Component	C:extracellular exosome
GO:0005768	1	Cellular Component	C:endosome
GO:0043234	1	Cellular Component	C:protein complex
GO:0005727	1	Cellular Component	C:extrachromosomal circular DNA
GO:0019005	1	Cellular Component	C:SCF ubiquitin ligase complex
GO:0009316	1	Cellular Component	C:3-isopropylmalate dehydratase complex
GO:0005819	1	Cellular Component	C:spindle
GO:0043190	1	Cellular Component	C:ATP-binding cassette (ABC) transporter complex
GO:0005788	1	Cellular Component	C:endoplasmic reticulum lumen
GO:0005770	1	Cellular Component	C:late endosome
GO:0005694	1	Cellular Component	C:chromosome
GO:0000785	1	Cellular Component	C:chromatin
GO:0005739	1	Cellular Component	C:mitochondrion
GO:0015627	1	Cellular Component	C:type II protein secretion system complex
GO:0043590	1	Cellular Component	C:bacterial nucleoid
GO:0005705	1	Cellular Component	C:polytene chromosome interband

## Sheet: PIC25_Ko_terms_list
KO_ID	Counter	Pathways
K11904	5	ko03070; Bacterial secretion system
K03630	3
K15125	2	ko05133; Pertussis
K13069	2
K09458	2	ko00061; Fatty acid biosynthesis | ko00780; Biotin metabolism | ko01212; Fatty acid metabolism
K07733	2
K07491	2
K07484	2
K07481	2
K07154	2
K07126	2
K07062	2
K07012	2
K06899	2
K03741	2
K03496	2
K03169	2
K03111	2	ko03030; DNA replication | ko03430; Mismatch repair | ko03440; Homologous recombination
K02674	2
K02669	2
K01118	2
K19126	1
K19123	1
K19046	1
K18968	1
K17736	1
K17362	1
K16135	1
K16088	1
K15898	1	ko00520; Amino sugar and nucleotide sugar metabolism
K15552	1	ko00920; Sulfur metabolism | ko02010; ABC transporters
K15551	1	ko00920; Sulfur metabolism | ko02010; ABC transporters
K14623	1
K14440	1
K14060	1
K13993	1	ko04141; Protein processing in endoplasmic reticulum
K13655	1
K12460	1	ko04722; Neurotrophin signaling pathway
K12375	1
K12340	1	ko01501; beta-Lactam resistance | ko01503; Cationic antimicrobial peptide (CAMP) resistance | ko02020; Two-component system | ko03070; Bacterial secretion system | ko04626; Plant-pathogen interaction | ko05133; Pertussis
K11939	1
K11928	1
K11903	1	ko03070; Bacterial secretion system
K11811	1
K10934	1	ko05110; Vibrio cholerae infection | ko05111; Vibrio cholerae pathogenic cycle
K10831	1	ko00920; Sulfur metabolism | ko02010; ABC transporters
K10814	1	ko00460; Cyanoamino acid metabolism
K10300	1
K10142	1	ko04115; p53 signaling pathway
K09681	1
K09125	1
K07746	1
K07659	1	ko02020; Two-component system
K07639	1	ko02020; Two-component system
K07497	1
K07486	1
K07483	1
K07393	1
K07334	1
K07274	1
K07257	1
K07240	1
K07236	1	ko04122; Sulfur relay system
K07120	1
K07075	1
K06884	1
K06213	1
K06178	1
K06135	1
K06019	1	ko00190; Oxidative phosphorylation
K05799	1
K05784	1	ko00362; Benzoate degradation | ko00364; Fluorobenzoate degradation | ko00622; Xylene degradation | ko01220; Degradation of aromatic compounds
K05783	1	ko00362; Benzoate degradation | ko00364; Fluorobenzoate degradation | ko00622; Xylene degradation | ko01220; Degradation of aromatic compounds
K05782	1
K05550	1	ko00362; Benzoate degradation | ko00364; Fluorobenzoate degradation | ko00622; Xylene degradation | ko01220; Degradation of aromatic compounds
K05548	1
K05501	1
K05306	1	ko00440; Phosphonate and phosphinate metabolism
K04763	1
K03863	1	ko00627; Aminobenzoate degradation
K03862	1	ko00627; Aminobenzoate degradation
K03726	1
K03724	1
K03657	1	ko03420; Nucleotide excision repair | ko03430; Mismatch repair
K03606	1
K03585	1	ko01501; beta-Lactam resistance | ko01503; Cationic antimicrobial peptide (CAMP) resistance
K03578	1
K03566	1
K03525	1	ko00770; Pantothenate and CoA biosynthesis
K03524	1	ko00780; Biotin metabolism
K03469	1	ko03030; DNA replication
K03449	1
K03427	1
K03413	1	ko02020; Two-component system | ko02030; Bacterial chemotaxis
K03406	1	ko02020; Two-component system | ko02030; Bacterial chemotaxis
K03381	1	ko00361; Chlorocyclohexane and chlorobenzene degradation | ko00362; Benzoate degradation | ko00364; Fluorobenzoate degradation | ko00623; Toluene degradation | ko01220; Degradation of aromatic compounds
K03325	1
K03321	1
K03300	1
K03119	1	ko00430; Taurine and hypotaurine metabolism | ko00920; Sulfur metabolism
K03070	1	ko03060; Protein export | ko03070; Bacterial secretion system
K02914	1	ko03010; Ribosome
K02913	1	ko03010; Ribosome
K02906	1	ko03010; Ribosome
K02666	1
K02623	1
K02557	1	ko02030; Bacterial chemotaxis | ko02040; Flagellar assembly
K02556	1	ko02020; Two-component system | ko02030; Bacterial chemotaxis | ko02040; Flagellar assembly
K02454	1	ko03070; Bacterial secretion system
K02316	1	ko03030; DNA replication
K02314	1	ko03030; DNA replication | ko04112; Cell cycle - Caulobacter
K02226	1	ko00860; Porphyrin and chlorophyll metabolism
K02001	1	ko02010; ABC transporters
K02000	1	ko02010; ABC transporters
K01950	1	ko00760; Nicotinate and nicotinamide metabolism
K01911	1	ko00130; Ubiquinone and other terpenoid-quinone biosynthesis
K01897	1	ko00061; Fatty acid biosynthesis | ko00071; Fatty acid degradation | ko01212; Fatty acid metabolism | ko03320; PPAR signaling pathway | ko04146; Peroxisome | ko04920; Adipocytokine signaling pathway
K01775	1	ko00473; D-Alanine metabolism | ko01502; Vancomycin resistance
K01751	1
K01720	1	ko00640; Propanoate metabolism
K01704	1	ko00290; Valine, leucine and isoleucine biosynthesis | ko00660; C5-Branched dibasic acid metabolism | ko01210; 2-Oxocarboxylic acid metabolism | ko01230; Biosynthesis of amino acids
K01703	1	ko00290; Valine, leucine and isoleucine biosynthesis | ko00660; C5-Branched dibasic acid metabolism | ko01210; 2-Oxocarboxylic acid metabolism | ko01230; Biosynthesis of amino acids
K01631	1	ko00052; Galactose metabolism
K01154	1
K01153	1
K01139	1	ko00230; Purine metabolism
K01066	1
K00860	1	ko00230; Purine metabolism | ko00920; Sulfur metabolism
K00697	1	ko00500; Starch and sucrose metabolism
K00662	1
K00575	1	ko02020; Two-component system | ko02030; Bacterial chemotaxis
K00571	1
K00481	1	ko00362; Benzoate degradation | ko01220; Degradation of aromatic compounds
K00343	1	ko00190; Oxidative phosphorylation
K00274	1	ko00260; Glycine, serine and threonine metabolism | ko00330; Arginine and proline metabolism | ko00340; Histidine metabolism | ko00350; Tyrosine metabolism | ko00360; Phenylalanine metabolism | ko00380; Tryptophan metabolism | ko00950; Isoquinoline alkaloid biosynthesis | ko00982; Drug metabolism - cytochrome P450 | ko04726; Serotonergic synapse | ko04728; Dopaminergic synapse | ko05030; Cocaine …
K00254	1	ko00240; Pyrimidine metabolism
K00154	1
K00058	1	ko00260; Glycine, serine and threonine metabolism | ko00680; Methane metabolism | ko01200; Carbon metabolism | ko01230; Biosynthesis of amino acids

## Sheet: PIC25_Pfam_terms_list
Pfam_ID	Counter	Description
PF03466	12	LysR_substrate
PF00126	12	HTH_1
PF00589	8	Phage_integrase
PF01381	7	HTH_3
PF00271	5	Helicase_C
PF00106	5	adh_short
PF16671	4	ACD
PF13356	4	DUF4102
PF12833	4	HTH_18
PF00990	4	GGDEF
PF00437	4	T2SSE
PF00353	4	HemolysinCabind
PF13655	3	RVT_N
PF08388	3	GIIM
PF07690	3	MFS_1
PF06594	3	HCBP_related
PF04002	3	RadC
PF02801	3	Ketoacyl-synt_C
PF01844	3	HNH
PF01751	3	Toprim
PF01555	3	N6_N4_Mtase
PF01131	3	Topoisom_bac
PF00665	3	rve
PF00544	3	Pec_lyase_C
PF00270	3	DEAD
PF00109	3	ketoacyl-synt
PF00078	3	RVT_1
PF00072	3	Response_reg
PF14496	2	NEL
PF13633	2	N_methyl_3
PF13614	2	AAA_31
PF13462	2	Thioredoxin_4
PF13419	2	HAD_2
PF13361	2	UvrD_C
PF13332	2	Fil_haemagg_2
PF13193	2	AMP-binding_C
PF13018	2	ESPR
PF13007	2	LZ_Tnp_IS66
PF13005	2	zf-IS66
PF11726	2	DUF3296
PF10548	2	P22_AR_C
PF09588	2	YqaJ
PF08240	2	ADH_N
PF08238	2	Sel1
PF07859	2	Abhydrolase_3
PF07805	2	HipA_N
PF07804	2	HipA_C
PF07729	2	FCD
PF07715	2	Plug
PF07660	2	STN
PF06965	2	Na_H_antiport_1
PF05944	2	Phage_term_smal
PF05930	2	Phage_AlpA
PF05860	2	Haemagg_act
PF05598	2	DUF772
PF05594	2	Fil_haemagg
PF05593	2	RHS_repeat
PF05567	2	Neisseria_PilC
PF05125	2	Phage_cap_P2
PF04865	2	Baseplate_J
PF04245	2	NA37
PF03869	2	Arc
PF03211	2	Pectate_lyase
PF03050	2	DDE_Tnp_IS66
PF02796	2	HTH_7
PF02525	2	Flavodoxin_2
PF02498	2	Bro-N
PF02321	2	OEP
PF01965	2	DJ-1_PfpI
PF01850	2	PIN
PF01609	2	DDE_Tnp_1
PF01451	2	LMWPc
PF01047	2	MarR
PF00593	2	TonB_dep_Rec
PF00580	2	UvrD-helicase
PF00571	2	CBS
PF00528	2	BPD_transp_1
PF00501	2	AMP-binding
PF00482	2	T2SSF
PF00436	2	SSB
PF00392	2	GntR
PF00355	2	Rieske
PF00263	2	Secretin
PF00239	2	Resolvase
PF00196	2	GerE
PF00175	2	NAD_binding_1
PF00171	2	Aldedh
PF00114	2	Pilin
PF00111	2	Fer2
PF00107	2	ADH_zinc_N
PF00005	2	ABC_tran
PF16576	1	HlyD_D23
PF15731	1	MqsA_antitoxin
PF14870	1	PSII_BNR
PF14690	1	zf-ISL3
PF14525	1	AraC_binding_2
PF14307	1	Glyco_tran_WbsX
PF13936	1	HTH_38
PF13807	1	GNVR
PF13784	1	Fic_N
PF13682	1	CZB
PF13677	1	MotB_plug
PF13657	1	Couple_hipA
PF13542	1	HTH_Tnp_ISL3
PF13495	1	Phage_int_SAM_4
PF13417	1	GST_N_3
PF13409	1	GST_N_2
PF13378	1	MR_MLE_C
PF13328	1	HD_4
PF13291	1	ACT_4
PF13276	1	HTH_21
PF13148	1	DUF3987
PF12937	1	F-box-like
PF12796	1	Ank_2
PF12729	1	4HB_MCP_1
PF12571	1	DUF3751
PF12468	1	TTSSLRR
PF12161	1	HsdM_N
PF11898	1	DUF3418
PF11867	1	DUF3387
PF11855	1	DUF3375
PF11741	1	AMIN
PF11570	1	E2R135
PF10963	1	Phage_TAC_10
PF10772	1	DUF2597
PF10761	1	DUF2590
PF10758	1	DUF2586
PF10685	1	KGG
PF09995	1	DUF2236
PF09722	1	DUF2384
PF09684	1	Tail_P2_I
PF09485	1	CRISPR_Cse2
PF09481	1	CRISPR_Cse1
PF09234	1	DUF1963
PF09000	1	Cytotoxic
PF08798	1	CRISPR_assoc
PF08666	1	SAF
PF08494	1	DEAD_assoc
PF08483	1	IstB_IS21_ATP
PF08378	1	NERD
PF08339	1	RTX_C
PF08279	1	HTH_11
PF08275	1	Toprim_N
PF08042	1	PqqA
PF07992	1	Pyr_redox_2
PF07717	1	OB_NTP_bind
PF07693	1	KAP_NTPase
PF07687	1	M20_dimer
PF07655	1	Secretin_N_2
PF07517	1	SecA_DEAD
PF07484	1	Collar
PF07443	1	HARP
PF07044	1	DUF1329
PF06891	1	P2_Phage_GpR
PF06629	1	MipA
PF06505	1	XylR_N
PF06067	1	DUF932
PF06056	1	Terminase_5
PF05962	1	HutD
PF05951	1	Peptidase_M15_2
PF05929	1	Phage_GPO
PF05926	1	Phage_GPL
PF05721	1	PhyH
PF05717	1	TnpB_IS66
PF05638	1	T6SS_HCP
PF05230	1	MASE2
PF05193	1	Peptidase_M16_C
PF05163	1	DinB
PF05157	1	T2SSE_N
PF05145	1	AmoA
PF05045	1	RgpF
PF05015	1	HigB-like_toxin
PF04917	1	Shufflon_N
PF04860	1	Phage_portal
PF04851	1	ResIII
PF04616	1	Glyco_hydro_43
PF04607	1	RelA_SpoT
PF04480	1	DUF559
PF04444	1	Dioxygenase_N
PF04408	1	HA2
PF04313	1	HSDR_N
PF04191	1	PEMT
PF04069	1	OpuAC
PF03992	1	ABM
PF03972	1	MmgE_PrpD
PF03958	1	Secretin_N
PF03860	1	DUF326
PF03807	1	F420_oxidored
PF03796	1	DnaB_C
PF03756	1	AfsA
PF03705	1	CheR_N
PF03693	1	ParD_antitoxin
PF03600	1	CitMHS
PF03594	1	BenE
PF03573	1	OprD
PF03545	1	YopE
PF03527	1	RHS
PF03515	1	Cloacin
PF03496	1	ADPrib_exo_Tox
PF03472	1	Autoind_bind
PF03448	1	MgtE_N
PF03406	1	Phage_fiber_2
PF03358	1	FMN_red
PF03309	1	Pan_kinase
PF03237	1	Terminase_6
PF03102	1	NeuB
PF03099	1	BPL_LplA_LipB
PF03061	1	4HBT
PF02954	1	HTH_8
PF02830	1	V4R
PF02826	1	2-Hacid_dh_C
PF02824	1	TGS
PF02794	1	HlyC
PF02746	1	MR_MLE_N
PF02719	1	Polysacc_synt_2
PF02706	1	Wzz
PF02683	1	DsbD
PF02668	1	TauD
PF02661	1	Fic
PF02635	1	DrsE
PF02592	1	Vut_1
PF02540	1	NAD_synthase
PF02522	1	Antibiotic_NAT
PF02518	1	HATPase_c
PF02426	1	MIase
PF02417	1	Chromate_transp
PF02397	1	Bac_transf
PF02384	1	N6_Mtase
PF02382	1	RTX
PF02371	1	Transposase_20
PF02348	1	CTP_transf_3
PF02311	1	AraC_binding
PF02237	1	BPL_C
PF01936	1	NYN
PF01909	1	NTP_transf_2
PF01842	1	ACT
PF01807	1	zf-CHC2
PF01794	1	Ferric_reduct
PF01769	1	MgtE
PF01758	1	SBF
PF01740	1	STAS
PF01739	1	CheR
PF01695	1	IstB_IS21
PF01679	1	Pmp3
PF01656	1	CbiA
PF01638	1	HxlR
PF01618	1	MotA_ExbB
PF01610	1	DDE_Tnp_ISL3
PF01593	1	Amino_oxidase
PF01590	1	GAF
PF01548	1	DEDD_Tnp_IS110
PF01546	1	Peptidase_M20
PF01527	1	HTH_Tnp_1
PF01507	1	PAPS_reduct
PF01494	1	FAD_binding_3
PF01479	1	S4
PF01420	1	Methylase_S
PF01396	1	zf-C4_Topoisom
PF01370	1	Epimerase
PF01320	1	Colicin_Pyocin
PF01258	1	zf-dskA_traR
PF01180	1	DHO_dh
PF01168	1	Ala_racemase_N
PF01081	1	Aldolase
PF01043	1	SecA_PP_bind
PF01037	1	AsnC_trans_reg
PF01022	1	HTH_5
PF00989	1	PAS
PF00982	1	Glyco_transf_20
PF00975	1	Thioesterase
PF00970	1	FAD_binding_6
PF00916	1	Sulfate_transp
PF00892	1	EamA
PF00884	1	Sulfatase
PF00866	1	Ring_hydroxyl_B
PF00849	1	PseudoU_synth_2
PF00848	1	Ring_hydroxyl_A
PF00842	1	Ala_racemase_C
PF00795	1	CN_hydrolase
PF00775	1	Dioxygenase_C
PF00772	1	DnaB
PF00694	1	Aconitase_C
PF00691	1	OmpA
PF00675	1	Peptidase_M16
PF00672	1	HAMP
PF00582	1	Usp
PF00578	1	AhpC-TSA
PF00563	1	EAL
PF00561	1	Abhydrolase_1
PF00512	1	HisKA
PF00486	1	Trans_reg_C
PF00474	1	SSF
PF00471	1	Ribosomal_L33
PF00468	1	Ribosomal_L34
PF00440	1	TetR_N
PF00389	1	2-Hacid_dh
PF00378	1	ECH_1
PF00364	1	Biotin_lipoyl
PF00361	1	Proton_antipo_M
PF00330	1	Aconitase
PF00300	1	His_Phos_1
PF00297	1	Ribosomal_L3
PF00291	1	PALP
PF00176	1	SNF2_N
PF00158	1	Sigma54_activat
PF00083	1	Sugar_tr
PF00075	1	RNase_H
PF00069	1	Pkinase
PF00043	1	GST_C
PF00015	1	MCPsignal
PF00011	1	HSP20
