# Supplementary material for: Indigenous Pseudomonas spp. Strains from the Olive (Olea europaea L.) Rhizosphere as Effective Biocontrol Agents against Verticillium dahliae: From the Host Roots to the Bacterial Genomes
Source: Front Microbiol. 2018 Feb 23;9:277. doi: 10.3389/fmicb.2018.00277 (PMC5829093; doi:10.3389/fmicb.2018.00277)
Supplement: Supplementary file 7 [file DataSheet4.XLSX]

## Sheet: PIC105_annotation
Supplementary table S8. Exclusive genes for strain PIC105 including annotation, Go, Ko and Pfam terms list
Query_name	Query_length	Hit_description	Hit_length	Hit_frame/Strand	Hit_start	Query_start	Hit_end	Query_end	Bit_score	E_value	Identities	Positives	Gaps	#GO	GO	#KO	KO	Pathways	#Pfam	Pfam	Accession_ID
Cluster 6	8304	CDIA2_BURP2	780	1	1	1	745	2448	322 bits (824)	7e-91	282/826 (34%)	417/826 (50%)	91/826 (11%)	6	GO:0005576; C:extracellular region | GO:0016021; C:integral component of membrane | GO:0097679; C:other organism cytoplasm | GO:0004521; F:endoribonuclease activity | GO:0003723; F:RNA binding | GO:0004549; F:tRNA-specific ribonuclease activity	1	K15125;	ko05133; Pertussis	4	PF13018; ESPR | PF05594; Fil_haemagg | PF13332; Fil_haemagg_2 | PF05860; Haemagg_act	> CDIA2_BURP2 Reviewed Length: 3122
Cluster 12	5913													0		0			0
Cluster 13	5499													0		0			0
Cluster 15	5436	CDIA_YERPE	3295	1	1284	493	2304	3405	203 bits (516)	7e-51	304/1078 (28%)	465/1078 (43%)	164/1078 (15%)	2	GO:0016021; C:integral component of membrane | GO:0097679; C:other organism cytoplasm	1	K15125;	ko05133; Pertussis	4	PF13018; ESPR | PF13332; Fil_haemagg_2 | PF05860; Haemagg_act | PF04829; PT-VENN	> CDIA_YERPE Reviewed Length: 3295
Cluster 22	4863													0		0			0
Cluster 25	4683	HELX_SULSO	875	1	231	979	833	2883	266 bits (679)	3e-72	184/646 (28%)	317/646 (49%)	54/646 (8%)	4	GO:0005524; F:ATP binding | GO:0004004; F:ATP-dependent RNA helicase activity | GO:0003676; F:nucleic acid binding | GO:0010501; P:RNA secondary structure unwinding	1	K03724;		3	PF00270; DEAD | PF08494; DEAD_assoc | PF00271; Helicase_C	> HELX_SULSO Reviewed Length: 875
Cluster 39	4041	HRPA_HAEIN	1304	1	53	124	1299	4017	1177 bits (3045)	0	637/1309 (49%)	859/1309 (66%)	73/1309 (6%)	5	GO:0005737; C:cytoplasm | GO:0005524; F:ATP binding | GO:0004004; F:ATP-dependent RNA helicase activity | GO:0044822; F:poly(A) RNA binding | GO:0006397; P:mRNA processing	1	K03578;		5	PF00270; DEAD | PF11898; DUF3418 | PF04408; HA2 | PF00271; Helicase_C | PF07717; OB_NTP_bind	> HRPA_HAEIN Reviewed Length: 1304
Cluster 41	4005													0		0			0
Cluster 56	3714													0		0			0
Cluster 61	3663													0		0			0
Cluster 82	3270	WXCX_XANCB	695	1	65	1384	674	3222	525 bits (1351)	2e-170	285/616 (46%)	395/616 (64%)	9/616 (1%)	0		0			2	PF14307; Glyco_tran_WbsX | PF05045; RgpF	> WXCX_XANCB Reviewed Length: 695
Cluster 87	3240													0		0			0
Cluster 94	3138	PIYH1_XYLFT	1472	1	805	1237	1372	2877	263 bits (672)	5e-71	197/600 (33%)	291/600 (49%)	85/600 (14%)	3	GO:0044096; C:type IV pilus | GO:0046872; F:metal ion binding | GO:0043107; P:type IV pilus-dependent motility	1	K02674;		1	PF05567; Neisseria_PilC	> PIYH1_XYLFT Reviewed Length: 1472
Cluster 105	3090	NOLG_RHIME	1065	1	44	130	1031	3030	400 bits (1028)	5e-120	334/1007 (33%)	530/1007 (53%)	59/1007 (6%)	3	GO:0016020; C:membrane | GO:0005215; F:transporter activity | GO:0009877; P:nodulation	1	K03296;		1	PF00873; ACR_tran	> NOLG_RHIME Reviewed Length: 1065
Cluster 111	3048													0		0			0
Cluster 120	2967													0		0			0
Cluster 124	2910													0		0			0
Cluster 127	2892													0		0			0
Cluster 172	2679													0		0			0
Cluster 176	2670	CAS3_THET8	920	1	10	43	880	2535	475 bits (1223)	5e-151	368/898 (41%)	473/898 (53%)	94/898 (10%)	4	GO:0005524; F:ATP binding | GO:0004519; F:endonuclease activity | GO:0004386; F:helicase activity | GO:0046872; F:metal ion binding	1	K07012;		0		> CAS3_THET8 Reviewed Length: 920
Cluster 206	2535	PQQF_PSEPH	829	1	27	49	826	2532	389 bits (1000)	5e-120	326/865 (38%)	429/865 (50%)	102/865 (12%)	3	GO:0004222; F:metalloendopeptidase activity | GO:0008270; F:zinc ion binding | GO:0018189; P:pyrroloquinoline quinone biosynthetic process	0			2	PF00675; Peptidase_M16 | PF05193; Peptidase_M16_C	> PQQF_PSEPH Reviewed Length: 829
Cluster 220	2496	AURKA_PIG	402	1	171	103	373	675	48.1 bits (113)	0.0002	54/203 (27%)	89/203 (44%)	12/203 (6%)	20	GO:0005814; C:centriole | GO:0005813; C:centrosome | GO:0032133; C:chromosome passenger complex | GO:0005929; C:cilium | GO:0000780; C:condensed nuclear chromosome, centromeric region | GO:0005876; C:spindle microtubule | GO:0051233; C:spindle midzone | GO:0031616; C:spindle pole centrosome | GO:0005524; F:ATP binding | GO:0035174; F:histone serine kinase activity | GO:0004672; F:protein kinase a…	0			1	PF00069; Pkinase	> AURKA_PIG Reviewed Length: 402
Cluster 221	2493	TRBE_RHIRD	820	1	1	1	810	2412	550 bits (1416)	0	334/834 (40%)	481/834 (58%)	54/834 (6%)	2	GO:0005524; F:ATP binding | GO:0000746; P:conjugation	1	K03199;	ko03070; Bacterial secretion system	1	PF03135; CagE_TrbE_VirB	> TRBE_RHIRD Reviewed Length: 820
Cluster 227	2457													0		0			0
Cluster 228	2454													0		0			0
Cluster 234	2433	YEHM_ECOLI	759	1	9	88	457	1521	96.3 bits (238)	4e-19	137/496 (28%)	203/496 (41%)	65/496 (13%)	1	GO:0005829; C:cytosol	0			0		> YEHM_ECOLI Reviewed Length: 759
Cluster 236	2430	TRBE_RHIRD	820	1	1	1	817	2391	497 bits (1280)	1e-161	328/827 (40%)	470/827 (57%)	40/827 (5%)	2	GO:0005524; F:ATP binding | GO:0000746; P:conjugation	1	K03199;	ko03070; Bacterial secretion system	1	PF03135; CagE_TrbE_VirB	> TRBE_RHIRD Reviewed Length: 820
Cluster 247	2391													0		0			0
Cluster 248	2388	Y1053_STRPN	125	1	2	2041	115	2364	59.3 bits (142)	8e-09	40/114 (35%)	67/114 (59%)	6/114 (5%)	0		0			0		> Y1053_STRPN Reviewed Length: 125
Cluster 264	2328													0		0			0
Cluster 271	2319	IORB_BREDI	781	1	14	40	775	2301	238 bits (607)	1e-65	240/817 (29%)	371/817 (45%)	118/817 (14%)	1	GO:0047121; F:isoquinoline 1-oxidoreductase activity	1	K07303;		1	PF02738; Ald_Xan_dh_C2	> IORB_BREDI Reviewed Length: 781
Cluster 326	2175	IORB_BREDI	781	1	14	40	770	2157	297 bits (761)	2e-87	245/766 (32%)	360/766 (47%)	69/766 (9%)	1	GO:0047121; F:isoquinoline 1-oxidoreductase activity	1	K07303;		1	PF02738; Ald_Xan_dh_C2	> IORB_BREDI Reviewed Length: 781
Cluster 330	2166	PILQ_PSEAE	714	1	1	40	714	2163	1012 bits (2616)	0	561/717 (78%)	623/717 (87%)	12/717 (2%)	5	GO:0009279; C:cell outer membrane | GO:0008565; F:protein transporter activity | GO:0009306; P:protein secretion | GO:0006810; P:transport | GO:0043683; P:type IV pilus biogenesis	1	K02666;		4	PF11741; AMIN | PF00263; Secretin | PF03958; Secretin_N | PF07660; STN	> PILQ_PSEAE Reviewed Length: 714
Cluster 337	2148													0		0			0
Cluster 357	2118	FPVA_PSEAE	815	1	146	148	815	2115	429 bits (1102)	8e-137	261/679 (38%)	377/679 (56%)	32/679 (5%)	6	GO:0009279; C:cell outer membrane | GO:0016021; C:integral component of membrane | GO:0005506; F:iron ion binding | GO:0004872; F:receptor activity | GO:0015344; F:siderophore uptake transmembrane transporter activity | GO:0055072; P:iron ion homeostasis	1	K16088;		3	PF07715; Plug | PF07660; STN | PF00593; TonB_dep_Rec	> FPVA_PSEAE Reviewed Length: 815
Cluster 358	2118	FHUA_ECOLI	747	1	16	16	747	2115	228 bits (581)	1e-62	206/741 (28%)	333/741 (45%)	50/741 (7%)	9	GO:0009279; C:cell outer membrane | GO:0016021; C:integral component of membrane | GO:0048037; F:cofactor binding | GO:0005506; F:iron ion binding | GO:0004872; F:receptor activity | GO:0015344; F:siderophore uptake transmembrane transporter activity | GO:0015643; F:toxic substance binding | GO:0046790; F:virion binding | GO:0055072; P:iron ion homeostasis	1	K02014;		2	PF07715; Plug | PF00593; TonB_dep_Rec	> FHUA_ECOLI Reviewed Length: 747
Cluster 372	2085	VIUA_VIBC3	687	1	53	121	687	2082	152 bits (384)	2e-37	172/681 (25%)	281/681 (41%)	73/681 (11%)	7	GO:0009279; C:cell outer membrane | GO:0016021; C:integral component of membrane | GO:0005506; F:iron ion binding | GO:0004872; F:receptor activity | GO:0006811; P:ion transport | GO:0055072; P:iron ion homeostasis | GO:0015891; P:siderophore transport	0			2	PF07715; Plug | PF00593; TonB_dep_Rec	> VIUA_VIBC3 Reviewed Length: 687
Cluster 382	2073	DHBF_BACSU	2378	2	1486	11	2100	1840	593 bits (1529)	0	321/620 (52%)	409/620 (66%)	15/620 (2%)	4	GO:0016788; F:hydrolase activity, acting on ester bonds | GO:0016874; F:ligase activity | GO:0031177; F:phosphopantetheine binding | GO:0009058; P:biosynthetic process	1	K04780;	ko01053; Biosynthesis of siderophore group nonribosomal peptides	5	PF00501; AMP-binding | PF13193; AMP-binding_C | PF00668; Condensation | PF00550; PP-binding | PF00975; Thioesterase	> DHBF_BACSU Reviewed Length: 2378
Cluster 388	2058	YUBM_ECO57	652	1	36	82	637	1959	196 bits (499)	2e-52	196/644 (30%)	302/644 (47%)	60/644 (9%)	1	GO:0003677; F:DNA binding	1	K03497;		1	PF02195; ParBc	> YUBM_ECO57 Reviewed Length: 652
Cluster 408	2016	CAPD_STAAU	599	1	135	478	596	1914	356 bits (913)	8e-112	195/487 (40%)	304/487 (62%)	33/487 (7%)	3	GO:0016021; C:integral component of membrane | GO:0005886; C:plasma membrane | GO:0045227; P:capsule polysaccharide biosynthetic process	0			1	PF02719; Polysacc_synt_2	> CAPD_STAAU Reviewed Length: 599
Cluster 410	2013													0		0			0
Cluster 417	1998	TRAG4_ECOLX	635	1	39	76	618	1686	380 bits (975)	1e-120	238/588 (40%)	340/588 (58%)	59/588 (10%)	4	GO:0016021; C:integral component of membrane | GO:0005886; C:plasma membrane | GO:0003677; F:DNA binding | GO:0009291; P:unidirectional conjugation	0			1	PF02534; T4SS-DNA_transf	> TRAG4_ECOLX Reviewed Length: 635
Cluster 421	1992	TRAG4_ECOLX	635	1	33	58	617	1683	399 bits (1024)	7e-128	244/592 (41%)	350/592 (59%)	57/592 (10%)	4	GO:0016021; C:integral component of membrane | GO:0005886; C:plasma membrane | GO:0003677; F:DNA binding | GO:0009291; P:unidirectional conjugation	0			1	PF02534; T4SS-DNA_transf	> TRAG4_ECOLX Reviewed Length: 635
Cluster 429	1974	IPA4_SHIFL	574	1	66	331	559	1857	140 bits (353)	6e-34	153/527 (29%)	249/527 (47%)	51/527 (10%)	5	GO:0005576; C:extracellular region | GO:0030430; C:host cell cytoplasm | GO:0016874; F:ligase activity | GO:0004842; F:ubiquitin-protein transferase activity | GO:0009405; P:pathogenesis	0			2	PF14496; NEL | PF12468; TTSSLRR	> IPA4_SHIFL Reviewed Length: 574
Cluster 438	1962													0		0			0
Cluster 444	1956	LCFB_BACSU	513	1	2	73	508	1719	231 bits (589)	7e-66	174/553 (31%)	264/553 (48%)	50/553 (9%)	3	GO:0005524; F:ATP binding | GO:0004467; F:long-chain fatty acid-CoA ligase activity | GO:0006635; P:fatty acid beta-oxidation	1	K01897;	ko00061; Fatty acid biosynthesis | ko00071; Fatty acid degradation | ko01212; Fatty acid metabolism | ko03320; PPAR signaling pathway | ko04146; Peroxisome | ko04920; Adipocytokine signaling pathway	2	PF00501; AMP-binding | PF13193; AMP-binding_C	> LCFB_BACSU Reviewed Length: 513
Cluster 453	1950	IOLC1_BACCZ	332	1	5	13	331	1026	206 bits (523)	1e-58	124/347 (36%)	182/347 (52%)	29/347 (8%)	3	GO:0047590; F:5-dehydro-2-deoxygluconokinase activity | GO:0005524; F:ATP binding | GO:0019310; P:inositol catabolic process	1	K03338;	ko00562; Inositol phosphate metabolism	1	PF00294; PfkB	> IOLC1_BACCZ Reviewed Length: 332
Cluster 454	1950													0		0			0
Cluster 463	1938	IOLD2_BACCZ	644	1	1	1	644	1935	822 bits (2123)	0	414/645 (64%)	511/645 (79%)	1/645 (0%)	4	GO:0016823; F:hydrolase activity, acting on acid carbon-carbon bonds, in ketonic substances | GO:0000287; F:magnesium ion binding | GO:0030976; F:thiamine pyrophosphate binding | GO:0019310; P:inositol catabolic process	1	K03336;	ko00562; Inositol phosphate metabolism	3	PF02775; TPP_enzyme_C | PF00205; TPP_enzyme_M | PF02776; TPP_enzyme_N	> IOLD2_BACCZ Reviewed Length: 644
Cluster 475	1923	VLLY_VIBVU	357	1	11	895	333	1848	196 bits (499)	5e-55	117/325 (36%)	177/325 (54%)	9/325 (3%)	4	GO:0003868; F:4-hydroxyphenylpyruvate dioxygenase activity | GO:0046872; F:metal ion binding | GO:0009072; P:aromatic amino acid family metabolic process | GO:0044179; P:hemolysis in other organism	1	K00457;	ko00130; Ubiquinone and other terpenoid-quinone biosynthesis | ko00350; Tyrosine metabolism | ko00360; Phenylalanine metabolism	1	PF00903; Glyoxalase	> VLLY_VIBVU Reviewed Length: 357
Cluster 499	1890													0		0			0
Cluster 505	1887													0		0			0
Cluster 506	1887													0		0			0
Cluster 514	1875													0		0			0
Cluster 521	1866	3O1D2_MYCTO	566	1	31	232	560	1833	237 bits (604)	7e-68	179/546 (33%)	272/546 (50%)	28/546 (5%)	4	GO:0047571; F:3-oxosteroid 1-dehydrogenase activity | GO:0033765; F:steroid dehydrogenase activity, acting on the CH-CH group of donors | GO:0016042; P:lipid catabolic process | GO:0006694; P:steroid biosynthetic process	1	K05898;	ko00984; Steroid degradation	1	PF00890; FAD_binding_2	> 3O1D2_MYCTO Reviewed Length: 566
Cluster 530	1860	ARSJ_HUMAN	599	1	75	76	386	996	144 bits (362)	3e-35	100/324 (31%)	153/324 (47%)	29/324 (9%)	6	GO:0005788; C:endoplasmic reticulum lumen | GO:0005576; C:extracellular region | GO:0004065; F:arylsulfatase activity | GO:0046872; F:metal ion binding | GO:0006687; P:glycosphingolipid metabolic process | GO:0043687; P:post-translational protein modification	1	K12375;		1	PF00884; Sulfatase	> ARSJ_HUMAN Reviewed Length: 599
Cluster 535	1854	ASNO_BACSU	614	1	1	1	612	1848	464 bits (1193)	5e-154	251/624 (40%)	373/624 (60%)	20/624 (3%)	7	GO:0004066; F:asparagine synthase (glutamine-hydrolyzing) activity | GO:0005524; F:ATP binding | GO:0042803; F:protein homodimerization activity | GO:0006529; P:asparagine biosynthetic process | GO:0006541; P:glutamine metabolic process | GO:0070981; P:L-asparagine biosynthetic process | GO:0030435; P:sporulation resulting in formation of a cellular spore	1	K01953;	ko00250; Alanine, aspartate and glutamate metabolism	2	PF00733; Asn_synthase | PF13537; GATase_7	> ASNO_BACSU Reviewed Length: 614
Cluster 549	1833	GSIA_SALCH	623	1	11	7	568	1572	334 bits (856)	6e-104	215/564 (38%)	321/564 (57%)	48/564 (9%)	4	GO:0005886; C:plasma membrane | GO:0005524; F:ATP binding | GO:0016887; F:ATPase activity | GO:0015833; P:peptide transport	1	K13892;	ko02010; ABC transporters	2	PF00005; ABC_tran | PF08352; oligo_HPY	> GSIA_SALCH Reviewed Length: 623
Cluster 577	1794													0		0			0
Cluster 586	1788	AB25B_ORYSJ	641	1	116	250	619	1764	302 bits (773)	1e-91	207/507 (41%)	308/507 (61%)	5/507 (1%)	5	GO:0016021; C:integral component of membrane | GO:0005774; C:vacuolar membrane | GO:0005524; F:ATP binding | GO:0042626; F:ATPase activity, coupled to transmembrane movement of substances | GO:0055085; P:transmembrane transport	0			2	PF00664; ABC_membrane | PF00005; ABC_tran	> AB25B_ORYSJ Reviewed Length: 641
Cluster 601	1764	XYLR_PSEPU	566	1	10	91	554	1740	431 bits (1108)	3e-142	239/554 (43%)	326/554 (59%)	13/554 (2%)	7	GO:0005622; C:intracellular | GO:0005524; F:ATP binding | GO:0043565; F:sequence-specific DNA binding | GO:0019439; P:aromatic compound catabolic process | GO:0000160; P:phosphorelay signal transduction system | GO:0006355; P:regulation of transcription, DNA-templated | GO:0006351; P:transcription, DNA-templated	0			4	PF02954; HTH_8 | PF00158; Sigma54_activat | PF02830; V4R | PF06505; XylR_N	> XYLR_PSEPU Reviewed Length: 566
Cluster 605	1758	ILVD1_RHIME	574	1	1	1	565	1707	503 bits (1295)	3e-170	267/570 (47%)	367/570 (64%)	6/570 (1%)	4	GO:0051536; F:iron-sulfur cluster binding | GO:0016829; F:lyase activity | GO:0046872; F:metal ion binding | GO:0008152; P:metabolic process	1	K01687;	ko00290; Valine, leucine and isoleucine biosynthesis | ko00770; Pantothenate and CoA biosynthesis | ko01210; 2-Oxocarboxylic acid metabolism | ko01230; Biosynthesis of amino acids	1	PF00920; ILVD_EDD	> ILVD1_RHIME Reviewed Length: 574
Cluster 622	1737													0		0			0
Cluster 639	1713	PILF_NEIGO	558	1	37	139	558	1710	530 bits (1366)	0	273/528 (52%)	371/528 (70%)	10/528 (2%)	4	GO:0005737; C:cytoplasm | GO:0005524; F:ATP binding | GO:0008565; F:protein transporter activity | GO:0009297; P:pilus assembly	0			2	PF00437; T2SSE | PF05157; T2SSE_N	> PILF_NEIGO Reviewed Length: 558
Cluster 640	1713	DHET_GLUPO	738	1	54	100	580	1617	220 bits (560)	6e-61	185/552 (34%)	267/552 (48%)	71/552 (13%)	7	GO:0030288; C:outer membrane-bounded periplasmic space | GO:0005886; C:plasma membrane | GO:0052936; F:2-chloroethanol:cytochrome c oxidoreductase activity | GO:0005509; F:calcium ion binding | GO:0009055; F:electron carrier activity | GO:0052935; F:ethanol:cytochrome c oxidoreductase activity | GO:0020037; F:heme binding	0			2	PF13442; Cytochrome_CBB3 | PF13360; PQQ_2	> DHET_GLUPO Reviewed Length: 738
Cluster 641	1713													0		0			0
Cluster 645	1707	RDPO_ACUOB	608	1	26	64	567	1650	209 bits (532)	7e-58	171/564 (30%)	268/564 (48%)	57/564 (10%)	4	GO:0009507; C:chloroplast | GO:0004519; F:endonuclease activity | GO:0003676; F:nucleic acid binding | GO:0003964; F:RNA-directed DNA polymerase activity	0			4	PF08388; GIIM | PF01844; HNH | PF00078; RVT_1 | PF13655; RVT_N	> RDPO_ACUOB Reviewed Length: 608
Cluster 651	1701													0		0			0
Cluster 679	1674													0		0			0
Cluster 690	1662	MHPA_COMTE	589	1	15	109	403	1272	269 bits (688)	3e-80	149/390 (38%)	226/390 (58%)	3/390 (1%)	4	GO:0008688; F:3-(3-hydroxyphenyl)propionate hydroxylase activity | GO:0071949; F:FAD binding | GO:0019622; P:3-(3-hydroxy)phenylpropionate catabolic process | GO:0019380; P:3-phenylpropionate catabolic process	0			1	PF01494; FAD_binding_3	> MHPA_COMTE Reviewed Length: 589
Cluster 691	1662													0		0			0
Cluster 700	1656	YFJI_ECOLI	469	1	15	91	441	1422	179 bits (453)	5e-48	128/456 (28%)	214/456 (47%)	41/456 (9%)	1	GO:0005829; C:cytosol	0			1	PF13148; DUF3987	> YFJI_ECOLI Reviewed Length: 469
Cluster 714	1647	MCPS_PSEPK	639	1	309	643	639	1644	165 bits (418)	1e-42	185/335 (55%)	245/335 (73%)	5/335 (1%)	4	GO:0016021; C:integral component of membrane | GO:0005886; C:plasma membrane | GO:0004871; F:signal transducer activity | GO:0006935; P:chemotaxis	1	K03406;	ko02020; Two-component system | ko02030; Bacterial chemotaxis	3	PF00672; HAMP | PF16591; HBM | PF00015; MCPsignal	> MCPS_PSEPK Reviewed Length: 639
Cluster 715	1647													0		0			0
Cluster 718	1644	GSIB_ECOLI	512	1	30	229	342	1152	117 bits (294)	7e-27	86/315 (27%)	139/315 (44%)	9/315 (3%)	5	GO:0043190; C:ATP-binding cassette (ABC) transporter complex | GO:0030288; C:outer membrane-bounded periplasmic space | GO:0034634; F:glutathione transmembrane transporter activity | GO:0006974; P:cellular response to DNA damage stimulus | GO:0034775; P:glutathione transmembrane transport	1	K13889;	ko02010; ABC transporters	1	PF00496; SBP_bac_5	> GSIB_ECOLI Reviewed Length: 512
Cluster 727	1632	RPFC_XANCP	726	1	57	151	580	1599	150 bits (380)	2e-37	162/531 (31%)	234/531 (44%)	55/531 (10%)	8	GO:0016021; C:integral component of membrane | GO:0005622; C:intracellular | GO:0005886; C:plasma membrane | GO:0005524; F:ATP binding | GO:0000155; F:phosphorelay sensor kinase activity | GO:0009405; P:pathogenesis | GO:0006355; P:regulation of transcription, DNA-templated | GO:0006351; P:transcription, DNA-templated	1	K10715;	ko02020; Two-component system	4	PF02518; HATPase_c | PF00512; HisKA | PF01627; Hpt | PF00072; Response_reg	> RPFC_XANCP Reviewed Length: 726
Cluster 729	1632													0		0			0
Cluster 731	1629	Y1063_METJA	243	1	1	1	221	666	92.0 bits (227)	2e-19	68/234 (29%)	112/234 (48%)	25/234 (11%)	1	GO:0005829; C:cytosol	1	K07257;		1	PF02348; CTP_transf_3	> Y1063_METJA Reviewed Length: 243
Cluster 734	1629	RGMG_PSE14	420	1	1	52	420	1308	643 bits (1659)	0	325/424 (77%)	361/424 (85%)	9/424 (2%)	3	GO:0005886; C:plasma membrane | GO:0005524; F:ATP binding | GO:0015407; F:monosaccharide-transporting ATPase activity	1	K17215;	ko02010; ABC transporters	1	PF00005; ABC_tran	> RGMG_PSE14 Reviewed Length: 525
Cluster 737	1629													0		0			0
Cluster 755	1608													0		0			0
Cluster 759	1605	PLYD_ASPFC	242	1	53	913	197	1380	79.0 bits (193)	4e-15	62/159 (39%)	80/159 (50%)	17/159 (11%)	4	GO:0005576; C:extracellular region | GO:0030570; F:pectate lyase activity | GO:0071555; P:cell wall organization | GO:0000272; P:polysaccharide catabolic process	0			1	PF03211; Pectate_lyase	> PLYD_ASPFC Reviewed Length: 242
Cluster 766	1599	YJBB_ECO57	543	-1	9	1599	532	25	441 bits (1135)	2e-147	340/526 (65%)	429/526 (82%)	3/526 (1%)	3	GO:0016021; C:integral component of membrane | GO:0005886; C:plasma membrane | GO:0015321; F:sodium-dependent phosphate transmembrane transporter activity	1	K03324;		1	PF02690; Na_Pi_cotrans	> YJBB_ECO57 Reviewed Length: 543
Cluster 775	1587	NODT_RHILT	467	1	13	85	431	1410	92.0 bits (227)	1e-18	121/451 (27%)	202/451 (45%)	41/451 (9%)	5	GO:0016021; C:integral component of membrane | GO:0005886; C:plasma membrane | GO:0008289; F:lipid binding | GO:0005215; F:transporter activity | GO:0009877; P:nodulation	0			1	PF02321; OEP	> NODT_RHILT Reviewed Length: 467
Cluster 784	1581													0		0			0
Cluster 791	1569	EA59_LAMBD	525	1	21	73	523	1557	378 bits (971)	3e-123	221/516 (43%)	317/516 (61%)	34/516 (7%)	1	GO:0005524; F:ATP binding	0			1	PF13304; AAA_21	> EA59_LAMBD Reviewed Length: 525
Cluster 793	1569	ALGE2_AZOVI	997	-1	605	1191	860	451	53.5 bits (127)	4e-06	84/267 (31%)	112/267 (42%)	31/267 (12%)	4	GO:0005615; C:extracellular space | GO:0005509; F:calcium ion binding | GO:0016853; F:isomerase activity | GO:0042121; P:alginic acid biosynthetic process	0			2	PF00353; HemolysinCabind | PF12708; Pectate_lyase_3	> ALGE2_AZOVI Reviewed Length: 997
Cluster 809	1557	MTA1_ACEPA	429	1	74	475	369	1452	95.1 bits (235)	1e-19	92/334 (28%)	136/334 (41%)	46/334 (14%)	2	GO:0003886; F:DNA (cytosine-5-)-methyltransferase activity | GO:0009307; P:DNA restriction-modification system	0			1	PF00145; DNA_methylase	> MTA1_ACEPA Reviewed Length: 429
Cluster 815	1554	CSE1_THET8	502	1	7	16	489	1485	179 bits (454)	3e-48	165/502 (33%)	237/502 (47%)	31/502 (6%)	1	GO:0051607; P:defense response to virus	1	K19123;		1	PF09481; CRISPR_Cse1	> CSE1_THET8 Reviewed Length: 502
Cluster 823	1548	BAUC_PSEAE	497	1	6	73	496	1539	588 bits (1515)	0	301/491 (61%)	376/491 (77%)	2/491 (0%)	4	GO:0004029; F:aldehyde dehydrogenase (NAD) activity | GO:0018478; F:malonate-semialdehyde dehydrogenase (acetylating) activity | GO:0004491; F:methylmalonate-semialdehyde dehydrogenase (acylating) activity | GO:0019483; P:beta-alanine biosynthetic process	1	K00140;	ko00280; Valine, leucine and isoleucine degradation | ko00410; beta-Alanine metabolism | ko00562; Inositol phosphate metabolism | ko00640; Propanoate metabolism | ko01200; Carbon metabolism	1	PF00171; Aldedh	> BAUC_PSEAE Reviewed Length: 497
Cluster 824	1548	HUTH_CALS4	508	1	1	25	504	1524	387 bits (995)	3e-127	217/506 (43%)	317/506 (63%)	8/506 (2%)	4	GO:0005737; C:cytoplasm | GO:0004397; F:histidine ammonia-lyase activity | GO:0019556; P:histidine catabolic process to glutamate and formamide | GO:0019557; P:histidine catabolic process to glutamate and formate	1	K01745;	ko00340; Histidine metabolism	1	PF00221; Lyase_aromatic	> HUTH_CALS4 Reviewed Length: 508
Cluster 844	1530	XYLC_PSEPU	487	1	1	82	487	1527	394 bits (1013)	4e-130	237/487 (49%)	318/487 (65%)	5/487 (1%)	2	GO:0018479; F:benzaldehyde dehydrogenase (NAD+) activity | GO:0019439; P:aromatic compound catabolic process	1	K00141;	ko00622; Xylene degradation | ko00623; Toluene degradation | ko00627; Aminobenzoate degradation | ko01220; Degradation of aromatic compounds	1	PF00171; Aldedh	> XYLC_PSEPU Reviewed Length: 487
Cluster 855	1521	THCA_RHOER	506	1	4	7	506	1518	613 bits (1582)	0	331/504 (66%)	399/504 (79%)	1/504 (0%)	1	GO:0004029; F:aldehyde dehydrogenase (NAD) activity	0			1	PF00171; Aldedh	> THCA_RHOER Reviewed Length: 506
Cluster 866	1515	YZ2R_AGRVI	502	1	34	91	487	1449	228 bits (580)	4e-66	172/455 (38%)	278/455 (61%)	3/455 (1%)	0		0			1	PF01970; TctA	> YZ2R_AGRVI Reviewed Length: 502
Cluster 873	1509													0		0			0
Cluster 914	1485	PUTP_HAEIN	504	1	6	16	501	1476	591 bits (1524)	0	321/496 (65%)	393/496 (79%)	9/496 (2%)	4	GO:0005887; C:integral component of plasma membrane | GO:0005298; F:proline:sodium symporter activity | GO:0031402; F:sodium ion binding | GO:0035524; P:proline transmembrane transport	1	K11928;		1	PF00474; SSF	> PUTP_HAEIN Reviewed Length: 504
Cluster 921	1482	NIFA_AZOVI	522	1	114	265	427	1158	202 bits (513)	2e-56	138/316 (44%)	187/316 (59%)	20/316 (6%)	7	GO:0005622; C:intracellular | GO:0005524; F:ATP binding | GO:0043565; F:sequence-specific DNA binding | GO:0003700; F:transcription factor activity, sequence-specific DNA binding | GO:0009399; P:nitrogen fixation | GO:0000160; P:phosphorelay signal transduction system | GO:0006351; P:transcription, DNA-templated	0			3	PF13185; GAF_2 | PF02954; HTH_8 | PF00158; Sigma54_activat	> NIFA_AZOVI Reviewed Length: 522
Cluster 932	1476	DAVD_PSEAE	483	1	2	13	483	1455	558 bits (1439)	0	290/482 (60%)	366/482 (76%)	1/482 (0%)	6	GO:0004029; F:aldehyde dehydrogenase (NAD) activity | GO:0047949; F:glutarate-semialdehyde dehydrogenase activity | GO:0004777; F:succinate-semialdehyde dehydrogenase (NAD+) activity | GO:0009013; F:succinate-semialdehyde dehydrogenase [NAD(P)+] activity | GO:0009450; P:gamma-aminobutyric acid catabolic process | GO:0019477; P:L-lysine catabolic process	1	K00135;	ko00250; Alanine, aspartate and glutamate metabolism | ko00310; Lysine degradation | ko00350; Tyrosine metabolism | ko00650; Butanoate metabolism | ko00760; Nicotinate and nicotinamide metabolism	1	PF00171; Aldedh	> DAVD_PSEAE Reviewed Length: 483
Cluster 937	1473	NUON_PSEAE	486	1	1	1	486	1470	661 bits (1705)	0	384/491 (78%)	436/491 (89%)	6/491 (1%)	7	GO:0016021; C:integral component of membrane | GO:0005886; C:plasma membrane | GO:0008137; F:NADH dehydrogenase (ubiquinone) activity | GO:0048038; F:quinone binding | GO:0042773; P:ATP synthesis coupled electron transport | GO:0071236; P:cellular response to antibiotic | GO:0006810; P:transport	1	K00343;	ko00190; Oxidative phosphorylation	1	PF00361; Proton_antipo_M	> NUON_PSEAE Reviewed Length: 486
Cluster 938	1473	PUUC_ECOLI	495	1	47	127	493	1464	319 bits (817)	4e-101	184/451 (41%)	255/451 (57%)	9/451 (2%)	3	GO:0004029; F:aldehyde dehydrogenase (NAD) activity | GO:0004030; F:aldehyde dehydrogenase [NAD(P)+] activity | GO:0009447; P:putrescine catabolic process	1	K09472;	ko00330; Arginine and proline metabolism	1	PF00171; Aldedh	> PUUC_ECOLI Reviewed Length: 495
Cluster 939	1473													0		0			0
Cluster 947	1470													0		0			0
Cluster 958	1464	DOEC_HALED	493	1	7	7	489	1455	524 bits (1350)	0	273/483 (57%)	350/483 (72%)	0/483 (0%)	3	GO:0005737; C:cytoplasm | GO:0016620; F:oxidoreductase activity, acting on the aldehyde or oxo group of donors, NAD or NADP as acceptor | GO:0042400; P:ectoine catabolic process	1	K15786;	ko00260; Glycine, serine and threonine metabolism	1	PF00171; Aldedh	> DOEC_HALED Reviewed Length: 493
Cluster 960	1461	MENE_ENTFA	485	1	49	148	482	1431	115 bits (289)	1e-26	131/463 (28%)	205/463 (44%)	64/463 (14%)	3	GO:0005524; F:ATP binding | GO:0008756; F:o-succinylbenzoate-CoA ligase activity | GO:0009234; P:menaquinone biosynthetic process	1	K01911;	ko00130; Ubiquinone and other terpenoid-quinone biosynthesis	2	PF00501; AMP-binding | PF13193; AMP-binding_C	> MENE_ENTFA Reviewed Length: 485
Cluster 971	1458													0		0			0
Cluster 994	1449	VDH_PSEUH	481	1	1	1	481	1446	653 bits (1684)	0	396/482 (82%)	437/482 (91%)	1/482 (0%)	1	GO:0050608; F:vanillin dehydrogenase activity	0			1	PF00171; Aldedh	> VDH_PSEUH Reviewed Length: 481
Cluster 1037	1425	WCAJ_ECOLI	464	1	193	604	464	1422	281 bits (718)	5e-87	147/273 (54%)	198/273 (73%)	1/273 (0%)	6	GO:0016021; C:integral component of membrane | GO:0005886; C:plasma membrane | GO:0016757; F:transferase activity, transferring glycosyl groups | GO:0089702; F:undecaprenyl-phosphate glucose phosphotransferase activity | GO:0009242; P:colanic acid biosynthetic process | GO:0009103; P:lipopolysaccharide biosynthetic process	1	K03606;		1	PF02397; Bac_transf	> WCAJ_ECOLI Reviewed Length: 464
Cluster 1057	1413	PLYC_BACLD	221	1	7	760	214	1398	154 bits (389)	5e-42	91/213 (43%)	122/213 (57%)	5/213 (2%)	5	GO:0005576; C:extracellular region | GO:0046872; F:metal ion binding | GO:0030570; F:pectate lyase activity | GO:0047490; F:pectin lyase activity | GO:0045490; P:pectin catabolic process	1	K19551;	ko00040; Pentose and glucuronate interconversions	1	PF03211; Pectate_lyase	> PLYC_BACLD Reviewed Length: 221
Cluster 1086	1398													0		0			0
Cluster 1089	1398	Y3073_RHOS4	456	1	13	49	447	1374	156 bits (395)	8e-41	128/445 (29%)	203/445 (46%)	13/445 (3%)	5	GO:0003677; F:DNA binding | GO:0030170; F:pyridoxal phosphate binding | GO:0008483; F:transaminase activity | GO:0003700; F:transcription factor activity, sequence-specific DNA binding | GO:0006351; P:transcription, DNA-templated	0			2	PF00155; Aminotran_1_2 | PF00392; GntR	> Y3073_RHOS4 Reviewed Length: 456
Cluster 1115	1389													0		0			0
Cluster 1122	1383	INSG_ECOLI	442	1	1	52	441	1377	454 bits (1169)	4e-155	233/442 (53%)	300/442 (68%)	1/442 (0%)	3	GO:0003677; F:DNA binding | GO:0004803; F:transposase activity | GO:0006313; P:transposition, DNA-mediated	1	K07495;		2	PF01609; DDE_Tnp_1 | PF13006; Nterm_IS4	> INSG_ECOLI Reviewed Length: 442
Cluster 1130	1377	RHSA_DICD3	1434	1	1007	85	1330	1032	160 bits (406)	1e-40	115/331 (35%)	167/331 (50%)	22/331 (7%)	3	GO:0016021; C:integral component of membrane | GO:0004518; F:nuclease activity | GO:0097264; P:self proteolysis	0			2	PF05488; PAAR_motif | PF05593; RHS_repeat	> RHSA_DICD3 Reviewed Length: 1434
Cluster 1132	1377													0		0			0
Cluster 1137	1377	VGRG1_VIBC3	1095	2	6	53	424	1375	245 bits (626)	3e-70	156/454 (34%)	229/454 (50%)	48/454 (11%)	9	GO:0005576; C:extracellular region | GO:0044164; C:host cell cytosol | GO:0016881; F:acid-amino acid ligase activity | GO:0005524; F:ATP binding | GO:0000287; F:magnesium ion binding | GO:0030042; P:actin filament depolymerization | GO:0090527; P:actin filament reorganization | GO:0018153; P:isopeptide cross-linking via N6-(L-isoglutamyl)-L-lysine | GO:0009405; P:pathogenesis	1	K11904;	ko03070; Bacterial secretion system	1	PF16671; ACD	> VGRG1_VIBC3 Reviewed Length: 1095
Cluster 1141	1377	DOED_HALED	469	1	1	1	439	1308	590 bits (1520)	0	278/439 (63%)	339/439 (77%)	3/439 (1%)	4	GO:0005737; C:cytoplasm | GO:0045303; F:diaminobutyrate-2-oxoglutarate transaminase activity | GO:0030170; F:pyridoxal phosphate binding | GO:0042400; P:ectoine catabolic process	1	K15785;	ko00260; Glycine, serine and threonine metabolism	1	PF00202; Aminotran_3	> DOED_HALED Reviewed Length: 469
Cluster 1144	1374	Y3922_PSEAE	455	1	24	76	455	1371	619 bits (1596)	0	292/432 (68%)	342/432 (79%)	0/432 (0%)	0		0			1	PF07044; DUF1329	> Y3922_PSEAE Reviewed Length: 455
Cluster 1166	1365													0		0			0
Cluster 1168	1365	TRBL_SINFN	391	1	61	106	246	705	51.6 bits (122)	8e-06	51/200 (26%)	92/200 (46%)	14/200 (7%)	4	GO:0016021; C:integral component of membrane | GO:0005886; C:plasma membrane | GO:0000746; P:conjugation | GO:0030255; P:protein secretion by the type IV secretion system	1	K07344;		1	PF04610; TrbL	> TRBL_SINFN Reviewed Length: 391
Cluster 1170	1365													0		0			0
Cluster 1171	1365													0		0			0
Cluster 1174	1362	SRPC_SYNE7	393	1	1	16	351	1212	134 bits (337)	2e-33	108/400 (27%)	176/400 (44%)	50/400 (13%)	4	GO:0016021; C:integral component of membrane | GO:0005886; C:plasma membrane | GO:0015109; F:chromate transmembrane transporter activity | GO:0046687; P:response to chromate	1	K07240;		1	PF02417; Chromate_transp	> SRPC_SYNE7 Reviewed Length: 393
Cluster 1179	1362	Y3922_PSEAE	455	1	29	85	455	1359	233 bits (593)	4e-69	160/441 (36%)	223/441 (51%)	30/441 (7%)	0		0			1	PF07044; DUF1329	> Y3922_PSEAE Reviewed Length: 455
Cluster 1180	1362													0		0			0
Cluster 1187	1359													0		0			0
Cluster 1200	1356	CEA8_ECOLX	205	1	93	1006	202	1335	139 bits (349)	1e-36	62/110 (56%)	77/110 (70%)	0/110 (0%)	4	GO:0004519; F:endonuclease activity | GO:0046872; F:metal ion binding | GO:0019835; P:cytolysis | GO:0042742; P:defense response to bacterium	0			0		> CEA8_ECOLX Reviewed Length: 205
Cluster 1202	1356													0		0			0
Cluster 1205	1353	AT2L1_MOUSE	499	1	14	91	439	1341	337 bits (864)	1e-108	181/428 (42%)	256/428 (60%)	13/428 (3%)	5	GO:0005739; C:mitochondrion | GO:0050459; F:ethanolamine-phosphate phospho-lyase activity | GO:0042802; F:identical protein binding | GO:0030170; F:pyridoxal phosphate binding | GO:0008483; F:transaminase activity	1	K14286;	ko00564; Glycerophospholipid metabolism	1	PF00202; Aminotran_3	> AT2L1_MOUSE Reviewed Length: 499
Cluster 1223	1347	PORD_PSEAE	443	1	1	13	443	1344	394 bits (1012)	1e-131	227/464 (49%)	288/464 (62%)	41/464 (9%)	6	GO:0045203; C:integral component of cell outer membrane | GO:0019867; C:outer membrane | GO:0046930; C:pore complex | GO:0015288; F:porin activity | GO:0008236; F:serine-type peptidase activity | GO:0015802; P:basic amino acid transport	1	K18093;	ko01501; beta-Lactam resistance | ko02020; Two-component system	1	PF03573; OprD	> PORD_PSEAE Reviewed Length: 443
Cluster 1235	1344													0		0			0
Cluster 1254	1338													0		0			0
Cluster 1266	1332													0		0			0
Cluster 1272	1332													0		0			0
Cluster 1273	1332													0		0			0
Cluster 1281	1329	PELF1_ASPTN	388	1	54	235	384	1308	160 bits (404)	1e-42	117/359 (33%)	158/359 (44%)	29/359 (8%)	4	GO:0005576; C:extracellular region | GO:0047490; F:pectin lyase activity | GO:0071555; P:cell wall organization | GO:0045490; P:pectin catabolic process	0			1	PF00544; Pec_lyase_C	> PELF1_ASPTN Reviewed Length: 388
Cluster 1298	1323	CEA8_ECOLX	205	1	93	982	203	1314	132 bits (332)	2e-34	60/111 (54%)	80/111 (72%)	0/111 (0%)	4	GO:0004519; F:endonuclease activity | GO:0046872; F:metal ion binding | GO:0019835; P:cytolysis | GO:0042742; P:defense response to bacterium	0			0		> CEA8_ECOLX Reviewed Length: 205
Cluster 1299	1323	SARDH_HUMAN	918	1	83	100	408	1176	78.6 bits (192)	4e-14	93/368 (25%)	147/368 (40%)	51/368 (14%)	7	GO:0005759; C:mitochondrial matrix | GO:0005739; C:mitochondrion | GO:0050660; F:flavin adenine dinucleotide binding | GO:0005542; F:folic acid binding | GO:0008480; F:sarcosine dehydrogenase activity | GO:0042426; P:choline catabolic process | GO:0035999; P:tetrahydrofolate interconversion	1	K00314;	ko00260; Glycine, serine and threonine metabolism	4	PF01266; DAO | PF16350; FAO_M | PF01571; GCV_T | PF08669; GCV_T_C	> SARDH_HUMAN Reviewed Length: 918
Cluster 1311	1317													0		0			0
Cluster 1332	1305	SARDH_RAT	919	1	61	10	332	780	75.5 bits (184)	4e-13	75/275 (27%)	126/275 (46%)	21/275 (8%)	9	GO:0005759; C:mitochondrial matrix | GO:0005739; C:mitochondrion | GO:0050660; F:flavin adenine dinucleotide binding | GO:0005542; F:folic acid binding | GO:0016491; F:oxidoreductase activity | GO:0008480; F:sarcosine dehydrogenase activity | GO:0042426; P:choline catabolic process | GO:0006545; P:glycine biosynthetic process | GO:0035999; P:tetrahydrofolate interconversion	1	K00314;	ko00260; Glycine, serine and threonine metabolism	4	PF01266; DAO | PF16350; FAO_M | PF01571; GCV_T | PF08669; GCV_T_C	> SARDH_RAT Reviewed Length: 919
Cluster 1339	1302													0		0			0
Cluster 1354	1290	YCAD_SALDC	382	1	24	61	348	1044	88.2 bits (217)	9e-18	93/332 (28%)	161/332 (48%)	11/332 (3%)	4	GO:0016021; C:integral component of membrane | GO:0005886; C:plasma membrane | GO:0005215; F:transporter activity | GO:0055085; P:transmembrane transport	1	K08219;		1	PF07690; MFS_1	> YCAD_SALDC Reviewed Length: 382
Cluster 1358	1290													0		0			0
Cluster 1363	1287	VGRGB_DICD3	617	-1	23	1206	382	1	185 bits (469)	2e-50	129/412 (31%)	186/412 (45%)	62/412 (15%)	0		1	K11904;	ko03070; Bacterial secretion system	0		> VGRGB_DICD3 Reviewed Length: 617
Cluster 1365	1287	TRBI_RHIRD	433	1	213	607	427	1242	150 bits (378)	7e-39	87/218 (40%)	135/218 (62%)	9/218 (4%)	2	GO:0016021; C:integral component of membrane | GO:0000746; P:conjugation	1	K03195;	ko03070; Bacterial secretion system	1	PF03743; TrbI	> TRBI_RHIRD Reviewed Length: 433
Cluster 1366	1287	LAMB_KLEPN	429	1	47	178	429	1284	137 bits (344)	3e-34	122/402 (30%)	184/402 (46%)	52/402 (13%)	5	GO:0009279; C:cell outer membrane | GO:0046930; C:pore complex | GO:0042958; F:maltodextrin transmembrane transporter activity | GO:0015481; F:maltose transporting porin activity | GO:0006811; P:ion transport	0			1	PF02264; LamB	> LAMB_KLEPN Reviewed Length: 429
Cluster 1380	1281	TRBI_RHIRD	433	1	213	598	427	1236	176 bits (447)	2e-48	90/219 (41%)	136/219 (62%)	10/219 (5%)	2	GO:0016021; C:integral component of membrane | GO:0000746; P:conjugation	1	K03195;	ko03070; Bacterial secretion system	1	PF03743; TrbI	> TRBI_RHIRD Reviewed Length: 433
Cluster 1389	1278													0		0			0
Cluster 1398	1275	Y1011_HAEIN	413	1	1	10	405	1248	376 bits (965)	3e-125	205/414 (50%)	269/414 (65%)	10/414 (2%)	0		0			2	PF17042; DUF1357_C | PF07005; DUF1537	> Y1011_HAEIN Reviewed Length: 413
Cluster 1401	1275	ORDL_HAEIN	431	1	42	103	393	1164	164 bits (414)	6e-44	118/369 (32%)	184/369 (50%)	32/369 (9%)	1	GO:0016491; F:oxidoreductase activity	1	K09471;	ko00330; Arginine and proline metabolism	1	PF01266; DAO	> ORDL_HAEIN Reviewed Length: 431
Cluster 1412	1272	NYLC_FLASK	392	1	13	109	368	1203	206 bits (523)	7e-60	130/369 (35%)	187/369 (51%)	17/369 (5%)	2	GO:0019875; F:6-aminohexanoate-dimer hydrolase activity | GO:0019876; P:nylon catabolic process	0			1	PF00144; Beta-lactamase	> NYLC_FLASK Reviewed Length: 392
Cluster 1423	1269	GALP_PSEPK	410	1	28	88	410	1266	494 bits (1272)	1e-171	248/398 (62%)	300/398 (75%)	20/398 (5%)	3	GO:0016021; C:integral component of membrane | GO:0015288; F:porin activity | GO:0019439; P:aromatic compound catabolic process	1	K16517;		1	PF03573; OprD	> GALP_PSEPK Reviewed Length: 410
Cluster 1428	1266													0		0			0
Cluster 1429	1266	NICP_PSEPK	430	1	35	82	430	1263	288 bits (738)	4e-91	162/400 (41%)	242/400 (61%)	10/400 (3%)	3	GO:0016021; C:integral component of membrane | GO:0015288; F:porin activity | GO:0019439; P:aromatic compound catabolic process	0			1	PF03573; OprD	> NICP_PSEPK Reviewed Length: 430
Cluster 1444	1260	INTZ_ECOLI	402	1	6	4	394	1194	182 bits (461)	7e-51	131/405 (32%)	211/405 (52%)	24/405 (6%)	5	GO:0008979; F:prophage integrase activity | GO:0043565; F:sequence-specific DNA binding | GO:0006310; P:DNA recombination | GO:0032359; P:provirus excision | GO:0046718; P:viral entry into host cell	0			2	PF13356; DUF4102 | PF00589; Phage_integrase	> INTZ_ECOLI Reviewed Length: 402
Cluster 1461	1254													0		0			0
Cluster 1480	1245	FSR_ECOLI	406	1	1	28	404	1239	415 bits (1066)	1e-140	235/404 (58%)	315/404 (78%)	0/404 (0%)	5	GO:0016021; C:integral component of membrane | GO:0005886; C:plasma membrane | GO:0006974; P:cellular response to DNA damage stimulus | GO:0046677; P:response to antibiotic | GO:0055085; P:transmembrane transport	1	K08223;		1	PF07690; MFS_1	> FSR_ECOLI Reviewed Length: 406
Cluster 1481	1245													0		0			0
Cluster 1491	1239	RLUB_PSEAE	386	1	1	1	386	1230	521 bits (1343)	0	286/418 (68%)	317/418 (76%)	40/418 (10%)	4	GO:0005829; C:cytosol | GO:0009982; F:pseudouridine synthase activity | GO:0003723; F:RNA binding | GO:0000455; P:enzyme-directed rRNA pseudouridine synthesis	1	K06178;		2	PF00849; PseudoU_synth_2 | PF01479; S4	> RLUB_PSEAE Reviewed Length: 386
Cluster 1497	1236													0		0			0
Cluster 1500	1236	GABT_ECOLI	426	1	15	1	409	1182	342 bits (878)	4e-112	204/395 (52%)	265/395 (67%)	1/395 (0%)	8	GO:0005829; C:cytosol | GO:0047298; F:(S)-3-amino-2-methylpropionate transaminase activity | GO:0003867; F:4-aminobutyrate transaminase activity | GO:0042802; F:identical protein binding | GO:0003992; F:N2-acetyl-L-ornithine:2-oxoglutarate 5-aminotransferase activity | GO:0030170; F:pyridoxal phosphate binding | GO:0042450; P:arginine biosynthetic process via ornithine | GO:0009450; P:gamma-amino…	1	K07250;	ko00250; Alanine, aspartate and glutamate metabolism | ko00280; Valine, leucine and isoleucine degradation | ko00410; beta-Alanine metabolism | ko00640; Propanoate metabolism | ko00650; Butanoate metabolism	1	PF00202; Aminotran_3	> GABT_ECOLI Reviewed Length: 426
Cluster 1505	1233	HEM1_BRADU	409	1	3	4	409	1224	397 bits (1021)	5e-134	194/408 (48%)	281/408 (69%)	2/408 (0%)	3	GO:0003870; F:5-aminolevulinate synthase activity | GO:0030170; F:pyridoxal phosphate binding | GO:0006782; P:protoporphyrinogen IX biosynthetic process	1	K00643;	ko00260; Glycine, serine and threonine metabolism | ko00860; Porphyrin and chlorophyll metabolism	1	PF00155; Aminotran_1_2	> HEM1_BRADU Reviewed Length: 409
Cluster 1509	1230													0		0			0
Cluster 1552	1218	PILC_PSEAE	374	1	2	100	373	1215	614 bits (1583)	0	312/372 (84%)	343/372 (92%)	0/372 (0%)	3	GO:0016021; C:integral component of membrane | GO:0005886; C:plasma membrane | GO:0009306; P:protein secretion	0			1	PF00482; T2SSF	> PILC_PSEAE Reviewed Length: 374
Cluster 1581	1209													0		0			0
Cluster 1591	1206	VINT_BPP4	439	1	6	7	404	1188	154 bits (388)	2e-40	131/420 (31%)	205/420 (49%)	47/420 (11%)	7	GO:0003677; F:DNA binding | GO:0016787; F:hydrolase activity | GO:0016740; F:transferase activity | GO:0015074; P:DNA integration | GO:0006310; P:DNA recombination | GO:0075713; P:establishment of integrated proviral latency | GO:0046718; P:viral entry into host cell	0			2	PF13356; DUF4102 | PF00589; Phage_integrase	> VINT_BPP4 Reviewed Length: 439
Cluster 1602	1200													0		0			0
Cluster 1609	1200													0		0			0
Cluster 1622	1191													0		0			0
Cluster 1627	1191	DOEA_HALED	399	1	2	10	399	1185	561 bits (1446)	0	267/398 (67%)	316/398 (79%)	6/398 (2%)	3	GO:0005737; C:cytoplasm | GO:0016812; F:hydrolase activity, acting on carbon-nitrogen (but not peptide) bonds, in cyclic amides | GO:0042400; P:ectoine catabolic process	1	K15783;	ko00260; Glycine, serine and threonine metabolism	2	PF01321; Creatinase_N | PF00557; Peptidase_M24	> DOEA_HALED Reviewed Length: 399
Cluster 1639	1185	PHHY_PSEFL	394	1	1	1	394	1182	657 bits (1696)	0	316/394 (80%)	351/394 (89%)	0/394 (0%)	4	GO:0018659; F:4-hydroxybenzoate 3-monooxygenase activity | GO:0071949; F:FAD binding | GO:0050660; F:flavin adenine dinucleotide binding | GO:0043640; P:benzoate catabolic process via hydroxylation	0			1	PF01494; FAD_binding_3	> PHHY_PSEFL Reviewed Length: 394
Cluster 1650	1182													0		0			0
Cluster 1656	1179	TCR3_ECOLX	396	1	63	190	296	852	45.1 bits (105)	0.0008	69/246 (28%)	103/246 (42%)	37/246 (15%)	5	GO:0016021; C:integral component of membrane | GO:0005886; C:plasma membrane | GO:0015297; F:antiporter activity | GO:0015992; P:proton transport | GO:0046677; P:response to antibiotic	0			1	PF07690; MFS_1	> TCR3_ECOLX Reviewed Length: 396
Cluster 1662	1179													0		0			0
Cluster 1669	1176	Y4FR_SINFN	546	1	177	22	478	954	91.7 bits (226)	1e-18	98/327 (30%)	149/327 (46%)	41/327 (13%)	4	GO:0005576; C:extracellular region | GO:0030430; C:host cell cytoplasm | GO:0016874; F:ligase activity | GO:0004842; F:ubiquitin-protein transferase activity	0			1	PF14496; NEL	> Y4FR_SINFN Reviewed Length: 546
Cluster 1670	1176	LGRD_BREPA	5085	-1	998	1176	1398	1	263 bits (671)	1e-75	176/402 (44%)	242/402 (60%)	11/402 (3%)	5	GO:0016853; F:isomerase activity | GO:0016874; F:ligase activity | GO:0016491; F:oxidoreductase activity | GO:0031177; F:phosphopantetheine binding | GO:0017000; P:antibiotic biosynthetic process	0			5	PF00501; AMP-binding | PF13193; AMP-binding_C | PF00668; Condensation | PF07993; NAD_binding_4 | PF00550; PP-binding	> LGRD_BREPA Reviewed Length: 5085
Cluster 1674	1173													0		0			0
Cluster 1684	1170	ARGE_PASMU	382	1	8	28	379	1161	190 bits (483)	2e-54	129/385 (34%)	196/385 (51%)	20/385 (5%)	6	GO:0005737; C:cytoplasm | GO:0008777; F:acetylornithine deacetylase activity | GO:0050897; F:cobalt ion binding | GO:0008237; F:metallopeptidase activity | GO:0008270; F:zinc ion binding | GO:0006526; P:arginine biosynthetic process	1	K01438;	ko00220; Arginine biosynthesis | ko01210; 2-Oxocarboxylic acid metabolism | ko01230; Biosynthesis of amino acids	2	PF07687; M20_dimer | PF01546; Peptidase_M20	> ARGE_PASMU Reviewed Length: 382
Cluster 1698	1164													0		0			0
Cluster 1700	1164													0		0			0
Cluster 1762	1143													0		0			0
Cluster 1763	1143													0		0			0
Cluster 1778	1140	PBUE_BACSU	388	1	17	1	348	1005	84.3 bits (207)	1e-16	94/336 (28%)	170/336 (51%)	5/336 (1%)	3	GO:0016021; C:integral component of membrane | GO:0005886; C:plasma membrane | GO:0055085; P:transmembrane transport	1	K18567;		1	PF07690; MFS_1	> PBUE_BACSU Reviewed Length: 388
Cluster 1783	1137													0		0			0
Cluster 1787	1137													0		0			0
Cluster 1788	1137													0		0			0
Cluster 1794	1134	FICD_RAT	458	1	221	163	418	816	64.3 bits (155)	7e-10	57/222 (26%)	99/222 (45%)	28/222 (13%)	4	GO:0016021; C:integral component of membrane | GO:0005524; F:ATP binding | GO:0070733; F:protein adenylyltransferase activity | GO:0018117; P:protein adenylylation	0			1	PF02661; Fic	> FICD_RAT Reviewed Length: 458
Cluster 1820	1125	UGNO_METMP	311	1	29	160	293	1044	69.3 bits (168)	7e-12	78/300 (26%)	137/300 (46%)	40/300 (13%)	1	GO:0016491; F:oxidoreductase activity	1	K18855;		2	PF01408; GFO_IDH_MocA | PF02894; GFO_IDH_MocA_C	> UGNO_METMP Reviewed Length: 311
Cluster 1833	1119													0		0			0
Cluster 1837	1119	DMLA_ECOLI	361	1	1	40	356	1107	594 bits (1532)	0	276/356 (78%)	314/356 (88%)	0/356 (0%)	7	GO:0005737; C:cytoplasm | GO:0003862; F:3-isopropylmalate dehydrogenase activity | GO:0046553; F:D-malate dehydrogenase (decarboxylating) activity | GO:0000287; F:magnesium ion binding | GO:0051287; F:NAD binding | GO:0009027; F:tartrate dehydrogenase activity | GO:0006108; P:malate metabolic process	1	K07246;	ko00630; Glyoxylate and dicarboxylate metabolism | ko00650; Butanoate metabolism	1	PF00180; Iso_dh	> DMLA_ECOLI Reviewed Length: 361
Cluster 1842	1116													0		0			0
Cluster 1865	1110													0		0			0
Cluster 1870	1107													0		0			0
Cluster 1880	1104													0		0			0
Cluster 1883	1104													0		0			0
Cluster 1885	1104													0		0			0
Cluster 1889	1101													0		0			0
Cluster 1897	1101	SPUE_PSEAE	365	1	25	70	365	1098	380 bits (977)	1e-128	182/343 (53%)	245/343 (71%)	2/343 (1%)	4	GO:0042597; C:periplasmic space | GO:0019809; F:spermidine binding | GO:0009405; P:pathogenesis | GO:0015846; P:polyamine transport	1	K11073;	ko02010; ABC transporters	0		> SPUE_PSEAE Reviewed Length: 365
Cluster 1908	1098													0		0			0
Cluster 1912	1098													0		0			0
Cluster 1914	1095	YISK_BACSU	301	1	81	313	271	894	120 bits (301)	1e-29	72/197 (37%)	110/197 (56%)	9/197 (5%)	3	GO:0003824; F:catalytic activity | GO:0046872; F:metal ion binding | GO:0008152; P:metabolic process	0			1	PF01557; FAA_hydrolase	> YISK_BACSU Reviewed Length: 301
Cluster 1925	1095	ZAPE_ECO57	375	1	61	169	363	1068	157 bits (398)	2e-42	116/306 (38%)	163/306 (53%)	9/306 (3%)	5	GO:0005737; C:cytoplasm | GO:0005524; F:ATP binding | GO:0016887; F:ATPase activity | GO:0007049; P:cell cycle | GO:0051301; P:cell division	1	K06916;		1	PF03969; AFG1_ATPase	> ZAPE_ECO57 Reviewed Length: 375
Cluster 1952	1086													0		0			0
Cluster 1960	1083	RBSC_BACSU	322	1	116	466	321	1062	124 bits (311)	8e-31	96/206 (47%)	134/206 (65%)	7/206 (3%)	3	GO:0016021; C:integral component of membrane | GO:0005886; C:plasma membrane | GO:0015145; F:monosaccharide transmembrane transporter activity	1	K10440;	ko02010; ABC transporters	1	PF02653; BPD_transp_2	> RBSC_BACSU Reviewed Length: 322
Cluster 1987	1077													0		0			0
Cluster 1997	1071													0		0			0
Cluster 2002	1068	DOSC_ECO57	460	1	270	532	455	1062	113 bits (282)	1e-26	66/189 (35%)	106/189 (56%)	15/189 (8%)	5	GO:0052621; F:diguanylate cyclase activity | GO:0005525; F:GTP binding | GO:0020037; F:heme binding | GO:0046872; F:metal ion binding | GO:0019825; F:oxygen binding	1	K13069;		1	PF00990; GGDEF	> DOSC_ECO57 Reviewed Length: 460
Cluster 2010	1065	HYKK_MOUSE	376	1	21	67	373	1062	131 bits (329)	5e-33	93/357 (26%)	169/357 (47%)	29/357 (8%)	2	GO:0005737; C:cytoplasm | GO:0047992; F:hydroxylysine kinase activity	1	K18201;	ko00310; Lysine degradation	1	PF01636; APH	> HYKK_MOUSE Reviewed Length: 376
Cluster 2026	1059													0		0			0
Cluster 2030	1059	CNRB_CUPMC	395	1	205	460	384	1002	56.6 bits (135)	1e-07	54/184 (29%)	82/184 (45%)	7/184 (4%)	3	GO:0016021; C:integral component of membrane | GO:0005886; C:plasma membrane | GO:0046873; F:metal ion transmembrane transporter activity	1	K15727;		1	PF16576; HlyD_D23	> CNRB_CUPMC Reviewed Length: 395
Cluster 2036	1059	VANA_PSES9	329	1	2	73	324	1041	543 bits (1399)	0	257/323 (80%)	281/323 (87%)	0/323 (0%)	4	GO:0051537; F:2 iron, 2 sulfur cluster binding | GO:0005506; F:iron ion binding | GO:0018489; F:vanillate monooxygenase activity | GO:0046274; P:lignin catabolic process	1	K03862;	ko00627; Aminobenzoate degradation	1	PF00355; Rieske	> VANA_PSES9 Reviewed Length: 329
Cluster 2042	1056	PSEI_HELPY	340	1	3	52	331	1035	270 bits (690)	4e-86	146/330 (44%)	209/330 (63%)	3/330 (1%)	3	GO:0046872; F:metal ion binding | GO:0016740; F:transferase activity | GO:0016051; P:carbohydrate biosynthetic process	1	K15898;	ko00520; Amino sugar and nucleotide sugar metabolism	2	PF03102; NeuB | PF08666; SAF	> PSEI_HELPY Reviewed Length: 340
Cluster 2057	1053	PILT_PSEAE	344	1	20	7	338	963	246 bits (629)	5e-77	140/319 (44%)	201/319 (63%)	0/319 (0%)	6	GO:0005737; C:cytoplasm | GO:0044096; C:type IV pilus | GO:0005524; F:ATP binding | GO:0043108; P:pilus retraction | GO:0006810; P:transport | GO:0043107; P:type IV pilus-dependent motility	1	K02669;		1	PF00437; T2SSE	> PILT_PSEAE Reviewed Length: 344
Cluster 2063	1050													0		0			0
Cluster 2067	1050	POTA_RHILO	364	1	8	7	362	1041	334 bits (857)	8e-111	212/356 (60%)	252/356 (71%)	12/356 (3%)	4	GO:0043190; C:ATP-binding cassette (ABC) transporter complex | GO:0005524; F:ATP binding | GO:0015594; F:putrescine-importing ATPase activity | GO:0015595; F:spermidine-importing ATPase activity	1	K11072;	ko02010; ABC transporters	2	PF00005; ABC_tran | PF08402; TOBE_2	> POTA_RHILO Reviewed Length: 364
Cluster 2074	1047	SPUE_PSEAE	365	1	33	94	362	1041	223 bits (568)	1e-67	134/330 (41%)	189/330 (57%)	14/330 (4%)	4	GO:0042597; C:periplasmic space | GO:0019809; F:spermidine binding | GO:0009405; P:pathogenesis | GO:0015846; P:polyamine transport	1	K11073;	ko02010; ABC transporters	0		> SPUE_PSEAE Reviewed Length: 365
Cluster 2076	1047													0		0			0
Cluster 2080	1044													0		0			0
Cluster 2090	1038													0		0			0
Cluster 2097	1038	APHA_MYCRA	341	1	1	1	338	1014	376 bits (965)	2e-127	178/338 (53%)	230/338 (68%)	0/338 (0%)	2	GO:0016787; F:hydrolase activity | GO:0046872; F:metal ion binding	0			1	PF00850; Hist_deacetyl	> APHA_MYCRA Reviewed Length: 341
Cluster 2119	1032	INSG_ECOLI	442	1	124	76	438	1020	194 bits (492)	9e-56	115/321 (36%)	173/321 (54%)	12/321 (4%)	3	GO:0003677; F:DNA binding | GO:0004803; F:transposase activity | GO:0006313; P:transposition, DNA-mediated	1	K07495;		2	PF01609; DDE_Tnp_1 | PF13006; Nterm_IS4	> INSG_ECOLI Reviewed Length: 442
Cluster 2145	1026	TRBB_SINFN	325	1	9	43	310	948	258 bits (659)	9e-82	149/304 (49%)	206/304 (68%)	4/304 (1%)	4	GO:0005737; C:cytoplasm | GO:0005524; F:ATP binding | GO:0000746; P:conjugation | GO:0006810; P:transport	1	K03196;	ko03070; Bacterial secretion system | ko05120; Epithelial cell signaling in Helicobacter pylori infection	1	PF00437; T2SSE	> TRBB_SINFN Reviewed Length: 325
Cluster 2152	1026	USPE_ECO57	316	1	83	181	309	843	102 bits (255)	1e-23	83/231 (36%)	124/231 (54%)	14/231 (6%)	2	GO:0005737; C:cytoplasm | GO:0006950; P:response to stress	1	K14055;		1	PF00582; Usp	> USPE_ECO57 Reviewed Length: 316
Cluster 2161	1023													0		0			0
Cluster 2182	1017	YGD6_SCHPO	346	1	12	28	345	1008	259 bits (663)	4e-82	148/334 (44%)	204/334 (61%)	7/334 (2%)	5	GO:0005829; C:cytosol | GO:0004022; F:alcohol dehydrogenase (NAD) activity | GO:0008270; F:zinc ion binding | GO:0006066; P:alcohol metabolic process | GO:0006091; P:generation of precursor metabolites and energy	0			2	PF08240; ADH_N | PF00107; ADH_zinc_N	> YGD6_SCHPO Reviewed Length: 346
Cluster 2190	1017	MOTB_SALTY	309	1	6	13	272	828	155 bits (393)	8e-43	110/275 (40%)	174/275 (63%)	11/275 (4%)	4	GO:0016021; C:integral component of membrane | GO:0005886; C:plasma membrane | GO:0097588; P:archaeal or bacterial-type flagellum-dependent cell motility | GO:0006935; P:chemotaxis	1	K02557;	ko02030; Bacterial chemotaxis | ko02040; Flagellar assembly	2	PF13677; MotB_plug | PF00691; OmpA	> MOTB_SALTY Reviewed Length: 309
Cluster 2192	1017	YCLC_PSEPU	329	1	28	85	310	942	122 bits (306)	2e-30	88/291 (30%)	140/291 (48%)	13/291 (4%)	1	GO:0030288; C:outer membrane-bounded periplasmic space	0			1	PF03401; TctC	> YCLC_PSEPU Reviewed Length: 329
Cluster 2197	1014	IOLG_PSEF5	336	1	1	1	336	1008	527 bits (1358)	0	266/336 (79%)	291/336 (87%)	0/336 (0%)	2	GO:0050112; F:inositol 2-dehydrogenase activity | GO:0019310; P:inositol catabolic process	1	K00010;	ko00521; Streptomycin biosynthesis | ko00562; Inositol phosphate metabolism	2	PF01408; GFO_IDH_MocA | PF02894; GFO_IDH_MocA_C	> IOLG_PSEF5 Reviewed Length: 336
Cluster 2210	1011	REPA_AGRRH	404	1	119	1	286	558	67.4 bits (163)	4e-11	56/189 (30%)	86/189 (46%)	24/189 (13%)	2	GO:0006260; P:DNA replication | GO:0006276; P:plasmid maintenance	0			1	PF01656; CbiA	> REPA_AGRRH Reviewed Length: 404
Cluster 2216	1008	TAGO_BACSU	358	1	27	61	281	822	73.9 bits (180)	2e-13	73/261 (28%)	130/261 (50%)	13/261 (5%)	10	GO:0016021; C:integral component of membrane | GO:0005886; C:plasma membrane | GO:0000287; F:magnesium ion binding | GO:0030145; F:manganese ion binding | GO:0008963; F:phospho-N-acetylmuramoyl-pentapeptide-transferase activity | GO:0016780; F:phosphotransferase activity, for other substituted phosphate groups | GO:0016757; F:transferase activity, transferring glycosyl groups | GO:0036380; F:UDP-…	1	K02851;		1	PF00953; Glycos_transf_4	> TAGO_BACSU Reviewed Length: 358
Cluster 2218	1008	NDPA_PSEPG	335	1	1	1	335	1005	606 bits (1563)	0	288/335 (86%)	307/335 (92%)	0/335 (0%)	2	GO:0005737; C:cytoplasm | GO:0009295; C:nucleoid	1	K06899;		1	PF04245; NA37	> NDPA_PSEPG Reviewed Length: 335
Cluster 2219	1008	TRBB_SINFN	325	1	9	52	312	960	245 bits (625)	1e-76	149/305 (49%)	205/305 (67%)	3/305 (1%)	4	GO:0005737; C:cytoplasm | GO:0005524; F:ATP binding | GO:0000746; P:conjugation | GO:0006810; P:transport	1	K03196;	ko03070; Bacterial secretion system | ko05120; Epithelial cell signaling in Helicobacter pylori infection	1	PF00437; T2SSE	> TRBB_SINFN Reviewed Length: 325
Cluster 2245	1002	DOEB_HALED	342	1	7	7	338	996	436 bits (1120)	4e-151	213/332 (64%)	253/332 (76%)	2/332 (1%)	5	GO:0005737; C:cytoplasm | GO:0016811; F:hydrolase activity, acting on carbon-nitrogen (but not peptide) bonds, in linear amides | GO:0016788; F:hydrolase activity, acting on ester bonds | GO:0046872; F:metal ion binding | GO:0042400; P:ectoine catabolic process	1	K15784;	ko00260; Glycine, serine and threonine metabolism	1	PF04952; AstE_AspA	> DOEB_HALED Reviewed Length: 342
Cluster 2246	1002	YQAJ_BACSU	180	1	9	52	180	585	131 bits (330)	4e-35	75/181 (41%)	112/181 (62%)	12/181 (7%)	2	GO:0003677; F:DNA binding | GO:0004518; F:nuclease activity	0			1	PF09588; YqaJ	> YQAJ_BACSU Reviewed Length: 319
Cluster 2259	996	ALR1_PSEAE	358	1	30	4	357	987	513 bits (1322)	0	251/328 (77%)	281/328 (86%)	0/328 (0%)	6	GO:0008784; F:alanine racemase activity | GO:0030170; F:pyridoxal phosphate binding | GO:0071555; P:cell wall organization | GO:0030632; P:D-alanine biosynthetic process | GO:0009252; P:peptidoglycan biosynthetic process | GO:0008360; P:regulation of cell shape	1	K01775;	ko00473; D-Alanine metabolism | ko01502; Vancomycin resistance	2	PF00842; Ala_racemase_C | PF01168; Ala_racemase_N	> ALR1_PSEAE Reviewed Length: 358
Cluster 2263	996	OCD2_RHIME	330	1	1	4	329	993	538 bits (1385)	0	258/330 (78%)	287/330 (87%)	1/330 (0%)	2	GO:0008473; F:ornithine cyclodeaminase activity | GO:0055129; P:L-proline biosynthetic process	1	K01750;	ko00330; Arginine and proline metabolism | ko01230; Biosynthesis of amino acids	1	PF02423; OCD_Mu_crystall	> OCD2_RHIME Reviewed Length: 330
Cluster 2282	993	Y4TK_SINFN	331	1	1	1	331	990	251 bits (641)	4e-79	187/331 (56%)	234/331 (71%)	1/331 (0%)	1	GO:0016829; F:lyase activity	1	K01750;	ko00330; Arginine and proline metabolism | ko01230; Biosynthesis of amino acids	1	PF02423; OCD_Mu_crystall	> Y4TK_SINFN Reviewed Length: 331
Cluster 2286	990	ORUR_PSEAE	339	1	60	142	337	969	120 bits (302)	9e-30	90/280 (32%)	137/280 (49%)	6/280 (2%)	6	GO:0005829; C:cytosol | GO:0000987; F:core promoter proximal region sequence-specific DNA binding | GO:0003700; F:transcription factor activity, sequence-specific DNA binding | GO:0006593; P:ornithine catabolic process | GO:0006355; P:regulation of transcription, DNA-templated | GO:0006351; P:transcription, DNA-templated	0			2	PF12625; Arabinose_bd | PF12833; HTH_18	> ORUR_PSEAE Reviewed Length: 339
Cluster 2292	990	TRBG_RHIRD	284	1	78	349	258	897	94.0 bits (232)	8e-21	71/183 (39%)	101/183 (55%)	2/183 (1%)	1	GO:0000746; P:conjugation	1	K03204;	ko03070; Bacterial secretion system	1	PF03524; CagX	> TRBG_RHIRD Reviewed Length: 284
Cluster 2297	987	CYAA_BORPE	1200	1	966	13	1173	570	73.9 bits (180)	3e-13	71/212 (33%)	99/212 (47%)	30/212 (14%)	9	GO:0005623; C:cell | GO:0005576; C:extracellular region | GO:0004016; F:adenylate cyclase activity | GO:0005524; F:ATP binding | GO:0005509; F:calcium ion binding | GO:0008294; F:calcium- and calmodulin-responsive adenylate cyclase activity | GO:0044179; P:hemolysis in other organism | GO:0009405; P:pathogenesis | GO:0007204; P:positive regulation of cytosolic calcium ion concentration	2	K11005; | K11029;	| ko00230; Purine metabolism | ko05133; Pertussis	3	PF03497; Anthrax_toxA | PF00353; HemolysinCabind | PF02382; RTX	> CYAA_BORPE Reviewed Length: 1706
Cluster 2305	984	MOCB_RHIML	309	1	23	127	308	972	264 bits (675)	2e-84	141/286 (49%)	193/286 (67%)	4/286 (1%)	2	GO:0042597; C:periplasmic space | GO:0006810; P:transport	0			1	PF13407; Peripla_BP_4	> MOCB_RHIML Reviewed Length: 309
Cluster 2313	981													0		0			0
Cluster 2327	978	NOVH_STRNV	600	-1	25	966	345	1	218 bits (554)	1e-63	144/323 (45%)	194/323 (60%)	3/323 (1%)	2	GO:0016874; F:ligase activity | GO:0043642; P:novobiocin biosynthetic process	1	K12701;	ko00401; Novobiocin biosynthesis	3	PF00501; AMP-binding | PF13193; AMP-binding_C | PF00550; PP-binding	> NOVH_STRNV Reviewed Length: 600
Cluster 2328	978													0		0			0
Cluster 2337	975	ORUR_PSEAE	339	1	22	25	336	969	138 bits (347)	4e-36	114/315 (36%)	173/315 (55%)	0/315 (0%)	6	GO:0005829; C:cytosol | GO:0000987; F:core promoter proximal region sequence-specific DNA binding | GO:0003700; F:transcription factor activity, sequence-specific DNA binding | GO:0006593; P:ornithine catabolic process | GO:0006355; P:regulation of transcription, DNA-templated | GO:0006351; P:transcription, DNA-templated	0			2	PF12625; Arabinose_bd | PF12833; HTH_18	> ORUR_PSEAE Reviewed Length: 339
Cluster 2359	972	YEHL_ECOLI	362	1	44	7	330	876	248 bits (633)	1e-77	140/290 (48%)	194/290 (67%)	3/290 (1%)	2	GO:0005524; F:ATP binding | GO:0016887; F:ATPase activity	0			1	PF07728; AAA_5	> YEHL_ECOLI Reviewed Length: 362
Cluster 2360	972	Y4TJ_SINFN	332	1	4	1	327	969	322 bits (824)	1e-106	189/324 (58%)	238/324 (73%)	1/324 (0%)	3	GO:0004794; F:L-threonine ammonia-lyase activity | GO:0030170; F:pyridoxal phosphate binding | GO:0009097; P:isoleucine biosynthetic process	1	K01754;	ko00260; Glycine, serine and threonine metabolism | ko00290; Valine, leucine and isoleucine biosynthesis | ko01200; Carbon metabolism | ko01230; Biosynthesis of amino acids	1	PF00291; PALP	> Y4TJ_SINFN Reviewed Length: 332
Cluster 2370	969	SRR_ARATH	331	1	12	19	330	966	213 bits (542)	1e-64	126/320 (39%)	199/320 (62%)	5/320 (2%)	11	GO:0005737; C:cytoplasm | GO:0005524; F:ATP binding | GO:0008721; F:D-serine ammonia-lyase activity | GO:0003941; F:L-serine ammonia-lyase activity | GO:0046872; F:metal ion binding | GO:0030170; F:pyridoxal phosphate binding | GO:0030378; F:serine racemase activity | GO:0070179; P:D-serine biosynthetic process | GO:0070178; P:D-serine metabolic process | GO:0006563; P:L-serine metabolic process …	1	K12235;	ko00260; Glycine, serine and threonine metabolism	1	PF00291; PALP	> SRR_ARATH Reviewed Length: 331
Cluster 2377	969													0		0			0
Cluster 2384	966													0		0			0
Cluster 2395	963	PIV_MORBO	322	1	58	154	317	924	71.6 bits (174)	9e-13	73/268 (27%)	124/268 (46%)	19/268 (7%)	4	GO:0003677; F:DNA binding | GO:0000150; F:recombinase activity | GO:0004803; F:transposase activity | GO:0006313; P:transposition, DNA-mediated	0			2	PF01548; DEDD_Tnp_IS110 | PF02371; Transposase_20	> PIV_MORBO Reviewed Length: 322
Cluster 2398	963	PROX_ECO57	330	1	98	337	330	945	53.1 bits (126)	1e-06	58/235 (25%)	98/235 (42%)	34/235 (14%)	3	GO:0042597; C:periplasmic space | GO:0005215; F:transporter activity | GO:0006865; P:amino acid transport	1	K02002;	ko02010; ABC transporters	1	PF04069; OpuAC	> PROX_ECO57 Reviewed Length: 330
Cluster 2401	963	VANB_PSES9	314	1	1	1	314	960	372 bits (956)	5e-127	204/321 (64%)	235/321 (73%)	8/321 (2%)	5	GO:0051537; F:2 iron, 2 sulfur cluster binding | GO:0009055; F:electron carrier activity | GO:0046872; F:metal ion binding | GO:0016491; F:oxidoreductase activity | GO:0046274; P:lignin catabolic process	1	K03863;	ko00627; Aminobenzoate degradation	1	PF00111; Fer2	> VANB_PSES9 Reviewed Length: 314
Cluster 2402	963	INT2_ECOLX	337	1	1	1	327	957	276 bits (707)	4e-89	157/327 (48%)	211/327 (65%)	8/327 (2%)	5	GO:0003677; F:DNA binding | GO:0015074; P:DNA integration | GO:0006310; P:DNA recombination | GO:0075713; P:establishment of integrated proviral latency | GO:0046718; P:viral entry into host cell	0			2	PF13495; Phage_int_SAM_4 | PF00589; Phage_integrase	> INT2_ECOLX Reviewed Length: 337
Cluster 2413	960	TRBG_RHIRD	284	1	78	322	258	870	119 bits (298)	1e-29	71/183 (39%)	101/183 (55%)	2/183 (1%)	1	GO:0000746; P:conjugation	1	K03204;	ko03070; Bacterial secretion system	1	PF03524; CagX	> TRBG_RHIRD Reviewed Length: 284
Cluster 2421	960													0		0			0
Cluster 2422	960	ARE_SULSF	306	1	66	151	305	888	122 bits (307)	1e-30	82/248 (33%)	128/248 (52%)	10/248 (4%)	3	GO:0004063; F:aryldialkylphosphatase activity | GO:0004064; F:arylesterase activity | GO:0019439; P:aromatic compound catabolic process	0			1	PF07859; Abhydrolase_3	> ARE_SULSF Reviewed Length: 306
Cluster 2426	957													0		0			0
Cluster 2429	957	YNFL_ECOLI	297	1	3	13	237	714	117 bits (294)	5e-29	82/235 (35%)	124/235 (53%)	1/235 (0%)	4	GO:0003677; F:DNA binding | GO:0003700; F:transcription factor activity, sequence-specific DNA binding | GO:0006355; P:regulation of transcription, DNA-templated | GO:0006351; P:transcription, DNA-templated	0			2	PF00126; HTH_1 | PF03466; LysR_substrate	> YNFL_ECOLI Reviewed Length: 297
Cluster 2435	954	GSIC_ECOK1	306	1	5	25	279	873	178 bits (452)	1e-51	104/283 (37%)	162/283 (57%)	8/283 (3%)	3	GO:0016021; C:integral component of membrane | GO:0005886; C:plasma membrane | GO:0006810; P:transport	1	K13890;	ko02010; ABC transporters	1	PF00528; BPD_transp_1	> GSIC_ECOK1 Reviewed Length: 306
Cluster 2448	951													0		0			0
Cluster 2461	945													0		0			0
Cluster 2463	945	OARD1_HUMAN	152	1	40	1	150	351	55.1 bits (131)	6e-08	36/117 (31%)	56/117 (48%)	6/117 (5%)	3	GO:0019213; F:deacetylase activity | GO:0001883; F:purine nucleoside binding | GO:0042278; P:purine nucleoside metabolic process	0			1	PF01661; Macro	> OARD1_HUMAN Reviewed Length: 152
Cluster 2475	942	CHRB1_CUPMC	324	1	17	1	320	900	236 bits (601)	2e-73	128/304 (42%)	172/304 (57%)	4/304 (1%)	1	GO:0046687; P:response to chromate	0			1	PF09828; Chrome_Resist	> CHRB1_CUPMC Reviewed Length: 324
Cluster 2478	942	Y1364_HAEIN	288	1	5	37	278	864	145 bits (367)	2e-39	86/276 (31%)	151/276 (55%)	2/276 (1%)	3	GO:0003677; F:DNA binding | GO:0003700; F:transcription factor activity, sequence-specific DNA binding | GO:0006351; P:transcription, DNA-templated	0			2	PF00126; HTH_1 | PF03466; LysR_substrate	> Y1364_HAEIN Reviewed Length: 288
Cluster 2515	936													0		0			0
Cluster 2516	936	YEHP_ECOLI	378	1	72	7	373	909	198 bits (503)	2e-58	116/302 (38%)	185/302 (61%)	1/302 (0%)	0		0			1	PF05762; VWA_CoxE	> YEHP_ECOLI Reviewed Length: 378
Cluster 2523	933	XDHA_BACSU	330	1	10	40	284	801	57.0 bits (136)	3e-11	69/280 (25%)	114/280 (41%)	31/280 (11%)	2	GO:0004854; F:xanthine dehydrogenase activity | GO:0009114; P:hypoxanthine catabolic process	1	K00087;	ko00230; Purine metabolism	2	PF13478; XdhC_C | PF02625; XdhC_CoxI	> XDHA_BACSU Reviewed Length: 330
Cluster 2527	933	PCAQ_AGRFC	311	1	2	7	307	921	196 bits (498)	2e-58	122/306 (40%)	176/306 (58%)	1/306 (0%)	5	GO:0003677; F:DNA binding | GO:0003700; F:transcription factor activity, sequence-specific DNA binding | GO:0019619; P:3,4-dihydroxybenzoate catabolic process | GO:0045893; P:positive regulation of transcription, DNA-templated | GO:0006351; P:transcription, DNA-templated	1	K02623;		2	PF00126; HTH_1 | PF03466; LysR_substrate	> PCAQ_AGRFC Reviewed Length: 311
Cluster 2529	933													0		0			0
Cluster 2544	930	MDCF_RHIME	320	1	1	1	310	927	107 bits (267)	3e-25	88/310 (28%)	158/310 (51%)	1/310 (0%)	3	GO:0016021; C:integral component of membrane | GO:0005886; C:plasma membrane | GO:0055085; P:transmembrane transport	1	K07088;		1	PF03547; Mem_trans	> MDCF_RHIME Reviewed Length: 320
Cluster 2547	927	GHRA_SALAR	312	1	24	70	312	924	225 bits (573)	2e-69	126/291 (43%)	173/291 (59%)	8/291 (3%)	5	GO:0005737; C:cytoplasm | GO:0005886; C:plasma membrane | GO:0030267; F:glyoxylate reductase (NADP) activity | GO:0016618; F:hydroxypyruvate reductase activity | GO:0051287; F:NAD binding	1	K12972;	ko00260; Glycine, serine and threonine metabolism | ko00620; Pyruvate metabolism | ko00630; Glyoxylate and dicarboxylate metabolism	1	PF02826; 2-Hacid_dh_C	> GHRA_SALAR Reviewed Length: 312
Cluster 2548	927	YHJC_ECOLI	299	1	1	1	298	894	194 bits (492)	1e-57	113/300 (38%)	186/300 (62%)	4/300 (1%)	3	GO:0003677; F:DNA binding | GO:0003700; F:transcription factor activity, sequence-specific DNA binding | GO:0006351; P:transcription, DNA-templated	0			2	PF00126; HTH_1 | PF03466; LysR_substrate	> YHJC_ECOLI Reviewed Length: 299
Cluster 2560	927	APPC_BACSU	303	1	53	178	258	795	103 bits (256)	6e-24	70/206 (34%)	110/206 (53%)	0/206 (0%)	8	GO:0005887; C:integral component of plasma membrane | GO:0016151; F:nickel cation binding | GO:0015099; F:nickel cation transmembrane transporter activity | GO:0030420; P:establishment of competence for transformation | GO:0035444; P:nickel cation transmembrane transport | GO:0015833; P:peptide transport | GO:0015031; P:protein transport | GO:0030435; P:sporulation resulting in formation of a cel…	1	K02034;		2	PF00528; BPD_transp_1 | PF12911; OppC_N	> APPC_BACSU Reviewed Length: 303
Cluster 2564	927	YNFL_ECOLI	297	1	3	1	255	753	131 bits (329)	6e-34	87/254 (34%)	136/254 (54%)	4/254 (2%)	4	GO:0003677; F:DNA binding | GO:0003700; F:transcription factor activity, sequence-specific DNA binding | GO:0006355; P:regulation of transcription, DNA-templated | GO:0006351; P:transcription, DNA-templated	0			2	PF00126; HTH_1 | PF03466; LysR_substrate	> YNFL_ECOLI Reviewed Length: 297
Cluster 2575	924	Y1364_HAEIN	288	1	2	7	281	852	152 bits (385)	4e-42	97/282 (34%)	160/282 (57%)	2/282 (1%)	3	GO:0003677; F:DNA binding | GO:0003700; F:transcription factor activity, sequence-specific DNA binding | GO:0006351; P:transcription, DNA-templated	0			2	PF00126; HTH_1 | PF03466; LysR_substrate	> Y1364_HAEIN Reviewed Length: 288
Cluster 2583	921	MRR_ECOLI	304	1	1	1	304	912	377 bits (968)	3e-129	216/304 (71%)	248/304 (82%)	0/304 (0%)	6	GO:0043590; C:bacterial nucleoid | GO:0003677; F:DNA binding | GO:0015666; F:restriction endodeoxyribonuclease activity | GO:0032067; F:Type IV site-specific deoxyribonuclease activity | GO:0009307; P:DNA restriction-modification system | GO:0051599; P:response to hydrostatic pressure	1	K07448;		2	PF04471; Mrr_cat | PF14338; Mrr_N	> MRR_ECOLI Reviewed Length: 304
Cluster 2590	921													0		0			0
Cluster 2605	918	MOCC_RHIML	325	1	16	25	298	873	281 bits (720)	2e-91	145/284 (51%)	185/284 (65%)	2/284 (1%)	0		0			1	PF01261; AP_endonuc_2	> MOCC_RHIML Reviewed Length: 325
Cluster 2629	912													0		0			0
Cluster 2633	912	POTB_SALTI	287	1	61	241	251	810	166 bits (421)	2e-47	91/191 (48%)	135/191 (71%)	1/191 (1%)	3	GO:0016021; C:integral component of membrane | GO:0005886; C:plasma membrane | GO:0006810; P:transport	1	K11071;	ko02010; ABC transporters	1	PF00528; BPD_transp_1	> POTB_SALTI Reviewed Length: 287
Cluster 2648	909													0		0			0
Cluster 2674	903													0		0			0
Cluster 2683	900	ALSR_BACSU	302	1	1	4	285	861	212 bits (539)	9e-65	113/286 (40%)	160/286 (56%)	1/286 (0%)	4	GO:0003677; F:DNA binding | GO:0003700; F:transcription factor activity, sequence-specific DNA binding | GO:0045151; P:acetoin biosynthetic process | GO:0006351; P:transcription, DNA-templated	0			2	PF00126; HTH_1 | PF03466; LysR_substrate	> ALSR_BACSU Reviewed Length: 302
Cluster 2684	900													0		0			0
Cluster 2693	897	Y680_HAEIN	298	1	1	1	289	870	189 bits (481)	3e-56	116/290 (40%)	180/290 (62%)	1/290 (0%)	2	GO:0005887; C:integral component of plasma membrane | GO:0005215; F:transporter activity	1	K05786;		1	PF00892; EamA	> Y680_HAEIN Reviewed Length: 298
Cluster 2695	897	GALE_VIBCL	328	1	53	76	328	894	261 bits (667)	1e-83	138/276 (50%)	186/276 (67%)	3/276 (1%)	4	GO:0050662; F:coenzyme binding | GO:0003978; F:UDP-glucose 4-epimerase activity | GO:0006012; P:galactose metabolic process | GO:0009243; P:O antigen biosynthetic process	0			1	PF01370; Epimerase	> GALE_VIBCL Reviewed Length: 328
Cluster 2702	897													0		0			0
Cluster 2722	891	YCAN_ECOLI	302	1	2	13	290	888	267 bits (683)	2e-86	127/292 (43%)	189/292 (65%)	3/292 (1%)	3	GO:0003677; F:DNA binding | GO:0003700; F:transcription factor activity, sequence-specific DNA binding | GO:0006351; P:transcription, DNA-templated	0			2	PF00126; HTH_1 | PF03466; LysR_substrate	> YCAN_ECOLI Reviewed Length: 302
Cluster 2740	888													0		0			0
Cluster 2744	888	YN93_YEAST	290	1	9	31	289	870	189 bits (481)	2e-56	99/283 (35%)	163/283 (58%)	5/283 (2%)	3	GO:0052689; F:carboxylic ester hydrolase activity | GO:0004301; F:epoxide hydrolase activity | GO:0009636; P:response to toxic substance	0			1	PF00561; Abhydrolase_1	> YN93_YEAST Reviewed Length: 290
Cluster 2759	885	NIMR_ECOLI	273	1	17	148	255	876	119 bits (299)	5e-30	84/245 (34%)	127/245 (52%)	8/245 (3%)	6	GO:0005829; C:cytosol | GO:0000987; F:core promoter proximal region sequence-specific DNA binding | GO:0003677; F:DNA binding | GO:0003700; F:transcription factor activity, sequence-specific DNA binding | GO:0045892; P:negative regulation of transcription, DNA-templated | GO:0006351; P:transcription, DNA-templated	0			2	PF02311; AraC_binding | PF12833; HTH_18	> NIMR_ECOLI Reviewed Length: 273
Cluster 2770	882	IOLH_BACSU	289	1	1	22	286	873	408 bits (1048)	1e-141	191/286 (67%)	236/286 (83%)	2/286 (1%)	0		1	K06605;		1	PF01261; AP_endonuc_2	> IOLH_BACSU Reviewed Length: 289
Cluster 2784	879	EXSA_PSEAE	278	1	86	319	263	855	48.9 bits (115)	2e-05	49/185 (26%)	81/185 (44%)	13/185 (7%)	7	GO:0043565; F:sequence-specific DNA binding | GO:0003700; F:transcription factor activity, sequence-specific DNA binding | GO:0044212; F:transcription regulatory region DNA binding | GO:0050709; P:negative regulation of protein secretion | GO:2000144; P:positive regulation of DNA-templated transcription, initiation | GO:0006355; P:regulation of transcription, DNA-templated | GO:0006351; P:transcr…	0			1	PF12833; HTH_18	> EXSA_PSEAE Reviewed Length: 278
Cluster 2789	876													0		0			0
Cluster 2791	876													0		0			0
Cluster 2792	876													0		0			0
Cluster 2810	873	IOLI_BACVZ	280	1	20	97	255	792	53.5 bits (127)	7e-07	63/242 (26%)	105/242 (43%)	16/242 (7%)	2	GO:0016853; F:isomerase activity | GO:0046872; F:metal ion binding	1	K06606;	ko00562; Inositol phosphate metabolism	1	PF01261; AP_endonuc_2	> IOLI_BACVZ Reviewed Length: 280
Cluster 2824	870	YDBC_ECOLI	286	1	2	19	275	849	216 bits (549)	2e-66	124/280 (44%)	177/280 (63%)	9/280 (3%)	2	GO:0005829; C:cytosol | GO:0016491; F:oxidoreductase activity	0			1	PF00248; Aldo_ket_red	> YDBC_ECOLI Reviewed Length: 286
Cluster 2855	861	BLAC_PROMI	298	1	40	100	288	846	258 bits (660)	4e-83	121/249 (49%)	172/249 (69%)	0/249 (0%)	3	GO:0008800; F:beta-lactamase activity | GO:0030655; P:beta-lactam antibiotic catabolic process | GO:0046677; P:response to antibiotic	0			0		> BLAC_PROMI Reviewed Length: 298
Cluster 2882	855	YITH_BACSU	282	1	64	193	282	852	67.8 bits (164)	8e-12	68/231 (29%)	105/231 (45%)	23/231 (10%)	1	GO:0008080; F:N-acetyltransferase activity	0			1	PF13673; Acetyltransf_10	> YITH_BACSU Reviewed Length: 282
Cluster 2885	855	Y4TE_SINFN	300	1	13	1	300	852	162 bits (410)	6e-46	108/294 (37%)	163/294 (55%)	16/294 (5%)	5	GO:0042597; C:periplasmic space | GO:0005886; C:plasma membrane | GO:0033294; F:ectoine binding | GO:0051471; F:ectoine transmembrane transporter activity | GO:0006865; P:amino acid transport	1	K02030;		1	PF00497; SBP_bac_3	> Y4TE_SINFN Reviewed Length: 300
Cluster 2893	852	QORH_ARATH	329	1	36	1	309	777	109 bits (272)	4e-26	85/275 (31%)	137/275 (50%)	17/275 (6%)	8	GO:0009507; C:chloroplast | GO:0009941; C:chloroplast envelope | GO:0009706; C:chloroplast inner membrane | GO:0009535; C:chloroplast thylakoid membrane | GO:0005886; C:plasma membrane | GO:0005773; C:vacuole | GO:0016491; F:oxidoreductase activity | GO:0008270; F:zinc ion binding	0			1	PF08240; ADH_N	> QORH_ARATH Reviewed Length: 329
Cluster 2894	852													0		0			0
Cluster 2896	852	OPUAB_BACSU	282	1	9	28	278	840	193 bits (491)	5e-58	116/271 (43%)	177/271 (65%)	1/271 (0%)	5	GO:0016021; C:integral component of membrane | GO:0005886; C:plasma membrane | GO:0005215; F:transporter activity | GO:0006865; P:amino acid transport | GO:0015871; P:choline transport	1	K02001;	ko02010; ABC transporters	1	PF00528; BPD_transp_1	> OPUAB_BACSU Reviewed Length: 282
Cluster 2898	852	MOTA_SALTY	295	1	1	1	281	843	243 bits (619)	5e-77	128/282 (45%)	183/282 (65%)	2/282 (1%)	6	GO:0016021; C:integral component of membrane | GO:0005886; C:plasma membrane | GO:0008565; F:protein transporter activity | GO:0071978; P:bacterial-type flagellum-dependent swarming motility | GO:0006935; P:chemotaxis | GO:0015992; P:proton transport	1	K02556;	ko02020; Two-component system | ko02030; Bacterial chemotaxis | ko02040; Flagellar assembly	1	PF01618; MotA_ExbB	> MOTA_SALTY Reviewed Length: 295
Cluster 2900	852	CALA_PSEUH	255	1	1	85	255	849	390 bits (1003)	1e-135	181/255 (71%)	214/255 (84%)	0/255 (0%)	2	GO:0050268; F:coniferyl-alcohol dehydrogenase activity | GO:0042856; P:eugenol catabolic process	0			1	PF00106; adh_short	> CALA_PSEUH Reviewed Length: 255
Cluster 2901	852	AROE_STRAW	291	1	3	13	283	849	273 bits (697)	9e-89	169/281 (60%)	199/281 (71%)	2/281 (1%)	3	GO:0004764; F:shikimate 3-dehydrogenase (NADP+) activity | GO:0009073; P:aromatic amino acid family biosynthetic process | GO:0009423; P:chorismate biosynthetic process	1	K00014;	ko00400; Phenylalanine, tyrosine and tryptophan biosynthesis | ko01230; Biosynthesis of amino acids	1	PF08501; Shikimate_dh_N	> AROE_STRAW Reviewed Length: 291
Cluster 2910	849													0		0			0
Cluster 2913	849													0		0			0
Cluster 2916	846	EA31_LAMBD	296	1	70	187	295	825	108 bits (271)	3e-26	68/227 (30%)	109/227 (48%)	15/227 (7%)	0		0			0		> EA31_LAMBD Reviewed Length: 296
Cluster 2922	846	REPX_WIGBR	275	1	37	100	258	765	115 bits (289)	8e-29	75/226 (33%)	121/226 (54%)	8/226 (4%)	1	GO:0006276; P:plasmid maintenance	0			1	PF10134; RPA	> REPX_WIGBR Reviewed Length: 275
Cluster 2925	846	HCHL_PSEFL	276	1	1	16	276	843	537 bits (1384)	0	258/276 (93%)	266/276 (96%)	0/276 (0%)	3	GO:0050548; F:trans-feruloyl-CoA hydratase activity | GO:0050547; F:vanillin synthase activity | GO:0008152; P:metabolic process	0			1	PF00378; ECH_1	> HCHL_PSEFL Reviewed Length: 276
Cluster 2929	843													0		0			0
Cluster 2930	843	DRS7B_XENLA	323	1	38	1	273	702	101 bits (251)	2e-23	76/243 (31%)	125/243 (51%)	16/243 (7%)	3	GO:0005789; C:endoplasmic reticulum membrane | GO:0016021; C:integral component of membrane | GO:0016491; F:oxidoreductase activity	1	K11166;		1	PF00106; adh_short	> DRS7B_XENLA Reviewed Length: 323
Cluster 2931	843													0		0			0
Cluster 2934	843	YI78_SCHPO	236	1	13	166	196	720	115 bits (287)	9e-29	60/185 (32%)	105/185 (57%)	1/185 (1%)	3	GO:0005829; C:cytosol | GO:0005634; C:nucleus | GO:0016491; F:oxidoreductase activity	0			1	PF00106; adh_short	> YI78_SCHPO Reviewed Length: 236
Cluster 2935	843	REPX_WIGBR	275	1	37	115	260	786	115 bits (289)	1e-28	75/228 (33%)	118/228 (52%)	8/228 (4%)	1	GO:0006276; P:plasmid maintenance	0			1	PF10134; RPA	> REPX_WIGBR Reviewed Length: 275
Cluster 2946	840	Y2036_STAES	230	1	59	187	205	624	71.2 bits (173)	2e-13	48/147 (33%)	73/147 (50%)	1/147 (1%)	1	GO:0016491; F:oxidoreductase activity	0			1	PF00106; adh_short	> Y2036_STAES Reviewed Length: 230
Cluster 2949	840													0		0			0
Cluster 2950	840	YIAT_ECO57	246	1	22	169	246	837	65.9 bits (159)	2e-11	54/226 (24%)	92/226 (41%)	4/226 (2%)	1	GO:0009279; C:cell outer membrane	1	K07274;		1	PF06629; MipA	> YIAT_ECO57 Reviewed Length: 246
Cluster 2962	837	BPHL_MOUSE	291	1	57	85	274	729	44.7 bits (104)	0.0004	57/227 (25%)	96/227 (42%)	21/227 (9%)	4	GO:0070062; C:extracellular exosome | GO:0005739; C:mitochondrion | GO:0016787; F:hydrolase activity | GO:0006520; P:cellular amino acid metabolic process	1	K18399;		1	PF00561; Abhydrolase_1	> BPHL_MOUSE Reviewed Length: 291
Cluster 2982	831	YQ53_SCHPO	292	1	7	7	256	768	143 bits (360)	7e-39	86/256 (34%)	140/256 (55%)	8/256 (3%)	2	GO:0005829; C:cytosol | GO:0016491; F:oxidoreductase activity	0			1	PF00106; adh_short	> YQ53_SCHPO Reviewed Length: 292
Cluster 2987	831													0		0			0
Cluster 3007	828													0		0			0
Cluster 3036	822													0		0			0
Cluster 3042	819													0		0			0
Cluster 3044	819													0		0			0
Cluster 3053	816	S3AD_ECOLX	263	1	1	1	259	783	290 bits (741)	6e-96	145/261 (56%)	183/261 (70%)	2/261 (1%)	3	GO:0009012; F:aminoglycoside 3''-adenylyltransferase activity | GO:0005524; F:ATP binding | GO:0046677; P:response to antibiotic	1	K00984;		2	PF13427; DUF4111 | PF01909; NTP_transf_2	> S3AD_ECOLX Reviewed Length: 263
Cluster 3064	816	GBUA_LISM4	397	1	1	1	265	795	307 bits (786)	6e-101	154/265 (58%)	205/265 (77%)	0/265 (0%)	10	GO:0016020; C:membrane | GO:0005524; F:ATP binding | GO:0015226; F:carnitine transmembrane transporter activity | GO:0031459; F:glycine betaine-transporting ATPase activity | GO:0015418; F:quaternary-ammonium-compound-transporting ATPase activity | GO:0006865; P:amino acid transport | GO:0015879; P:carnitine transport | GO:0031460; P:glycine betaine transport | GO:0009409; P:response to cold | GO…	1	K02000;	ko02010; ABC transporters	2	PF00005; ABC_tran | PF00571; CBS	> GBUA_LISM4 Reviewed Length: 397
Cluster 3068	816													0		0			0
Cluster 3069	816													0		0			0
Cluster 3074	813													0		0			0
Cluster 3075	813	YPT2_ECOLX	286	1	27	1	286	789	94.4 bits (233)	3e-21	79/268 (29%)	132/268 (49%)	13/268 (5%)	0		0			1	PF00561; Abhydrolase_1	> YPT2_ECOLX Reviewed Length: 286
Cluster 3089	810													0		0			0
Cluster 3090	810	IOLB_GEOKA	276	1	12	22	266	804	284 bits (727)	1e-93	144/262 (55%)	176/262 (67%)	8/262 (3%)	2	GO:0008880; F:glucuronate isomerase activity | GO:0019310; P:inositol catabolic process	1	K03337;	ko00562; Inositol phosphate metabolism	1	PF04962; KduI	> IOLB_GEOKA Reviewed Length: 276
Cluster 3102	807	YCGL_BACSU	260	1	18	88	251	780	205 bits (522)	4e-63	111/234 (47%)	151/234 (65%)	3/234 (1%)	0		1	K07074;		1	PF10127; Nuc-transf	> YCGL_BACSU Reviewed Length: 260
Cluster 3142	798	MTD21_STREE	284	1	11	7	282	795	186 bits (473)	1e-55	105/272 (39%)	145/272 (53%)	9/272 (3%)	3	GO:0003676; F:nucleic acid binding | GO:0009007; F:site-specific DNA-methyltransferase (adenine-specific) activity | GO:0009307; P:DNA restriction-modification system	0			1	PF02086; MethyltransfD12	> MTD21_STREE Reviewed Length: 284
Cluster 3144	798													0		0			0
Cluster 3145	798													0		0			0
Cluster 3159	795													0		0			0
Cluster 3175	792	Y1895_MYCTU	384	1	78	10	330	762	54.7 bits (130)	2e-07	71/260 (27%)	110/260 (42%)	16/260 (6%)	2	GO:0004022; F:alcohol dehydrogenase (NAD) activity | GO:0008270; F:zinc ion binding	0			2	PF08240; ADH_N | PF00107; ADH_zinc_N	> Y1895_MYCTU Reviewed Length: 384
Cluster 3192	789	POTC_HAEIN	257	1	15	61	256	786	150 bits (379)	5e-42	91/242 (38%)	157/242 (65%)	0/242 (0%)	3	GO:0016021; C:integral component of membrane | GO:0005886; C:plasma membrane | GO:0006810; P:transport	1	K11070;	ko02010; ABC transporters	1	PF00528; BPD_transp_1	> POTC_HAEIN Reviewed Length: 257
Cluster 3212	783	RHSB_DICD3	1436	1	1241	19	1369	402	85.5 bits (210)	4e-17	51/133 (38%)	76/133 (57%)	9/133 (7%)	3	GO:0016021; C:integral component of membrane | GO:0004518; F:nuclease activity | GO:0097264; P:self proteolysis	0			2	PF05488; PAAR_motif | PF05593; RHS_repeat	> RHSB_DICD3 Reviewed Length: 1436
Cluster 3240	780	Y4TH_SINFN	257	1	1	1	254	765	313 bits (802)	2e-105	162/255 (64%)	199/255 (78%)	1/255 (0%)	3	GO:0005886; C:plasma membrane | GO:0015424; F:amino acid-transporting ATPase activity | GO:0005524; F:ATP binding	1	K02028;		1	PF00005; ABC_tran	> Y4TH_SINFN Reviewed Length: 257
Cluster 3244	777	GRST_ANEMI	256	1	6	37	248	762	167 bits (424)	9e-49	84/243 (35%)	136/243 (56%)	1/243 (0%)	2	GO:0016788; F:hydrolase activity, acting on ester bonds | GO:0017000; P:antibiotic biosynthetic process	0			1	PF00975; Thioesterase	> GRST_ANEMI Reviewed Length: 256
Cluster 3251	777	YAGI_ECOLI	252	1	7	16	225	684	81.3 bits (199)	7e-17	73/226 (32%)	112/226 (50%)	10/226 (4%)	5	GO:0003677; F:DNA binding | GO:0003700; F:transcription factor activity, sequence-specific DNA binding | GO:0045892; P:negative regulation of transcription, DNA-templated | GO:0044010; P:single-species biofilm formation | GO:0006351; P:transcription, DNA-templated	0			2	PF09339; HTH_IclR | PF01614; IclR	> YAGI_ECOLI Reviewed Length: 252
Cluster 3263	771	Y6003_BACAN	212	1	11	40	208	630	110 bits (276)	1e-27	75/205 (37%)	112/205 (55%)	15/205 (7%)	0		0			1	PF08378; NERD	> Y6003_BACAN Reviewed Length: 212
Cluster 3270	771													0		0			0
Cluster 3292	768													0		0			0
Cluster 3304	765													0		0			0
Cluster 3326	762	RFAZ_SALTY	269	1	24	1	260	729	85.1 bits (209)	4e-18	63/248 (25%)	104/248 (42%)	16/248 (6%)	1	GO:0009244; P:lipopolysaccharide core region biosynthetic process	1	K12981;	ko00540; Lipopolysaccharide biosynthesis	0		> RFAZ_SALTY Reviewed Length: 269
Cluster 3347	756													0		0			0
Cluster 3391	747													0		0			0
Cluster 3394	747													0		0			0
Cluster 3431	738	SDR1_PICAB	271	1	22	16	269	729	217 bits (552)	6e-68	120/248 (48%)	158/248 (64%)	10/248 (4%)	1	GO:0016491; F:oxidoreductase activity	0			0		> SDR1_PICAB Reviewed Length: 271
Cluster 3437	738	PHNX_PSYIN	295	1	30	31	295	735	68.9 bits (167)	2e-12	63/270 (23%)	109/270 (40%)	39/270 (14%)	3	GO:0000287; F:magnesium ion binding | GO:0050194; F:phosphonoacetaldehyde hydrolase activity | GO:0019700; P:organic phosphonate catabolic process	1	K05306;	ko00440; Phosphonate and phosphinate metabolism	1	PF13419; HAD_2	> PHNX_PSYIN Reviewed Length: 295
Cluster 3438	738	YDHC_BACSU	224	1	20	40	186	546	72.4 bits (176)	4e-14	54/172 (31%)	85/172 (49%)	8/172 (5%)	3	GO:0043565; F:sequence-specific DNA binding | GO:0003700; F:transcription factor activity, sequence-specific DNA binding | GO:0006351; P:transcription, DNA-templated	0			2	PF07729; FCD | PF00392; GntR	> YDHC_BACSU Reviewed Length: 224
Cluster 3442	735	INSG_ECOLI	442	1	132	1	375	729	174 bits (441)	1e-49	98/250 (39%)	147/250 (59%)	13/250 (5%)	3	GO:0003677; F:DNA binding | GO:0004803; F:transposase activity | GO:0006313; P:transposition, DNA-mediated	1	K07495;		2	PF01609; DDE_Tnp_1 | PF13006; Nterm_IS4	> INSG_ECOLI Reviewed Length: 442
Cluster 3445	735													0		0			0
Cluster 3474	729													0		0			0
Cluster 3516	720	AZLC_BACSU	254	1	36	79	245	717	53.9 bits (128)	2e-07	53/217 (24%)	90/217 (41%)	11/217 (5%)	3	GO:0016021; C:integral component of membrane | GO:0005886; C:plasma membrane | GO:0006865; P:amino acid transport	0			1	PF03591; AzlC	> AZLC_BACSU Reviewed Length: 254
Cluster 3517	720													0		0			0
Cluster 3520	720	RHTA_ECO57	295	1	21	58	231	690	149 bits (377)	1e-41	126/211 (60%)	160/211 (76%)	0/211 (0%)	3	GO:0016021; C:integral component of membrane | GO:0005886; C:plasma membrane | GO:0006865; P:amino acid transport	1	K11939;		1	PF00892; EamA	> RHTA_ECO57 Reviewed Length: 295
Cluster 3529	717													0		0			0
Cluster 3546	714	HAD_XANAU	253	1	3	16	185	561	55.8 bits (133)	5e-08	46/185 (25%)	82/185 (44%)	5/185 (3%)	2	GO:0018784; F:(S)-2-haloacid dehalogenase activity | GO:0008152; P:metabolic process	0			1	PF13419; HAD_2	> HAD_XANAU Reviewed Length: 253
Cluster 3567	708													0		0			0
Cluster 3572	708	NAPEP_HUMAN	393	1	144	1	383	678	179 bits (453)	6e-52	106/242 (44%)	137/242 (57%)	18/242 (7%)	7	GO:0005737; C:cytoplasm | GO:0070062; C:extracellular exosome | GO:0042622; C:photoreceptor outer segment membrane | GO:0070290; F:N-acylphosphatidylethanolamine-specific phospholipase D activity | GO:0008270; F:zinc ion binding | GO:0009395; P:phospholipid catabolic process | GO:0001523; P:retinoid metabolic process	1	K13985;	ko04723; Retrograde endocannabinoid signaling	1	PF12706; Lactamase_B_2	> NAPEP_HUMAN Reviewed Length: 393
Cluster 3577	708	TRBF_RHIRD	220	1	4	37	220	678	100 bits (250)	3e-24	68/220 (31%)	109/220 (50%)	9/220 (4%)	3	GO:0016021; C:integral component of membrane | GO:0005886; C:plasma membrane | GO:0000746; P:conjugation	1	K03200;	ko03070; Bacterial secretion system	1	PF04335; VirB8	> TRBF_RHIRD Reviewed Length: 220
Cluster 3591	702													0		0			0
Cluster 3594	702													0		0			0
Cluster 3613	699													0		0			0
Cluster 3623	696	Y3633_MYCTO	291	1	94	199	218	570	65.5 bits (158)	2e-11	46/130 (35%)	68/130 (52%)	11/130 (8%)	0		0			1	PF05721; PhyH	> Y3633_MYCTO Reviewed Length: 291
Cluster 3624	696	YFJJ_ECOLI	208	1	18	139	208	693	100 bits (250)	3e-24	62/193 (32%)	99/193 (51%)	10/193 (5%)	0		0			1	PF11726; DUF3296	> YFJJ_ECOLI Reviewed Length: 208
Cluster 3641	690													0		0			0
Cluster 3666	684													0		0			0
Cluster 3672	684													0		0			0
Cluster 3674	684	TRBF_RHIRD	220	1	2	10	220	657	98.6 bits (244)	2e-23	66/219 (30%)	109/219 (50%)	3/219 (1%)	3	GO:0016021; C:integral component of membrane | GO:0005886; C:plasma membrane | GO:0000746; P:conjugation	1	K03200;	ko03070; Bacterial secretion system	1	PF04335; VirB8	> TRBF_RHIRD Reviewed Length: 220
Cluster 3686	681													0		0			0
Cluster 3687	681													0		0			0
Cluster 3709	675	RHSE_ECOLI	682	1	431	85	554	450	63.2 bits (152)	3e-10	43/130 (33%)	64/130 (49%)	14/130 (11%)	1	GO:0097264; P:self proteolysis	0			1	PF03527; RHS	> RHSE_ECOLI Reviewed Length: 682
Cluster 3729	672													0		0			0
Cluster 3738	669	GPH_VIBVY	228	1	4	4	198	570	97.1 bits (240)	9e-23	64/198 (32%)	105/198 (53%)	12/198 (6%)	4	GO:0046872; F:metal ion binding | GO:0008967; F:phosphoglycolate phosphatase activity | GO:0005975; P:carbohydrate metabolic process | GO:0046295; P:glycolate biosynthetic process	1	K01091;	ko00630; Glyoxylate and dicarboxylate metabolism	1	PF13419; HAD_2	> GPH_VIBVY Reviewed Length: 228
Cluster 3739	669													0		0			0
Cluster 3743	669	YUBP_ECOLI	273	1	52	1	273	666	270 bits (689)	7e-89	118/222 (53%)	164/222 (74%)	0/222 (0%)	0		0			1	PF06067; DUF932	> YUBP_ECOLI Reviewed Length: 273
Cluster 3747	669	NICS_PSEPK	212	1	9	55	208	654	151 bits (381)	2e-43	70/200 (35%)	120/200 (60%)	0/200 (0%)	4	GO:0003677; F:DNA binding | GO:0019439; P:aromatic compound catabolic process | GO:0006355; P:regulation of transcription, DNA-templated | GO:0006351; P:transcription, DNA-templated	0			1	PF00440; TetR_N	> NICS_PSEPK Reviewed Length: 212
Cluster 3748	669													0		0			0
Cluster 3768	663													0		0			0
Cluster 3771	663	YGBL_ECOLI	212	1	1	10	212	642	201 bits (511)	7e-63	105/212 (50%)	136/212 (64%)	1/212 (0%)	4	GO:0005829; C:cytosol | GO:0016832; F:aldehyde-lyase activity | GO:0046872; F:metal ion binding | GO:0019323; P:pentose catabolic process	0			1	PF00596; Aldolase_II	> YGBL_ECOLI Reviewed Length: 212
Cluster 3772	663	Y2328_HALVD	188	1	56	247	163	558	61.2 bits (147)	2e-10	38/108 (35%)	53/108 (49%)	4/108 (4%)	2	GO:0016787; F:hydrolase activity | GO:0008152; P:metabolic process	0			1	PF00857; Isochorismatase	> Y2328_HALVD Reviewed Length: 188
Cluster 3773	663													0		0			0
Cluster 3778	663	Y4TG_SINFN	231	1	13	13	223	645	174 bits (442)	2e-52	95/211 (45%)	139/211 (66%)	0/211 (0%)	4	GO:0016021; C:integral component of membrane | GO:0005886; C:plasma membrane | GO:0005215; F:transporter activity | GO:0006865; P:amino acid transport	1	K02029;		1	PF00528; BPD_transp_1	> Y4TG_SINFN Reviewed Length: 231
Cluster 3781	660													0		0			0
Cluster 3784	660													0		0			0
Cluster 3788	660													0		0			0
Cluster 3791	660													0		0			0
Cluster 3793	660	YHHQ_ECOLI	221	1	1	10	215	654	251 bits (641)	3e-82	120/215 (56%)	162/215 (75%)	0/215 (0%)	2	GO:0016021; C:integral component of membrane | GO:0005886; C:plasma membrane	1	K09125;		1	PF02592; Vut_1	> YHHQ_ECOLI Reviewed Length: 221
Cluster 3794	660	Y4TF_SINFN	238	1	27	28	234	639	152 bits (383)	2e-43	92/208 (44%)	134/208 (64%)	4/208 (2%)	4	GO:0016021; C:integral component of membrane | GO:0005886; C:plasma membrane | GO:0005215; F:transporter activity | GO:0006865; P:amino acid transport	1	K02029;		1	PF00528; BPD_transp_1	> Y4TF_SINFN Reviewed Length: 238
Cluster 3804	657													0		0			0
Cluster 3817	654	PARA4_ECOLX	219	1	13	7	208	603	126 bits (316)	8e-34	76/199 (38%)	109/199 (55%)	3/199 (2%)	4	GO:0003677; F:DNA binding | GO:0000150; F:recombinase activity | GO:0015074; P:DNA integration | GO:0030541; P:plasmid partitioning	0			2	PF02796; HTH_7 | PF00239; Resolvase	> PARA4_ECOLX Reviewed Length: 219
Cluster 3821	654													0		0			0
Cluster 3855	648	ICAR_STAA8	186	1	9	82	107	378	45.4 bits (106)	0.0001	23/101 (23%)	49/101 (49%)	4/101 (4%)	3	GO:0003677; F:DNA binding | GO:0006355; P:regulation of transcription, DNA-templated | GO:0006351; P:transcription, DNA-templated	0			1	PF00440; TetR_N	> ICAR_STAA8 Reviewed Length: 186
Cluster 3890	639	AZOR1_PSEAE	212	1	1	1	197	591	223 bits (569)	1e-71	121/197 (61%)	147/197 (75%)	0/197 (0%)	5	GO:0009055; F:electron carrier activity | GO:0010181; F:FMN binding | GO:0008752; F:FMN reductase activity | GO:0016652; F:oxidoreductase activity, acting on NAD(P)H, NAD(P) as acceptor | GO:0016661; F:oxidoreductase activity, acting on other nitrogenous compounds as donors	1	K01118;		1	PF02525; Flavodoxin_2	> AZOR1_PSEAE Reviewed Length: 212
Cluster 3895	639													0		0			0
Cluster 3900	639													0		0			0
Cluster 3909	636	GACA_PSEVI	214	1	4	1	213	630	384 bits (987)	5e-135	187/210 (89%)	197/210 (94%)	0/210 (0%)	5	GO:0005622; C:intracellular | GO:0003677; F:DNA binding | GO:0000160; P:phosphorelay signal transduction system | GO:0006355; P:regulation of transcription, DNA-templated | GO:0006351; P:transcription, DNA-templated	0			2	PF00196; GerE | PF00072; Response_reg	> GACA_PSEVI Reviewed Length: 214
Cluster 3939	630	DGOA_ECOLI	205	1	9	31	199	603	121 bits (304)	2e-32	95/191 (50%)	120/191 (63%)	0/191 (0%)	2	GO:0008674; F:2-dehydro-3-deoxy-6-phosphogalactonate aldolase activity | GO:0034194; P:D-galactonate catabolic process	1	K01631;	ko00052; Galactose metabolism	1	PF01081; Aldolase	> DGOA_ECOLI Reviewed Length: 205
Cluster 3947	627	YCAC_ECOLI	208	1	1	1	208	624	386 bits (991)	8e-136	184/208 (88%)	193/208 (93%)	0/208 (0%)	4	GO:0005829; C:cytosol | GO:0016020; C:membrane | GO:0016787; F:hydrolase activity | GO:0008152; P:metabolic process	0			1	PF00857; Isochorismatase	> YCAC_ECOLI Reviewed Length: 208
Cluster 3948	627													0		0			0
Cluster 3955	624													0		0			0
Cluster 3958	624	TRPF_PSEF5	210	1	1	1	204	612	281 bits (718)	2e-94	163/204 (80%)	181/204 (89%)	0/204 (0%)	3	GO:0004640; F:phosphoribosylanthranilate isomerase activity | GO:0000162; P:tryptophan biosynthetic process | GO:0006568; P:tryptophan metabolic process	1	K01817;	ko00400; Phenylalanine, tyrosine and tryptophan biosynthesis | ko01230; Biosynthesis of amino acids	1	PF00697; PRAI	> TRPF_PSEF5 Reviewed Length: 210
Cluster 3972	621	MAV_MYCA1	825	1	678	145	808	552	45.8 bits (107)	0.0001	37/139 (27%)	64/139 (46%)	11/139 (8%)	5	GO:0005576; C:extracellular region | GO:0003956; F:NAD(P)+-protein-arginine ADP-ribosyltransferase activity | GO:0000166; F:nucleotide binding | GO:0016779; F:nucleotidyltransferase activity | GO:0006471; P:protein ADP-ribosylation	0			1	PF01129; ART	> MAV_MYCA1 Reviewed Length: 825
Cluster 4006	615	FRPC_NEIMB	1829	-1	1299	609	1495	4	50.1 bits (118)	5e-06	51/209 (24%)	87/209 (42%)	19/209 (9%)	4	GO:0009279; C:cell outer membrane | GO:0005576; C:extracellular region | GO:0005509; F:calcium ion binding | GO:0009405; P:pathogenesis	0			2	PF06594; HCBP_related | PF00353; HemolysinCabind	> FRPC_NEIMB Reviewed Length: 1829
Cluster 4010	615	BM3R1_BACME	192	1	7	34	172	549	53.1 bits (126)	1e-07	43/173 (25%)	84/173 (49%)	8/173 (5%)	3	GO:0003677; F:DNA binding | GO:0006355; P:regulation of transcription, DNA-templated | GO:0006351; P:transcription, DNA-templated	0			2	PF16295; TetR_C_10 | PF00440; TetR_N	> BM3R1_BACME Reviewed Length: 192
Cluster 4034	609	YIBF_ECOL6	202	1	1	1	199	603	125 bits (315)	4e-34	76/204 (37%)	111/204 (54%)	8/204 (4%)	1	GO:0016740; F:transferase activity	0			2	PF00043; GST_C | PF13417; GST_N_3	> YIBF_ECOL6 Reviewed Length: 202
Cluster 4036	609													0		0			0
Cluster 4038	609													0		0			0
Cluster 4058	603	RL3_PSESM	211	1	12	1	211	600	384 bits (987)	3e-135	186/200 (93%)	196/200 (98%)	0/200 (0%)	4	GO:0005840; C:ribosome | GO:0019843; F:rRNA binding | GO:0003735; F:structural constituent of ribosome | GO:0006412; P:translation	1	K02906;	ko03010; Ribosome	1	PF00297; Ribosomal_L3	> RL3_PSESM Reviewed Length: 211
Cluster 4084	597													0		0			0
Cluster 4089	597													0		0			0
Cluster 4103	594													0		0			0
Cluster 4119	591													0		0			0
Cluster 4121	591	TCMR_STRGA	226	1	14	4	192	522	82.0 bits (201)	1e-17	53/179 (30%)	82/179 (46%)	6/179 (3%)	4	GO:0003677; F:DNA binding | GO:0017000; P:antibiotic biosynthetic process | GO:0006355; P:regulation of transcription, DNA-templated | GO:0006351; P:transcription, DNA-templated	0			1	PF00440; TetR_N	> TCMR_STRGA Reviewed Length: 226
Cluster 4122	591	YHUT_PSEPU	190	1	1	1	187	576	209 bits (533)	9e-67	109/192 (57%)	133/192 (69%)	5/192 (3%)	0		0			1	PF05962; HutD	> YHUT_PSEPU Reviewed Length: 190
Cluster 4163	576													0		0			0
Cluster 4167	576													0		0			0
Cluster 4171	576													0		0			0
Cluster 4179	573	DOEX_HALED	158	1	3	88	142	507	108 bits (271)	3e-28	57/140 (41%)	82/140 (59%)	0/140 (0%)	4	GO:0005737; C:cytoplasm | GO:0043565; F:sequence-specific DNA binding | GO:0003700; F:transcription factor activity, sequence-specific DNA binding | GO:0006351; P:transcription, DNA-templated	1	K15782;		1	PF01037; AsnC_trans_reg	> DOEX_HALED Reviewed Length: 158
Cluster 4210	564													0		0			0
Cluster 4221	561	COBC_SALTY	180	1	1	7	153	453	78.2 bits (191)	1e-16	51/153 (33%)	77/153 (50%)	4/153 (3%)	4	GO:0005829; C:cytosol | GO:0043755; F:alpha-ribazole phosphatase activity | GO:0016791; F:phosphatase activity | GO:0009236; P:cobalamin biosynthetic process	1	K02226;	ko00860; Porphyrin and chlorophyll metabolism	1	PF00300; His_Phos_1	> COBC_SALTY Reviewed Length: 202
Cluster 4230	558													0		0			0
Cluster 4248	552	MPC2_CUPNE	320	1	210	130	316	447	72.0 bits (175)	6e-14	38/108 (35%)	58/108 (54%)	3/108 (3%)	3	GO:0018577; F:catechol 2,3-dioxygenase activity | GO:0008198; F:ferrous iron binding | GO:0019439; P:aromatic compound catabolic process	0			1	PF00903; Glyoxalase	> MPC2_CUPNE Reviewed Length: 320
Cluster 4290	543	CSE2_THET8	169	1	23	64	141	429	90.1 bits (222)	5e-21	60/124 (48%)	76/124 (61%)	7/124 (6%)	1	GO:0051607; P:defense response to virus	1	K19046;		1	PF09485; CRISPR_Cse2	> CSE2_THET8 Reviewed Length: 169
Cluster 4317	534													0		0			0
Cluster 4336	528													0		0			0
Cluster 4340	528													0		0			0
Cluster 4347	528	TRAF4_ECOLX	177	1	33	109	174	507	60.8 bits (146)	9e-11	45/144 (31%)	73/144 (51%)	13/144 (9%)	2	GO:0042597; C:periplasmic space | GO:0000746; P:conjugation	0			1	PF10502; Peptidase_S26	> TRAF4_ECOLX Reviewed Length: 177
Cluster 4360	525													0		0			0
Cluster 4364	525													0		0			0
Cluster 4367	525	PYS1_PSEAI	618	1	462	49	617	522	137 bits (345)	1e-36	80/159 (50%)	105/159 (66%)	4/159 (3%)	4	GO:0004519; F:endonuclease activity | GO:0019835; P:cytolysis | GO:0042742; P:defense response to bacterium | GO:0009405; P:pathogenesis	0			1	PF06958; Pyocin_S	> PYS1_PSEAI Reviewed Length: 618
Cluster 4398	519	PECS_DICD3	166	1	10	43	148	459	166 bits (421)	1e-50	76/139 (55%)	104/139 (75%)	0/139 (0%)	4	GO:0005737; C:cytoplasm | GO:0003677; F:DNA binding | GO:0003700; F:transcription factor activity, sequence-specific DNA binding | GO:0006351; P:transcription, DNA-templated	0			1	PF01047; MarR	> PECS_DICD3 Reviewed Length: 166
Cluster 4403	516	NAHR_PSEPU	300	1	136	22	291	480	69.3 bits (168)	4e-13	49/158 (31%)	79/158 (50%)	7/158 (4%)	5	GO:0005737; C:cytoplasm | GO:0003677; F:DNA binding | GO:0003700; F:transcription factor activity, sequence-specific DNA binding | GO:0019439; P:aromatic compound catabolic process | GO:0006351; P:transcription, DNA-templated	0			2	PF00126; HTH_1 | PF03466; LysR_substrate	> NAHR_PSEPU Reviewed Length: 300
Cluster 4408	516	Y196_MYCTO	194	1	15	1	185	510	95.5 bits (236)	5e-23	61/173 (35%)	93/173 (54%)	5/173 (3%)	3	GO:0003677; F:DNA binding | GO:0006355; P:regulation of transcription, DNA-templated | GO:0006351; P:transcription, DNA-templated	0			1	PF00440; TetR_N	> Y196_MYCTO Reviewed Length: 194
Cluster 4418	513	LRP_ECO57	164	1	12	61	159	504	136 bits (343)	4e-39	66/148 (45%)	97/148 (66%)	0/148 (0%)	4	GO:0005622; C:intracellular | GO:0043565; F:sequence-specific DNA binding | GO:0003700; F:transcription factor activity, sequence-specific DNA binding | GO:0006351; P:transcription, DNA-templated	1	K03719;		1	PF01037; AsnC_trans_reg	> LRP_ECO57 Reviewed Length: 164
Cluster 4426	513													0		0			0
Cluster 4429	510													0		0			0
Cluster 4430	510													0		0			0
Cluster 4434	510													0		0			0
Cluster 4435	510													0		0			0
Cluster 4440	507	Y1786_VIBCH	158	1	6	52	158	504	191 bits (484)	2e-60	91/154 (59%)	118/154 (77%)	4/154 (3%)	0		1	K03630;		1	PF04002; RadC	> Y1786_VIBCH Reviewed Length: 158
Cluster 4448	504													0		0			0
Cluster 4452	504													0		0			0
Cluster 4455	504													0		0			0
Cluster 4459	504													0		0			0
Cluster 4494	495													0		0			0
Cluster 4495	495													0		0			0
Cluster 4502	495													0		0			0
Cluster 4503	495	CYSC_STAES	199	1	35	1	194	480	189 bits (481)	2e-59	81/160 (51%)	122/160 (76%)	0/160 (0%)	4	GO:0004020; F:adenylylsulfate kinase activity | GO:0005524; F:ATP binding | GO:0070814; P:hydrogen sulfide biosynthetic process | GO:0000103; P:sulfate assimilation	1	K00860;	ko00230; Purine metabolism | ko00920; Sulfur metabolism	0		> CYSC_STAES Reviewed Length: 199
Cluster 4510	492													0		0			0
Cluster 4511	492	Y1418_HAEIN	201	1	22	25	130	351	43.1 bits (100)	0.0003	29/111 (26%)	51/111 (46%)	4/111 (4%)	0		0			2	PF02498; Bro-N | PF10548; P22_AR_C	> Y1418_HAEIN Reviewed Length: 201
Cluster 4517	492													0		0			0
Cluster 4524	492	DOEX_HALED	158	1	1	13	143	441	134 bits (337)	2e-38	65/143 (45%)	91/143 (64%)	0/143 (0%)	4	GO:0005737; C:cytoplasm | GO:0043565; F:sequence-specific DNA binding | GO:0003700; F:transcription factor activity, sequence-specific DNA binding | GO:0006351; P:transcription, DNA-templated	1	K15782;		1	PF01037; AsnC_trans_reg	> DOEX_HALED Reviewed Length: 158
Cluster 4528	489													0		0			0
Cluster 4544	489													0		0			0
Cluster 4571	483	DOEX_HALED	158	1	2	7	157	474	174 bits (441)	6e-54	87/156 (56%)	107/156 (69%)	0/156 (0%)	4	GO:0005737; C:cytoplasm | GO:0043565; F:sequence-specific DNA binding | GO:0003700; F:transcription factor activity, sequence-specific DNA binding | GO:0006351; P:transcription, DNA-templated	1	K15782;		1	PF01037; AsnC_trans_reg	> DOEX_HALED Reviewed Length: 158
Cluster 4581	480	AZOR4_PSEF5	206	1	48	1	194	453	145 bits (367)	2e-42	75/151 (50%)	100/151 (66%)	4/151 (3%)	5	GO:0009055; F:electron carrier activity | GO:0010181; F:FMN binding | GO:0008752; F:FMN reductase activity | GO:0016652; F:oxidoreductase activity, acting on NAD(P)H, NAD(P) as acceptor | GO:0016661; F:oxidoreductase activity, acting on other nitrogenous compounds as donors	1	K01118;		1	PF02525; Flavodoxin_2	> AZOR4_PSEF5 Reviewed Length: 206
Cluster 4599	474													0		0			0
Cluster 4606	474	SLYA_EDWTA	143	1	1	61	133	456	50.4 bits (119)	2e-07	42/134 (31%)	68/134 (51%)	3/134 (2%)	3	GO:0003677; F:DNA binding | GO:0003700; F:transcription factor activity, sequence-specific DNA binding | GO:0006351; P:transcription, DNA-templated	0			1	PF01047; MarR	> SLYA_EDWTA Reviewed Length: 143
Cluster 4619	471	TRAF_AGRFC	176	1	73	169	172	453	45.1 bits (105)	4e-05	40/102 (39%)	57/102 (56%)	9/102 (9%)	2	GO:0042597; C:periplasmic space | GO:0000746; P:conjugation	0			1	PF10502; Peptidase_S26	> TRAF_AGRFC Reviewed Length: 176
Cluster 4626	471													0		0			0
Cluster 4638	468	PETP_RHOCB	166	1	20	58	152	456	67.4 bits (163)	4e-13	43/133 (32%)	67/133 (50%)	0/133 (0%)	3	GO:0003677; F:DNA binding | GO:0003700; F:transcription factor activity, sequence-specific DNA binding | GO:0006351; P:transcription, DNA-templated	0			0		> PETP_RHOCB Reviewed Length: 166
Cluster 4642	468	RAMA_KLEPN	113	1	21	94	108	357	53.9 bits (128)	9e-09	31/88 (35%)	42/88 (48%)	0/88 (0%)	3	GO:0043565; F:sequence-specific DNA binding | GO:0003700; F:transcription factor activity, sequence-specific DNA binding | GO:0006351; P:transcription, DNA-templated	0			1	PF12833; HTH_18	> RAMA_KLEPN Reviewed Length: 113
Cluster 4643	468	IORA_BREDI	152	1	1	1	150	450	174 bits (441)	4e-54	87/154 (56%)	107/154 (69%)	8/154 (5%)	4	GO:0051537; F:2 iron, 2 sulfur cluster binding | GO:0009055; F:electron carrier activity | GO:0047121; F:isoquinoline 1-oxidoreductase activity | GO:0046872; F:metal ion binding	1	K07302;		2	PF00111; Fer2 | PF01799; Fer2_2	> IORA_BREDI Reviewed Length: 152
Cluster 4652	465	CCON1_PSEST	474	1	326	1	472	441	278 bits (711)	1e-90	131/147 (89%)	146/147 (99%)	0/147 (0%)	19	GO:0070069; C:cytochrome complex | GO:0005887; C:integral component of plasma membrane | GO:0005886; C:plasma membrane | GO:0070470; C:plasma membrane respiratory chain | GO:0045278; C:plasma membrane respiratory chain complex IV | GO:0005507; F:copper ion binding | GO:0004129; F:cytochrome-c oxidase activity | GO:0045154; F:electron transporter, transferring electrons within cytochrome c oxidase…	0			1	PF00115; COX1	> CCON1_PSEST Reviewed Length: 474
Cluster 4657	465													0		0			0
Cluster 4691	456													0		0			0
Cluster 4695	456													0		0			0
Cluster 4712	453	ELAA_ECOLI	153	1	4	13	148	447	172 bits (437)	1e-53	79/145 (54%)	99/145 (68%)	0/145 (0%)	3	GO:0031248; C:protein acetyltransferase complex | GO:0004596; F:peptide alpha-N-acetyltransferase activity | GO:0006474; P:N-terminal protein amino acid acetylation	1	K02348;		1	PF13673; Acetyltransf_10	> ELAA_ECOLI Reviewed Length: 153
Cluster 4730	450	RAYT_ECOLI	165	1	6	28	133	426	62.0 bits (149)	3e-11	38/134 (28%)	66/134 (49%)	7/134 (5%)	5	GO:0043565; F:sequence-specific DNA binding | GO:0043566; F:structure-specific DNA binding | GO:0004803; F:transposase activity | GO:0006310; P:DNA recombination | GO:0006313; P:transposition, DNA-mediated	1	K07491;		0		> RAYT_ECOLI Reviewed Length: 165
Cluster 4772	441													0		0			0
Cluster 4782	441	AROQ2_PSEPK	149	1	1	1	145	435	219 bits (557)	9e-72	117/145 (81%)	129/145 (89%)	0/145 (0%)	3	GO:0003855; F:3-dehydroquinate dehydratase activity | GO:0009073; P:aromatic amino acid family biosynthetic process | GO:0009423; P:chorismate biosynthetic process	1	K03786;	ko00400; Phenylalanine, tyrosine and tryptophan biosynthesis | ko01230; Biosynthesis of amino acids	1	PF01220; DHquinase_II	> AROQ2_PSEPK Reviewed Length: 149
Cluster 4790	438													0		0			0
Cluster 4794	438	FMK1_PSEAI	154	1	1	1	152	426	101 bits (252)	5e-26	83/153 (54%)	102/153 (67%)	12/153 (8%)	5	GO:0009289; C:pilus | GO:0015627; C:type II protein secretion system complex | GO:0008565; F:protein transporter activity | GO:0007155; P:cell adhesion | GO:0015628; P:protein secretion by the type II secretion system	0			2	PF13633; N_methyl_3 | PF00114; Pilin	> FMK1_PSEAI Reviewed Length: 154
Cluster 4797	438													0		0			0
Cluster 4813	435													0		0			0
Cluster 4850	426													0		0			0
Cluster 4852	426													0		0			0
Cluster 4853	426	Y875_PECAS	141	1	1	1	118	357	59.3 bits (142)	1e-10	43/121 (36%)	64/121 (53%)	5/121 (4%)	1	GO:0008080; F:N-acetyltransferase activity	0			1	PF00583; Acetyltransf_1	> Y875_PECAS Reviewed Length: 141
Cluster 4867	423													0		0			0
Cluster 4868	423													0		0			0
Cluster 4885	420													0		0			0
Cluster 4887	420													0		0			0
Cluster 4898	417													0		0			0
Cluster 4901	417													0		0			0
Cluster 4902	417													0		0			0
Cluster 4906	417													0		0			0
Cluster 4921	414													0		0			0
Cluster 4928	411	FMD3_NEIGO	180	1	7	4	122	333	47.4 bits (111)	3e-06	39/116 (34%)	54/116 (47%)	6/116 (5%)	2	GO:0009289; C:pilus | GO:0007155; P:cell adhesion	0			2	PF13633; N_methyl_3 | PF00114; Pilin	> FMD3_NEIGO Reviewed Length: 180
Cluster 4929	411	YURT_BACSU	127	1	1	1	126	402	62.8 bits (151)	8e-12	43/135 (32%)	64/135 (47%)	10/135 (7%)	1	GO:0016829; F:lyase activity	0			1	PF00903; Glyoxalase	> YURT_BACSU Reviewed Length: 127
Cluster 4933	411													0		0			0
Cluster 4934	411													0		0			0
Cluster 4978	402	Y925_HAEIN	121	1	12	40	112	342	104 bits (259)	1e-27	48/101 (48%)	64/101 (63%)	0/101 (0%)	0		0			1	PF04480; DUF559	> Y925_HAEIN Reviewed Length: 121
Cluster 4990	399	YRAH_BACSU	128	1	2	10	124	369	53.1 bits (126)	2e-08	39/126 (31%)	56/126 (44%)	9/126 (7%)	2	GO:0004462; F:lactoylglutathione lyase activity | GO:0046872; F:metal ion binding	0			1	PF00903; Glyoxalase	> YRAH_BACSU Reviewed Length: 128
Cluster 5001	396	YUXK_BACSU	137	1	10	1	136	381	94.4 bits (233)	1e-23	54/127 (43%)	79/127 (62%)	0/127 (0%)	0		0			1	PF04134; DUF393	> YUXK_BACSU Reviewed Length: 137
Cluster 5012	393													0		0			0
Cluster 5017	393													0		0			0
Cluster 5025	390													0		0			0
Cluster 5028	390	ACO13_HUMAN	140	1	28	49	131	360	50.1 bits (118)	2e-07	34/105 (32%)	56/105 (53%)	2/105 (2%)	8	GO:0005829; C:cytosol | GO:0070062; C:extracellular exosome | GO:0005739; C:mitochondrion | GO:0005634; C:nucleus | GO:0005819; C:spindle | GO:0047617; F:acyl-CoA hydrolase activity | GO:0035338; P:long-chain fatty-acyl-CoA biosynthetic process | GO:0051289; P:protein homotetramerization	1	K17362;		1	PF03061; 4HBT	> ACO13_HUMAN Reviewed Length: 140
Cluster 5029	390	ARSR_ECOLI	117	1	4	13	85	258	108 bits (269)	4e-29	50/82 (61%)	63/82 (77%)	0/82 (0%)	6	GO:0005622; C:intracellular | GO:0003677; F:DNA binding | GO:0003700; F:transcription factor activity, sequence-specific DNA binding | GO:0006355; P:regulation of transcription, DNA-templated | GO:0046685; P:response to arsenic-containing substance | GO:0006351; P:transcription, DNA-templated	1	K03892;		1	PF01022; HTH_5	> ARSR_ECOLI Reviewed Length: 117
Cluster 5030	390	Y9K_BPP4	88	1	26	139	78	297	44.3 bits (103)	1e-05	20/53 (38%)	32/53 (60%)	0/53 (0%)	1	GO:0003677; F:DNA binding	1	K07733;		1	PF05930; Phage_AlpA	> Y9K_BPP4 Reviewed Length: 88
Cluster 5042	387													0		0			0
Cluster 5050	384	INTA_ECOLI	413	1	24	121	107	369	76.6 bits (187)	9e-16	38/84 (45%)	56/84 (67%)	1/84 (1%)	6	GO:0019038; C:provirus | GO:0008979; F:prophage integrase activity | GO:0043565; F:sequence-specific DNA binding | GO:0006310; P:DNA recombination | GO:0032359; P:provirus excision | GO:0046718; P:viral entry into host cell	0			2	PF13356; DUF4102 | PF00589; Phage_integrase	> INTA_ECOLI Reviewed Length: 413
Cluster 5058	381													0		0			0
Cluster 5063	378													0		0			0
Cluster 5064	378													0		0			0
Cluster 5070	375													0		0			0
Cluster 5091	372													0		0			0
Cluster 5114	366													0		0			0
Cluster 5119	366	CAS6_THET8	211	1	25	1	135	345	60.1 bits (144)	1e-10	44/117 (38%)	59/117 (50%)	8/117 (7%)	3	GO:0004519; F:endonuclease activity | GO:0003723; F:RNA binding | GO:0051607; P:defense response to virus	1	K19126;		1	PF08798; CRISPR_assoc	> CAS6_THET8 Reviewed Length: 211
Cluster 5126	363													0		0			0
Cluster 5137	357													0		0			0
Cluster 5141	357													0		0			0
Cluster 5144	357													0		0			0
Cluster 5172	351	WWOX_CHICK	414	1	177	13	263	276	62.4 bits (150)	6e-11	38/90 (42%)	57/90 (63%)	5/90 (6%)	5	GO:0005737; C:cytoplasm | GO:0005634; C:nucleus | GO:0016491; F:oxidoreductase activity | GO:0006915; P:apoptotic process | GO:0016055; P:Wnt signaling pathway	1	K19329;		2	PF00106; adh_short | PF00397; WW	> WWOX_CHICK Reviewed Length: 414
Cluster 5173	351	RDH13_HUMAN	331	-1	83	288	146	88	45.8 bits (107)	2e-05	25/67 (37%)	40/67 (60%)	3/67 (4%)	5	GO:0005743; C:mitochondrial inner membrane | GO:0052650; F:NADP-retinol dehydrogenase activity | GO:0042462; P:eye photoreceptor cell development | GO:0009644; P:response to high light intensity | GO:0010842; P:retina layer formation	1	K11161;		1	PF00106; adh_short	> RDH13_HUMAN Reviewed Length: 331
Cluster 5183	348													0		0			0
Cluster 5196	345													0		0			0
Cluster 5201	345	HIGB2_VIBCH	110	1	1	1	103	315	87.0 bits (214)	3e-21	51/105 (49%)	74/105 (70%)	2/105 (2%)	0		0			1	PF06296; RelE	> HIGB2_VIBCH Reviewed Length: 110
Cluster 5212	342													0		0			0
Cluster 5219	339	Y4EB_SINFN	104	1	3	28	100	321	106 bits (265)	5e-29	54/100 (54%)	72/100 (72%)	4/100 (4%)	0		0			1	PF05284; DUF736	> Y4EB_SINFN Reviewed Length: 104
Cluster 5231	336													0		0			0
Cluster 5247	333													0		0			0
Cluster 5262	330	IMM9_ECOLX	86	1	1	1	85	255	95.1 bits (235)	8e-25	38/85 (45%)	62/85 (73%)	0/85 (0%)	2	GO:0015643; F:toxic substance binding | GO:0030153; P:bacteriocin immunity	0			1	PF01320; Colicin_Pyocin	> IMM9_ECOLX Reviewed Length: 86
Cluster 5263	330													0		0			0
Cluster 5264	330	TRBC_SINFN	127	1	28	88	83	252	40.4 bits (93)	0.0004	25/56 (45%)	35/56 (63%)	1/56 (2%)	3	GO:0016021; C:integral component of membrane | GO:0005886; C:plasma membrane | GO:0000746; P:conjugation	1	K03197;	ko03070; Bacterial secretion system | ko05134; Legionellosis	1	PF04956; TrbC	> TRBC_SINFN Reviewed Length: 127
Cluster 5268	330													0		0			0
Cluster 5279	327													0		0			0
Cluster 5283	327													0		0			0
Cluster 5302	324													0		0			0
Cluster 5310	321													0		0			0
Cluster 5313	321													0		0			0
Cluster 5316	321													0		0			0
Cluster 5330	318	IORA_BREDI	152	1	51	1	149	300	104 bits (260)	8e-28	52/100 (52%)	68/100 (68%)	1/100 (1%)	4	GO:0051537; F:2 iron, 2 sulfur cluster binding | GO:0009055; F:electron carrier activity | GO:0047121; F:isoquinoline 1-oxidoreductase activity | GO:0046872; F:metal ion binding	1	K07302;		2	PF00111; Fer2 | PF01799; Fer2_2	> IORA_BREDI Reviewed Length: 152
Cluster 5334	318													0		0			0
Cluster 5343	315	HIGA2_VIBCH	104	1	1	1	101	303	89.0 bits (219)	3e-22	42/101 (42%)	63/101 (62%)	0/101 (0%)	3	GO:0003677; F:DNA binding | GO:0006355; P:regulation of transcription, DNA-templated | GO:0006351; P:transcription, DNA-templated	1	K07726;		1	PF15731; MqsA_antitoxin	> HIGA2_VIBCH Reviewed Length: 104
Cluster 5344	315	CY552_NITEU	103	1	1	1	101	306	90.5 bits (223)	9e-23	46/102 (45%)	59/102 (58%)	1/102 (1%)	5	GO:0042597; C:periplasmic space | GO:0009055; F:electron carrier activity | GO:0020037; F:heme binding | GO:0005506; F:iron ion binding | GO:0055114; P:oxidation-reduction process	1	K08738;	ko00920; Sulfur metabolism | ko02020; Two-component system | ko04115; p53 signaling pathway | ko04210; Apoptosis | ko04214; Apoptosis - fly | ko04215; Apoptosis - multiple species | ko04932; Non-alcoholic fatty liver disease (NAFLD) | ko05010; Alzheimer's disease | ko05012; Parkinson's disease | ko05014; Amyotrophic lateral sclerosis (ALS) | ko05016; Huntington's disease | ko05134; Legionellosis …	1	PF00034; Cytochrom_C	> CY552_NITEU Reviewed Length: 103
Cluster 5347	315													0		0			0
Cluster 5350	315													0		0			0
Cluster 5353	315	TUSC_PSEAE	119	1	23	1	87	195	107 bits (267)	3e-29	52/65 (80%)	57/65 (88%)	0/65 (0%)	1	GO:0005737; C:cytoplasm	1	K07236;	ko04122; Sulfur relay system	1	PF02635; DrsE	> TUSC_PSEAE Reviewed Length: 119
Cluster 5360	312													0		0			0
Cluster 5379	309	HIGA2_VIBCH	104	1	1	1	102	306	89.7 bits (221)	1e-22	43/102 (42%)	63/102 (62%)	0/102 (0%)	3	GO:0003677; F:DNA binding | GO:0006355; P:regulation of transcription, DNA-templated | GO:0006351; P:transcription, DNA-templated	1	K07726;		1	PF15731; MqsA_antitoxin	> HIGA2_VIBCH Reviewed Length: 104
Cluster 5389	306													0		0			0
Cluster 5390	306													0		0			0
Cluster 5393	306	AROK_PSESM	172	-1	1	303	101	1	153 bits (387)	1e-46	87/101 (86%)	94/101 (93%)	0/101 (0%)	6	GO:0005737; C:cytoplasm | GO:0005524; F:ATP binding | GO:0000287; F:magnesium ion binding | GO:0004765; F:shikimate kinase activity | GO:0009073; P:aromatic amino acid family biosynthetic process | GO:0009423; P:chorismate biosynthetic process	1	K00891;	ko00400; Phenylalanine, tyrosine and tryptophan biosynthesis | ko01230; Biosynthesis of amino acids	1	PF01202; SKI	> AROK_PSESM Reviewed Length: 172
Cluster 5395	306													0		0			0
Cluster 5404	303													0		0			0
Cluster 5406	303													0		0			0
Cluster 5408	303													0		0			0
Cluster 5431	297													0		0			0
Cluster 5433	297													0		0			0
Cluster 5436	297	RELE_ECOLI	95	1	3	16	94	291	121 bits (304)	4e-35	60/92 (65%)	76/92 (83%)	0/92 (0%)	9	GO:0004521; F:endoribonuclease activity | GO:0043022; F:ribosome binding | GO:0019843; F:rRNA binding | GO:0034198; P:cellular response to amino acid starvation | GO:0006402; P:mRNA catabolic process | GO:0017148; P:negative regulation of translation | GO:0006355; P:regulation of transcription, DNA-templated | GO:0046677; P:response to antibiotic | GO:0006351; P:transcription, DNA-templated	1	K06218;		1	PF05016; ParE_toxin	> RELE_ECOLI Reviewed Length: 95
Cluster 5451	291													0		0			0
Cluster 5452	291	RPC_BPPH1	144	1	2	70	56	234	47.0 bits (110)	1e-06	20/55 (36%)	33/55 (60%)	0/55 (0%)	3	GO:0043565; F:sequence-specific DNA binding | GO:0006355; P:regulation of transcription, DNA-templated | GO:0006351; P:transcription, DNA-templated	0			1	PF01381; HTH_3	> RPC_BPPH1 Reviewed Length: 144
Cluster 5453	291	VAPI_DICNO	108	1	10	1	103	288	92.0 bits (227)	1e-23	48/99 (48%)	64/99 (65%)	8/99 (8%)	2	GO:0043565; F:sequence-specific DNA binding | GO:0009405; P:pathogenesis	0			1	PF01381; HTH_3	> VAPI_DICNO Reviewed Length: 108
Cluster 5460	288													0		0			0
Cluster 5466	288	IMM7_ECOLX	87	1	31	115	86	285	57.8 bits (138)	1e-10	27/57 (47%)	35/57 (61%)	1/57 (2%)	2	GO:0015643; F:toxic substance binding | GO:0030153; P:bacteriocin immunity	0			1	PF01320; Colicin_Pyocin	> IMM7_ECOLX Reviewed Length: 87
Cluster 5467	288													0		0			0
Cluster 5468	288													0		0			0
Cluster 5474	285													0		0			0
Cluster 5477	285													0		0			0
Cluster 5528	276													0		0			0
Cluster 5541	273													0		0			0
Cluster 5546	273													0		0			0
Cluster 5554	273													0		0			0
Cluster 5555	273													0		0			0
Cluster 5558	270	INSH5_ECOLI	326	1	4	37	67	228	87.4 bits (215)	1e-20	36/64 (56%)	50/64 (78%)	0/64 (0%)	5	GO:0005829; C:cytosol | GO:0003677; F:DNA binding | GO:0004803; F:transposase activity | GO:0045893; P:positive regulation of transcription, DNA-templated | GO:0006313; P:transposition, DNA-mediated	1	K07481;		2	PF01609; DDE_Tnp_1 | PF05598; DUF772	> INSH5_ECOLI Reviewed Length: 326
Cluster 5561	270													0		0			0
Cluster 5563	270													0		0			0
Cluster 5575	267													0		0			0
Cluster 5576	267													0		0			0
Cluster 5588	264	GLPE_ALISL	107	1	39	49	107	255	44.3 bits (103)	6e-06	23/70 (33%)	36/70 (51%)	2/70 (3%)	3	GO:0005737; C:cytoplasm | GO:0004792; F:thiosulfate sulfurtransferase activity | GO:0006071; P:glycerol metabolic process	1	K02439;	ko00920; Sulfur metabolism	1	PF00581; Rhodanese	> GLPE_ALISL Reviewed Length: 107
Cluster 5589	264													0		0			0
Cluster 5597	261	T402_BURCE	211	1	70	28	146	255	51.2 bits (121)	6e-08	28/77 (36%)	46/77 (60%)	1/77 (1%)	3	GO:0003677; F:DNA binding | GO:0004803; F:transposase activity | GO:0006313; P:transposition, DNA-mediated	0			1	PF01609; DDE_Tnp_1	> T402_BURCE Reviewed Length: 211
Cluster 5598	261	ALR1_PSEAE	358	2	1	131	43	259	75.1 bits (183)	5e-16	35/43 (81%)	39/43 (91%)	0/43 (0%)	6	GO:0008784; F:alanine racemase activity | GO:0030170; F:pyridoxal phosphate binding | GO:0071555; P:cell wall organization | GO:0030632; P:D-alanine biosynthetic process | GO:0009252; P:peptidoglycan biosynthetic process | GO:0008360; P:regulation of cell shape	1	K01775;	ko00473; D-Alanine metabolism | ko01502; Vancomycin resistance	2	PF00842; Ala_racemase_C | PF01168; Ala_racemase_N	> ALR1_PSEAE Reviewed Length: 358
Cluster 5602	261													0		0			0
Cluster 5603	261													0		0			0
Cluster 5614	258													0		0			0
Cluster 5617	258	IMM8_ECOLX	85	1	3	4	78	231	77.8 bits (190)	2e-18	35/76 (46%)	52/76 (68%)	0/76 (0%)	2	GO:0015643; F:toxic substance binding | GO:0030153; P:bacteriocin immunity	0			1	PF01320; Colicin_Pyocin	> IMM8_ECOLX Reviewed Length: 85
Cluster 5618	258													0		0			0
Cluster 5623	255													0		0			0
Cluster 5628	255													0		0			0
Cluster 5629	255	IMM7_ECOLX	87	1	3	1	86	252	96.3 bits (238)	1e-25	42/84 (50%)	57/84 (68%)	0/84 (0%)	2	GO:0015643; F:toxic substance binding | GO:0030153; P:bacteriocin immunity	0			1	PF01320; Colicin_Pyocin	> IMM7_ECOLX Reviewed Length: 87
Cluster 5630	255													0		0			0
Cluster 5631	255	Y217_HAEIN	176	1	98	82	147	231	39.7 bits (91)	0.0006	15/50 (30%)	29/50 (58%)	0/50 (0%)	4	GO:0043565; F:sequence-specific DNA binding | GO:0004803; F:transposase activity | GO:0006310; P:DNA recombination | GO:0006313; P:transposition, DNA-mediated	1	K07491;		1	PF01797; Y1_Tnp	> Y217_HAEIN Reviewed Length: 176
Cluster 5633	255													0		0			0
Cluster 5635	255													0		0			0
Cluster 5636	255													0		0			0
Cluster 5641	252													0		0			0
Cluster 5653	252													0		0			0
Cluster 5658	249													0		0			0
Cluster 5659	249													0		0			0
Cluster 5671	246													0		0			0
Cluster 5672	246													0		0			0
Cluster 5686	243													0		0			0
Cluster 5689	243													0		0			0
Cluster 5707	237													0		0			0
Cluster 5709	237	HCNA_PSEAE	104	1	20	10	93	228	52.4 bits (124)	7e-09	33/74 (45%)	41/74 (55%)	1/74 (1%)	5	GO:0005886; C:plasma membrane | GO:0051537; F:2 iron, 2 sulfur cluster binding | GO:0009055; F:electron carrier activity | GO:0050622; F:glycine dehydrogenase (cyanide-forming) activity | GO:0046872; F:metal ion binding	1	K10814;	ko00460; Cyanoamino acid metabolism	0		> HCNA_PSEAE Reviewed Length: 104
Cluster 5711	237													0		0			0
Cluster 5713	237													0		0			0
Cluster 5727	234													0		0			0
Cluster 5729	234													0		0			0
Cluster 5730	234													0		0			0
Cluster 5744	231													0		0			0
Cluster 5756	228	HIGA2_VIBCH	104	1	39	40	91	198	45.4 bits (106)	2e-06	21/53 (40%)	32/53 (60%)	0/53 (0%)	3	GO:0003677; F:DNA binding | GO:0006355; P:regulation of transcription, DNA-templated | GO:0006351; P:transcription, DNA-templated	1	K07726;		1	PF15731; MqsA_antitoxin	> HIGA2_VIBCH Reviewed Length: 104
Cluster 5757	228													0		0			0
Cluster 5758	228													0		0			0
Cluster 5759	228													0		0			0
Cluster 5760	228													0		0			0
Cluster 5766	225													0		0			0
Cluster 5770	225													0		0			0
Cluster 5771	225													0		0			0
Cluster 5779	222													0		0			0
Cluster 5780	222													0		0			0
Cluster 5781	222													0		0			0
Cluster 5782	222													0		0			0
Cluster 5784	222													0		0			0
Cluster 5791	222													0		0			0
Cluster 5793	222													0		0			0
Cluster 5798	219													0		0			0
Cluster 5800	219													0		0			0
Cluster 5801	219													0		0			0
Cluster 5802	219													0		0			0
Cluster 5808	219													0		0			0
Cluster 5813	216													0		0			0
Cluster 5821	213	INSH7_ECOLI	338	1	89	1	153	192	67.4 bits (163)	1e-13	33/65 (51%)	46/65 (71%)	1/65 (2%)	3	GO:0003677; F:DNA binding | GO:0004803; F:transposase activity | GO:0006313; P:transposition, DNA-mediated	1	K07481;		2	PF01609; DDE_Tnp_1 | PF05598; DUF772	> INSH7_ECOLI Reviewed Length: 338
Cluster 5822	213	YBDR_ECOLI	412	1	1	1	70	207	45.1 bits (105)	2e-05	27/70 (39%)	34/70 (49%)	1/70 (1%)	2	GO:0016491; F:oxidoreductase activity | GO:0008270; F:zinc ion binding	0			3	PF08240; ADH_N | PF13823; ADH_N_assoc | PF00107; ADH_zinc_N	> YBDR_ECOLI Reviewed Length: 412
Cluster 5823	213													0		0			0
Cluster 5825	213	NOCP_AGRFC	257	1	188	1	255	204	101 bits (252)	3e-26	46/68 (68%)	58/68 (85%)	0/68 (0%)	3	GO:0005886; C:plasma membrane | GO:0015424; F:amino acid-transporting ATPase activity | GO:0005524; F:ATP binding	1	K10021;	ko02010; ABC transporters	1	PF00005; ABC_tran	> NOCP_AGRFC Reviewed Length: 257
Cluster 5827	213													0		0			0
Cluster 5829	213													0		0			0
Cluster 5831	213													0		0			0
Cluster 5838	210													0		0			0
Cluster 5847	210													0		0			0
Cluster 5869	204													0		0			0
Cluster 5872	204													0		0			0
Cluster 5878	201	ALGE1_AZOVI	1403	-1	695	159	746	4	43.9 bits (102)	5e-05	24/52 (46%)	31/52 (60%)	0/52 (0%)	4	GO:0005615; C:extracellular space | GO:0005509; F:calcium ion binding | GO:0016853; F:isomerase activity | GO:0042121; P:alginic acid biosynthetic process	0			2	PF00353; HemolysinCabind | PF12708; Pectate_lyase_3	> ALGE1_AZOVI Reviewed Length: 1403
Cluster 5879	201													0		0			0
Cluster 5882	201													0		0			0
Cluster 5886	201													0		0			0
Cluster 5898	198													0		0			0
Cluster 5900	198	SYME_SALCH	110	1	37	88	72	195	46.6 bits (109)	6e-07	17/36 (47%)	25/36 (69%)	0/36 (0%)	4	GO:0005737; C:cytoplasm | GO:0003677; F:DNA binding | GO:0004521; F:endoribonuclease activity | GO:0003723; F:RNA binding	1	K19048;		1	PF08845; SymE_toxin	> SYME_SALCH Reviewed Length: 110
Cluster 5902	198													0		0			0
Cluster 5910	195													0		0			0
Cluster 5912	195													0		0			0
Cluster 5916	195													0		0			0
Cluster 5918	195													0		0			0
Cluster 5919	195													0		0			0
Cluster 5922	192													0		0			0
Cluster 5924	192													0		0			0
Cluster 5928	192													0		0			0
Cluster 5929	192													0		0			0
Cluster 5930	192	RMF_PSE14	71	1	9	1	71	189	122 bits (305)	3e-36	56/63 (89%)	60/63 (95%)	0/63 (0%)	2	GO:0005737; C:cytoplasm | GO:0006417; P:regulation of translation	1	K03812;		1	PF04957; RMF	> RMF_PSE14 Reviewed Length: 71
Cluster 5931	192													0		0			0
Cluster 5933	192													0		0			0
Cluster 5934	192													0		0			0
Cluster 5944	189													0		0			0
Cluster 5946	189													0		0			0
Cluster 5947	189													0		0			0
Cluster 5957	186													0		0			0
Cluster 5960	186													0		0			0
Cluster 5969	183													0		0			0
Cluster 5977	180	SLYX_PSEMY	68	1	10	1	68	177	70.1 bits (170)	5e-16	43/59 (73%)	51/59 (86%)	0/59 (0%)	0		1	K03745;		1	PF04102; SlyX	> SLYX_PSEMY Reviewed Length: 68
Cluster 5979	180													0		0			0
Cluster 5980	180													0		0			0
Cluster 5981	180													0		0			0
Cluster 5984	180													0		0			0
Cluster 5985	180	CAS6_ECOLI	199	1	151	34	198	174	49.3 bits (116)	1e-07	24/48 (50%)	31/48 (65%)	1/48 (2%)	6	GO:0043234; C:protein complex | GO:0004521; F:endoribonuclease activity | GO:0003723; F:RNA binding | GO:0051607; P:defense response to virus | GO:0090502; P:RNA phosphodiester bond hydrolysis, endonucleolytic | GO:0006396; P:RNA processing	1	K19126;		1	PF08798; CRISPR_assoc	> CAS6_ECOLI Reviewed Length: 199
Cluster 5990	177													0		0			0
Cluster 5995	177													0		0			0
Cluster 5996	177													0		0			0
Cluster 5999	177													0		0			0
Cluster 6007	174	SYME_SALCH	110	1	16	10	72	171	48.9 bits (115)	8e-08	22/57 (39%)	33/57 (58%)	3/57 (5%)	4	GO:0005737; C:cytoplasm | GO:0003677; F:DNA binding | GO:0004521; F:endoribonuclease activity | GO:0003723; F:RNA binding	1	K19048;		1	PF08845; SymE_toxin	> SYME_SALCH Reviewed Length: 110
Cluster 6008	174													0		0			0
Cluster 6009	174													0		0			0
Cluster 6010	174													0		0			0
Cluster 6011	174													0		0			0
Cluster 6012	174													0		0			0
Cluster 6013	174													0		0			0
Cluster 6015	174													0		0			0
Cluster 6016	174													0		0			0
Cluster 6018	174													0		0			0
Cluster 6019	174													0		0			0
Cluster 6020	174													0		0			0
Cluster 6027	171													0		0			0
Cluster 6028	171													0		0			0
Cluster 6029	171													0		0			0
Cluster 6031	171													0		0			0
Cluster 6038	168													0		0			0
Cluster 6040	168													0		0			0
Cluster 6042	168													0		0			0
Cluster 6045	168													0		0			0
Cluster 6047	168													0		0			0
Cluster 6055	165													0		0			0
Cluster 6056	165													0		0			0
Cluster 6057	165	SYME_SALCH	110	1	37	49	73	159	41.6 bits (96)	2e-05	17/37 (46%)	24/37 (65%)	0/37 (0%)	4	GO:0005737; C:cytoplasm | GO:0003677; F:DNA binding | GO:0004521; F:endoribonuclease activity | GO:0003723; F:RNA binding	1	K19048;		1	PF08845; SymE_toxin	> SYME_SALCH Reviewed Length: 110
Cluster 6059	165													0		0			0
Cluster 6067	162													0		0			0
Cluster 6068	162													0		0			0
Cluster 6069	162													0		0			0
Cluster 6072	162													0		0			0
Cluster 6073	162													0		0			0
Cluster 6074	162													0		0			0
Cluster 6075	162													0		0			0
Cluster 6084	159													0		0			0
Cluster 6085	159													0		0			0
Cluster 6086	159													0		0			0
Cluster 6090	159													0		0			0
Cluster 6091	159													0		0			0
Cluster 6101	156													0		0			0
Cluster 6102	156	INT2_ECOLX	337	1	15	25	54	144	50.4 bits (119)	1e-07	21/40 (53%)	31/40 (78%)	0/40 (0%)	5	GO:0003677; F:DNA binding | GO:0015074; P:DNA integration | GO:0006310; P:DNA recombination | GO:0075713; P:establishment of integrated proviral latency | GO:0046718; P:viral entry into host cell	0			2	PF13495; Phage_int_SAM_4 | PF00589; Phage_integrase	> INT2_ECOLX Reviewed Length: 337
Cluster 6103	156													0		0			0
Cluster 6105	156	RL33_PSEPK	51	1	1	1	51	153	88.2 bits (217)	2e-23	40/51 (78%)	47/51 (92%)	0/51 (0%)	3	GO:0005840; C:ribosome | GO:0003735; F:structural constituent of ribosome | GO:0006412; P:translation	1	K02913;	ko03010; Ribosome	1	PF00471; Ribosomal_L33	> RL33_PSEPK Reviewed Length: 51
Cluster 6106	156													0		0			0
Cluster 6113	153													0		0			0
Cluster 6115	153													0		0			0
Cluster 6116	153													0		0			0
Cluster 6117	153													0		0			0
Cluster 6120	153													0		0			0
Cluster 6122	153													0		0			0
Cluster 6132	150													0		0			0
Cluster 6134	150													0		0			0
Cluster 6135	150													0		0			0
Cluster 6136	150													0		0			0
Cluster 6137	150													0		0			0
Cluster 6138	150													0		0			0
Cluster 6139	150													0		0			0
Cluster 6147	147													0		0			0
Cluster 6148	147													0		0			0
Cluster 6149	147													0		0			0
Cluster 6150	147													0		0			0
Cluster 6151	147	TATA_PSE14	91	1	22	70	46	144	40.4 bits (93)	5e-05	18/25 (72%)	23/25 (92%)	0/25 (0%)	6	GO:0005887; C:integral component of plasma membrane | GO:0033281; C:TAT protein transport complex | GO:0008320; F:protein transmembrane transporter activity | GO:0008565; F:protein transporter activity | GO:0009306; P:protein secretion | GO:0043953; P:protein transport by the Tat complex	1	K03116;	ko03060; Protein export | ko03070; Bacterial secretion system	1	PF02416; MttA_Hcf106	> TATA_PSE14 Reviewed Length: 91
Cluster 6152	147													0		0			0
Cluster 6154	147													0		0			0
Cluster 6166	144	YRHB_ECOLI	60	-1	22	144	60	28	45.4 bits (106)	7e-07	18/39 (46%)	27/39 (69%)	0/39 (0%)	0		0			1	PF15567; Imm35	> YRHB_ECOLI Reviewed Length: 94
Cluster 6167	144													0		0			0
Cluster 6169	144													0		0			0
Cluster 6170	144													0		0			0
Cluster 6171	144													0		0			0
Cluster 6172	144													0		0			0
Cluster 6185	141													0		0			0
Cluster 6188	141													0		0			0
Cluster 6189	141													0		0			0
Cluster 6190	141													0		0			0
Cluster 6192	141													0		0			0
Cluster 6205	138													0		0			0
Cluster 6206	138													0		0			0
Cluster 6208	138													0		0			0
Cluster 6209	138													0		0			0
Cluster 6219	135													0		0			0
Cluster 6220	135	INSH5_ECOLI	326	1	32	1	70	117	48.9 bits (115)	3e-07	20/39 (51%)	26/39 (67%)	0/39 (0%)	5	GO:0005829; C:cytosol | GO:0003677; F:DNA binding | GO:0004803; F:transposase activity | GO:0045893; P:positive regulation of transcription, DNA-templated | GO:0006313; P:transposition, DNA-mediated	1	K07481;		2	PF01609; DDE_Tnp_1 | PF05598; DUF772	> INSH5_ECOLI Reviewed Length: 326
Cluster 6221	135													0		0			0
Cluster 6222	135													0		0			0
Cluster 6223	135													0		0			0
Cluster 6224	135													0		0			0
Cluster 6225	135													0		0			0
Cluster 6229	135													0		0			0
Cluster 6231	135													0		0			0
Cluster 6239	132													0		0			0
Cluster 6240	132													0		0			0
Cluster 6241	132													0		0			0
Cluster 6242	132													0		0			0
Cluster 6243	132													0		0			0
Cluster 6244	132													0		0			0
Cluster 6246	132													0		0			0
Cluster 6247	132													0		0			0
Cluster 6248	132													0		0			0
Cluster 6249	132													0		0			0
Cluster 6250	132													0		0			0
Cluster 6260	129													0		0			0
Cluster 6261	129													0		0			0
Cluster 6263	129													0		0			0
Cluster 6264	129													0		0			0
Cluster 6265	129													0		0			0
Cluster 6275	126													0		0			0
Cluster 6276	126													0		0			0
Cluster 6277	126													0		0			0
Cluster 6278	126													0		0			0
Cluster 6279	126													0		0			0
Cluster 6280	126													0		0			0
Cluster 6281	126													0		0			0
Cluster 6282	126													0		0			0
Cluster 6284	126													0		0			0
Cluster 6285	126	RIMK_PSEU5	301	-1	1	81	27	1	58.5 bits (140)	7e-11	27/27 (100%)	27/27 (100%)	0/27 (0%)	6	GO:0016881; F:acid-amino acid ligase activity | GO:0005524; F:ATP binding | GO:0000287; F:magnesium ion binding | GO:0030145; F:manganese ion binding | GO:0006464; P:cellular protein modification process | GO:0006412; P:translation	1	K05844;		1	PF08443; RimK	> RIMK_PSEU5 Reviewed Length: 301
Cluster 6286	126													0		0			0
Cluster 6287	126													0		0			0
Cluster 6295	123													0		0			0
Cluster 6296	123													0		0			0
Cluster 6297	123													0		0			0
Cluster 6298	123													0		0			0
Cluster 6299	123													0		0			0
Cluster 6300	123													0		0			0
Cluster 6301	123													0		0			0
Cluster 6304	123													0		0			0
Cluster 6318	120													0		0			0
Cluster 6319	120													0		0			0
Cluster 6320	120													0		0			0
Cluster 6321	120													0		0			0
Cluster 6323	120													0		0			0
Cluster 6324	120	HEMN_PSEAE	460	-1	1	90	30	1	56.2 bits (134)	8e-10	24/30 (80%)	27/30 (90%)	0/30 (0%)	7	GO:0005737; C:cytoplasm | GO:0051539; F:4 iron, 4 sulfur cluster binding | GO:0051989; F:coproporphyrinogen dehydrogenase activity | GO:0004109; F:coproporphyrinogen oxidase activity | GO:0046872; F:metal ion binding | GO:0006779; P:porphyrin-containing compound biosynthetic process | GO:0006782; P:protoporphyrinogen IX biosynthetic process	1	K02495;	ko00860; Porphyrin and chlorophyll metabolism	2	PF06969; HemN_C | PF04055; Radical_SAM	> HEMN_PSEAE Reviewed Length: 460
Cluster 6325	120													0		0			0
Cluster 6326	120													0		0			0
Cluster 6327	120													0		0			0
Cluster 6328	120													0		0			0
Cluster 6329	120	PTXR_PSEAE	312	1	265	1	302	114	44.7 bits (104)	7e-06	15/38 (39%)	28/38 (74%)	0/38 (0%)	7	GO:0003950; F:NAD+ ADP-ribosyltransferase activity | GO:0003700; F:transcription factor activity, sequence-specific DNA binding | GO:0044212; F:transcription regulatory region DNA binding | GO:1900377; P:negative regulation of secondary metabolite biosynthetic process | GO:0045862; P:positive regulation of proteolysis | GO:0045893; P:positive regulation of transcription, DNA-templated | GO:000635…	0			2	PF00126; HTH_1 | PF03466; LysR_substrate	> PTXR_PSEAE Reviewed Length: 312
Cluster 6330	120													0		0			0
Cluster 6331	120													0		0			0
Cluster 6340	117													0		0			0
Cluster 6341	117													0		0			0
Cluster 6342	117													0		0			0
Cluster 6343	117													0		0			0
Cluster 6344	117													0		0			0
Cluster 6345	117													0		0			0
Cluster 6346	117													0		0			0
Cluster 6348	117													0		0			0
Cluster 6350	117													0		0			0
Cluster 6351	117													0		0			0
Cluster 6352	117													0		0			0
Cluster 6353	117													0		0			0
Cluster 6365	114													0		0			0
Cluster 6366	114													0		0			0
Cluster 6367	114													0		0			0
Cluster 6369	114													0		0			0
Cluster 6372	114													0		0			0
Cluster 6373	114													0		0			0
Cluster 6374	114													0		0			0
Cluster 6375	114													0		0			0
Cluster 6377	114													0		0			0

## Sheet: PIC105_Go_terms_list
GO_ID	Counter	GO_Type	GO_Description
GO:0016021	47	Cellular Component	C:integral component of membrane
GO:0003677	46	Molecular Function	F:DNA binding
GO:0005886	44	Cellular Component	C:plasma membrane
GO:0006351	40	Biological Process	P:transcription, DNA-templated
GO:0005524	35	Molecular Function	F:ATP binding
GO:0005737	33	Cellular Component	C:cytoplasm
GO:0003700	27	Molecular Function	F:transcription factor activity, sequence-specific DNA binding
GO:0046872	23	Molecular Function	F:metal ion binding
GO:0006355	19	Biological Process	P:regulation of transcription, DNA-templated
GO:0005829	18	Cellular Component	C:cytosol
GO:0043565	15	Molecular Function	F:sequence-specific DNA binding
GO:0016491	14	Molecular Function	F:oxidoreductase activity
GO:0000746	14	Biological Process	P:conjugation
GO:0006313	10	Biological Process	P:transposition, DNA-mediated
GO:0005576	10	Cellular Component	C:extracellular region
GO:0004803	10	Molecular Function	F:transposase activity
GO:0009405	9	Biological Process	P:pathogenesis
GO:0030170	9	Molecular Function	F:pyridoxal phosphate binding
GO:0006810	9	Biological Process	P:transport
GO:0005215	8	Molecular Function	F:transporter activity
GO:0019439	8	Biological Process	P:aromatic compound catabolic process
GO:0006865	8	Biological Process	P:amino acid transport
GO:0009055	8	Molecular Function	F:electron carrier activity
GO:0042597	8	Cellular Component	C:periplasmic space
GO:0000287	7	Molecular Function	F:magnesium ion binding
GO:0006310	7	Biological Process	P:DNA recombination
GO:0009279	7	Cellular Component	C:cell outer membrane
GO:0008270	7	Molecular Function	F:zinc ion binding
GO:0008152	6	Biological Process	P:metabolic process
GO:0003723	6	Molecular Function	F:RNA binding
GO:0005622	6	Cellular Component	C:intracellular
GO:0005506	6	Molecular Function	F:iron ion binding
GO:0004519	6	Molecular Function	F:endonuclease activity
GO:0008565	5	Molecular Function	F:protein transporter activity
GO:0016787	5	Molecular Function	F:hydrolase activity
GO:0051537	5	Molecular Function	F:2 iron, 2 sulfur cluster binding
GO:0005509	5	Molecular Function	F:calcium ion binding
GO:0015643	5	Molecular Function	F:toxic substance binding
GO:0046718	5	Biological Process	P:viral entry into host cell
GO:0046677	5	Biological Process	P:response to antibiotic
GO:0016874	5	Molecular Function	F:ligase activity
GO:0071555	5	Biological Process	P:cell wall organization
GO:0055085	5	Biological Process	P:transmembrane transport
GO:0005739	5	Cellular Component	C:mitochondrion
GO:0005887	5	Cellular Component	C:integral component of plasma membrane
GO:0004521	5	Molecular Function	F:endoribonuclease activity
GO:0047121	4	Molecular Function	F:isoquinoline 1-oxidoreductase activity
GO:0004029	4	Molecular Function	F:aldehyde dehydrogenase (NAD) activity
GO:0015074	4	Biological Process	P:DNA integration
GO:0016853	4	Molecular Function	F:isomerase activity
GO:0019310	4	Biological Process	P:inositol catabolic process
GO:0020037	4	Molecular Function	F:heme binding
GO:0042400	4	Biological Process	P:ectoine catabolic process
GO:0051607	4	Biological Process	P:defense response to virus
GO:0030153	4	Biological Process	P:bacteriocin immunity
GO:0045893	4	Biological Process	P:positive regulation of transcription, DNA-templated
GO:0000160	3	Biological Process	P:phosphorelay signal transduction system
GO:0006276	3	Biological Process	P:plasmid maintenance
GO:0017000	3	Biological Process	P:antibiotic biosynthetic process
GO:0015992	3	Biological Process	P:proton transport
GO:0009306	3	Biological Process	P:protein secretion
GO:0009307	3	Biological Process	P:DNA restriction-modification system
GO:0006412	3	Biological Process	P:translation
GO:0006935	3	Biological Process	P:chemotaxis
GO:0003676	3	Molecular Function	F:nucleic acid binding
GO:0019835	3	Biological Process	P:cytolysis
GO:0015288	3	Molecular Function	F:porin activity
GO:0004518	3	Molecular Function	F:nuclease activity
GO:0055072	3	Biological Process	P:iron ion homeostasis
GO:0097264	3	Biological Process	P:self proteolysis
GO:0009073	3	Biological Process	P:aromatic amino acid family biosynthetic process
GO:0042742	3	Biological Process	P:defense response to bacterium
GO:0000987	3	Molecular Function	F:core promoter proximal region sequence-specific DNA binding
GO:0016829	3	Molecular Function	F:lyase activity
GO:0004872	3	Molecular Function	F:receptor activity
GO:0050660	3	Molecular Function	F:flavin adenine dinucleotide binding
GO:0009423	3	Biological Process	P:chorismate biosynthetic process
GO:0030288	3	Cellular Component	C:outer membrane-bounded periplasmic space
GO:0005634	3	Cellular Component	C:nucleus
GO:0016740	3	Molecular Function	F:transferase activity
GO:0016887	3	Molecular Function	F:ATPase activity
GO:0075713	3	Biological Process	P:establishment of integrated proviral latency
GO:0070062	3	Cellular Component	C:extracellular exosome
GO:0016020	3	Cellular Component	C:membrane
GO:0016788	3	Molecular Function	F:hydrolase activity, acting on ester bonds
GO:0015846	2	Biological Process	P:polyamine transport
GO:0009450	2	Biological Process	P:gamma-aminobutyric acid catabolic process
GO:0009252	2	Biological Process	P:peptidoglycan biosynthetic process
GO:0030435	2	Biological Process	P:sporulation resulting in formation of a cellular spore
GO:0009507	2	Cellular Component	C:chloroplast
GO:0030430	2	Cellular Component	C:host cell cytoplasm
GO:0043190	2	Cellular Component	C:ATP-binding cassette (ABC) transporter complex
GO:0019825	2	Molecular Function	F:oxygen binding
GO:0000150	2	Molecular Function	F:recombinase activity
GO:0008080	2	Molecular Function	F:N-acetyltransferase activity
GO:0030145	2	Molecular Function	F:manganese ion binding
GO:0016661	2	Molecular Function	F:oxidoreductase activity, acting on other nitrogenous compounds as donors
GO:0004004	2	Molecular Function	F:ATP-dependent RNA helicase activity
GO:0044096	2	Cellular Component	C:type IV pilus
GO:0004022	2	Molecular Function	F:alcohol dehydrogenase (NAD) activity
GO:0008360	2	Biological Process	P:regulation of cell shape
GO:0015344	2	Molecular Function	F:siderophore uptake transmembrane transporter activity
GO:0006782	2	Biological Process	P:protoporphyrinogen IX biosynthetic process
GO:0042121	2	Biological Process	P:alginic acid biosynthetic process
GO:0055114	2	Biological Process	P:oxidation-reduction process
GO:0016757	2	Molecular Function	F:transferase activity, transferring glycosyl groups
GO:0045490	2	Biological Process	P:pectin catabolic process
GO:0016881	2	Molecular Function	F:acid-amino acid ligase activity
GO:0006811	2	Biological Process	P:ion transport
GO:0005542	2	Molecular Function	F:folic acid binding
GO:0015833	2	Biological Process	P:peptide transport
GO:0008784	2	Molecular Function	F:alanine racemase activity
GO:0042802	2	Molecular Function	F:identical protein binding
GO:0016652	2	Molecular Function	F:oxidoreductase activity, acting on NAD(P)H, NAD(P) as acceptor
GO:0008979	2	Molecular Function	F:prophage integrase activity
GO:0009291	2	Biological Process	P:unidirectional conjugation
GO:0019843	2	Molecular Function	F:rRNA binding
GO:0009877	2	Biological Process	P:nodulation
GO:0042426	2	Biological Process	P:choline catabolic process
GO:0047490	2	Molecular Function	F:pectin lyase activity
GO:0045892	2	Biological Process	P:negative regulation of transcription, DNA-templated
GO:0015424	2	Molecular Function	F:amino acid-transporting ATPase activity
GO:0044179	2	Biological Process	P:hemolysis in other organism
GO:0043107	2	Biological Process	P:type IV pilus-dependent motility
GO:0007155	2	Biological Process	P:cell adhesion
GO:0030632	2	Biological Process	P:D-alanine biosynthetic process
GO:0005840	2	Cellular Component	C:ribosome
GO:0046930	2	Cellular Component	C:pore complex
GO:0005759	2	Cellular Component	C:mitochondrial matrix
GO:0008752	2	Molecular Function	F:FMN reductase activity
GO:0051287	2	Molecular Function	F:NAD binding
GO:0071949	2	Molecular Function	F:FAD binding
GO:0019809	2	Molecular Function	F:spermidine binding
GO:0009289	2	Cellular Component	C:pilus
GO:0044212	2	Molecular Function	F:transcription regulatory region DNA binding
GO:0006593	2	Biological Process	P:ornithine catabolic process
GO:0030570	2	Molecular Function	F:pectate lyase activity
GO:0046274	2	Biological Process	P:lignin catabolic process
GO:0006974	2	Biological Process	P:cellular response to DNA damage stimulus
GO:0032359	2	Biological Process	P:provirus excision
GO:0003735	2	Molecular Function	F:structural constituent of ribosome
GO:0051301	2	Biological Process	P:cell division
GO:0010181	2	Molecular Function	F:FMN binding
GO:0046687	2	Biological Process	P:response to chromate
GO:0005615	2	Cellular Component	C:extracellular space
GO:0008483	2	Molecular Function	F:transaminase activity
GO:0008480	2	Molecular Function	F:sarcosine dehydrogenase activity
GO:0031177	2	Molecular Function	F:phosphopantetheine binding
GO:0035999	2	Biological Process	P:tetrahydrofolate interconversion
GO:0004842	2	Molecular Function	F:ubiquitin-protein transferase activity
GO:0008800	1	Molecular Function	F:beta-lactamase activity
GO:0008963	1	Molecular Function	F:phospho-N-acetylmuramoyl-pentapeptide-transferase activity
GO:0004397	1	Molecular Function	F:histidine ammonia-lyase activity
GO:0008967	1	Molecular Function	F:phosphoglycolate phosphatase activity
GO:0034198	1	Biological Process	P:cellular response to amino acid starvation
GO:0034194	1	Biological Process	P:D-galactonate catabolic process
GO:0009644	1	Biological Process	P:response to high light intensity
GO:0000162	1	Biological Process	P:tryptophan biosynthetic process
GO:0031459	1	Molecular Function	F:glycine betaine-transporting ATPase activity
GO:0000166	1	Molecular Function	F:nucleotide binding
GO:0004712	1	Molecular Function	F:protein serine/threonine/tyrosine kinase activity
GO:0035174	1	Molecular Function	F:histone serine kinase activity
GO:0004020	1	Molecular Function	F:adenylylsulfate kinase activity
GO:0043953	1	Biological Process	P:protein transport by the Tat complex
GO:0034775	1	Biological Process	P:glutathione transmembrane transport
GO:0006779	1	Biological Process	P:porphyrin-containing compound biosynthetic process
GO:0050547	1	Molecular Function	F:vanillin synthase activity
GO:0070733	1	Molecular Function	F:protein adenylyltransferase activity
GO:0016812	1	Molecular Function	F:hydrolase activity, acting on carbon-nitrogen (but not peptide) bonds, in cyclic amides
GO:0070981	1	Biological Process	P:L-asparagine biosynthetic process
GO:0016811	1	Molecular Function	F:hydrolase activity, acting on carbon-nitrogen (but not peptide) bonds, in linear amides
GO:0015321	1	Molecular Function	F:sodium-dependent phosphate transmembrane transporter activity
GO:0003992	1	Molecular Function	F:N2-acetyl-L-ornithine:2-oxoglutarate 5-aminotransferase activity
GO:0019323	1	Biological Process	P:pentose catabolic process
GO:0050622	1	Molecular Function	F:glycine dehydrogenase (cyanide-forming) activity
GO:0050194	1	Molecular Function	F:phosphonoacetaldehyde hydrolase activity
GO:0015990	1	Biological Process	P:electron transport coupled proton transport
GO:0043022	1	Molecular Function	F:ribosome binding
GO:0006119	1	Biological Process	P:oxidative phosphorylation
GO:0016780	1	Molecular Function	F:phosphotransferase activity, for other substituted phosphate groups
GO:0007052	1	Biological Process	P:mitotic spindle organization
GO:0016779	1	Molecular Function	F:nucleotidyltransferase activity
GO:0052621	1	Molecular Function	F:diguanylate cyclase activity
GO:0051539	1	Molecular Function	F:4 iron, 4 sulfur cluster binding
GO:0051536	1	Molecular Function	F:iron-sulfur cluster binding
GO:0070290	1	Molecular Function	F:N-acylphosphatidylethanolamine-specific phospholipase D activity
GO:0006694	1	Biological Process	P:steroid biosynthetic process
GO:0016151	1	Molecular Function	F:nickel cation binding
GO:1902600	1	Biological Process	P:hydrogen ion transmembrane transport
GO:0050608	1	Molecular Function	F:vanillin dehydrogenase activity
GO:0009007	1	Molecular Function	F:site-specific DNA-methyltransferase (adenine-specific) activity
GO:0009395	1	Biological Process	P:phospholipid catabolic process
GO:0043566	1	Molecular Function	F:structure-specific DNA binding
GO:0009399	1	Biological Process	P:nitrogen fixation
GO:0009097	1	Biological Process	P:isoleucine biosynthetic process
GO:0005507	1	Molecular Function	F:copper ion binding
GO:0043687	1	Biological Process	P:post-translational protein modification
GO:0008289	1	Molecular Function	F:lipid binding
GO:0043683	1	Biological Process	P:type IV pilus biogenesis
GO:0008320	1	Molecular Function	F:protein transmembrane transporter activity
GO:0030255	1	Biological Process	P:protein secretion by the type IV secretion system
GO:0034634	1	Molecular Function	F:glutathione transmembrane transporter activity
GO:0048037	1	Molecular Function	F:cofactor binding
GO:0048038	1	Molecular Function	F:quinone binding
GO:0033294	1	Molecular Function	F:ectoine binding
GO:0050548	1	Molecular Function	F:trans-feruloyl-CoA hydratase activity
GO:0030030	1	Biological Process	P:cell projection organization
GO:0003870	1	Molecular Function	F:5-aminolevulinate synthase activity
GO:0003978	1	Molecular Function	F:UDP-glucose 4-epimerase activity
GO:0006091	1	Biological Process	P:generation of precursor metabolites and energy
GO:0001883	1	Molecular Function	F:purine nucleoside binding
GO:0006529	1	Biological Process	P:asparagine biosynthetic process
GO:0006520	1	Biological Process	P:cellular amino acid metabolic process
GO:0009636	1	Biological Process	P:response to toxic substance
GO:0006526	1	Biological Process	P:arginine biosynthetic process
GO:0004063	1	Molecular Function	F:aryldialkylphosphatase activity
GO:0004064	1	Molecular Function	F:arylesterase activity
GO:0004065	1	Molecular Function	F:arylsulfatase activity
GO:0004066	1	Molecular Function	F:asparagine synthase (glutamine-hydrolyzing) activity
GO:0019557	1	Biological Process	P:histidine catabolic process to glutamate and formate
GO:0019213	1	Molecular Function	F:deacetylase activity
GO:0006464	1	Biological Process	P:cellular protein modification process
GO:0000272	1	Biological Process	P:polysaccharide catabolic process
GO:0090527	1	Biological Process	P:actin filament reorganization
GO:0046295	1	Biological Process	P:glycolate biosynthetic process
GO:0006066	1	Biological Process	P:alcohol metabolic process
GO:0006417	1	Biological Process	P:regulation of translation
GO:0004491	1	Molecular Function	F:methylmalonate-semialdehyde dehydrogenase (acylating) activity
GO:0003956	1	Molecular Function	F:NAD(P)+-protein-arginine ADP-ribosyltransferase activity
GO:0004794	1	Molecular Function	F:L-threonine ammonia-lyase activity
GO:0004792	1	Molecular Function	F:thiosulfate sulfurtransferase activity
GO:0009297	1	Biological Process	P:pilus assembly
GO:0052650	1	Molecular Function	F:NADP-retinol dehydrogenase activity
GO:0019622	1	Biological Process	P:3-(3-hydroxy)phenylpropionate catabolic process
GO:0004222	1	Molecular Function	F:metalloendopeptidase activity
GO:0008777	1	Molecular Function	F:acetylornithine deacetylase activity
GO:0004386	1	Molecular Function	F:helicase activity
GO:0031460	1	Biological Process	P:glycine betaine transport
GO:0009072	1	Biological Process	P:aromatic amino acid family metabolic process
GO:0050268	1	Molecular Function	F:coniferyl-alcohol dehydrogenase activity
GO:0000155	1	Molecular Function	F:phosphorelay sensor kinase activity
GO:0008880	1	Molecular Function	F:glucuronate isomerase activity
GO:0042856	1	Biological Process	P:eugenol catabolic process
GO:0004030	1	Molecular Function	F:aldehyde dehydrogenase [NAD(P)+] activity
GO:0006563	1	Biological Process	P:L-serine metabolic process
GO:0006568	1	Biological Process	P:tryptophan metabolic process
GO:0018153	1	Biological Process	P:isopeptide cross-linking via N6-(L-isoglutamyl)-L-lysine
GO:0018659	1	Molecular Function	F:4-hydroxybenzoate 3-monooxygenase activity
GO:0071978	1	Biological Process	P:bacterial-type flagellum-dependent swarming motility
GO:0003941	1	Molecular Function	F:L-serine ammonia-lyase activity
GO:0019411	1	Biological Process	P:aerobic respiration, using ferrous ions as electron donor
GO:0050897	1	Molecular Function	F:cobalt ion binding
GO:0019556	1	Biological Process	P:histidine catabolic process to glutamate and formamide
GO:2000144	1	Biological Process	P:positive regulation of DNA-templated transcription, initiation
GO:0006108	1	Biological Process	P:malate metabolic process
GO:0070179	1	Biological Process	P:D-serine biosynthetic process
GO:0070178	1	Biological Process	P:D-serine metabolic process
GO:0016791	1	Molecular Function	F:phosphatase activity
GO:0006635	1	Biological Process	P:fatty acid beta-oxidation
GO:0032067	1	Molecular Function	F:Type IV site-specific deoxyribonuclease activity
GO:0019380	1	Biological Process	P:3-phenylpropionate catabolic process
GO:0035338	1	Biological Process	P:long-chain fatty-acyl-CoA biosynthetic process
GO:0004854	1	Molecular Function	F:xanthine dehydrogenase activity
GO:0055129	1	Biological Process	P:L-proline biosynthetic process
GO:0007049	1	Biological Process	P:cell cycle
GO:0051989	1	Molecular Function	F:coproporphyrinogen dehydrogenase activity
GO:0016705	1	Molecular Function	F:oxidoreductase activity, acting on paired donors, with incorporation or reduction of molecular oxygen
GO:0030541	1	Biological Process	P:plasmid partitioning
GO:0019700	1	Biological Process	P:organic phosphonate catabolic process
GO:0089702	1	Molecular Function	F:undecaprenyl-phosphate glucose phosphotransferase activity
GO:0008137	1	Molecular Function	F:NADH dehydrogenase (ubiquinone) activity
GO:0044822	1	Molecular Function	F:poly(A) RNA binding
GO:0009409	1	Biological Process	P:response to cold
GO:1904146	1	Biological Process	P:positive regulation of meiotic cell cycle process involved in oocyte maturation
GO:0004596	1	Molecular Function	F:peptide alpha-N-acetyltransferase activity
GO:0008688	1	Molecular Function	F:3-(3-hydroxyphenyl)propionate hydroxylase activity
GO:0008721	1	Molecular Function	F:D-serine ammonia-lyase activity
GO:0001523	1	Biological Process	P:retinoid metabolic process
GO:0009103	1	Biological Process	P:lipopolysaccharide biosynthetic process
GO:0019875	1	Molecular Function	F:6-aminohexanoate-dimer hydrolase activity
GO:0019876	1	Biological Process	P:nylon catabolic process
GO:0003886	1	Molecular Function	F:DNA (cytosine-5-)-methyltransferase activity
GO:0004777	1	Molecular Function	F:succinate-semialdehyde dehydrogenase (NAD+) activity
GO:0051471	1	Molecular Function	F:ectoine transmembrane transporter activity
GO:0018117	1	Biological Process	P:protein adenylylation
GO:0004764	1	Molecular Function	F:shikimate 3-dehydrogenase (NADP+) activity
GO:0042626	1	Molecular Function	F:ATPase activity, coupled to transmembrane movement of substances
GO:0003862	1	Molecular Function	F:3-isopropylmalate dehydrogenase activity
GO:0047617	1	Molecular Function	F:acyl-CoA hydrolase activity
GO:0003867	1	Molecular Function	F:4-aminobutyrate transaminase activity
GO:0005975	1	Biological Process	P:carbohydrate metabolic process
GO:0015226	1	Molecular Function	F:carnitine transmembrane transporter activity
GO:0018189	1	Biological Process	P:pyrroloquinoline quinone biosynthetic process
GO:0018577	1	Molecular Function	F:catechol 2,3-dioxygenase activity
GO:0018478	1	Molecular Function	F:malonate-semialdehyde dehydrogenase (acetylating) activity
GO:0018479	1	Molecular Function	F:benzaldehyde dehydrogenase (NAD+) activity
GO:0006396	1	Biological Process	P:RNA processing
GO:0008294	1	Molecular Function	F:calcium- and calmodulin-responsive adenylate cyclase activity
GO:0006471	1	Biological Process	P:protein ADP-ribosylation
GO:0006474	1	Biological Process	P:N-terminal protein amino acid acetylation
GO:0000455	1	Biological Process	P:enzyme-directed rRNA pseudouridine synthesis
GO:0044010	1	Biological Process	P:single-species biofilm formation
GO:0016620	1	Molecular Function	F:oxidoreductase activity, acting on the aldehyde or oxo group of donors, NAD or NADP as acceptor
GO:0019350	1	Biological Process	P:teichoic acid biosynthetic process
GO:0006071	1	Biological Process	P:glycerol metabolic process
GO:0046873	1	Molecular Function	F:metal ion transmembrane transporter activity
GO:0004109	1	Molecular Function	F:coproporphyrinogen oxidase activity
GO:0009447	1	Biological Process	P:putrescine catabolic process
GO:0019646	1	Biological Process	P:aerobic electron transport chain
GO:0042450	1	Biological Process	P:arginine biosynthetic process via ornithine
GO:0016055	1	Biological Process	P:Wnt signaling pathway
GO:0016051	1	Biological Process	P:carbohydrate biosynthetic process
GO:0015407	1	Molecular Function	F:monosaccharide-transporting ATPase activity
GO:0046553	1	Molecular Function	F:D-malate dehydrogenase (decarboxylating) activity
GO:0009069	1	Biological Process	P:serine family amino acid metabolic process
GO:0007100	1	Biological Process	P:mitotic centrosome separation
GO:0030976	1	Molecular Function	F:thiamine pyrophosphate binding
GO:0050459	1	Molecular Function	F:ethanolamine-phosphate phospho-lyase activity
GO:0004301	1	Molecular Function	F:epoxide hydrolase activity
GO:0045727	1	Biological Process	P:positive regulation of translation
GO:0005525	1	Molecular Function	F:GTP binding
GO:0004129	1	Molecular Function	F:cytochrome-c oxidase activity
GO:0030378	1	Molecular Function	F:serine racemase activity
GO:0018784	1	Molecular Function	F:(S)-2-haloacid dehalogenase activity
GO:0003824	1	Molecular Function	F:catalytic activity
GO:0006950	1	Biological Process	P:response to stress
GO:0031402	1	Molecular Function	F:sodium ion binding
GO:0016832	1	Molecular Function	F:aldehyde-lyase activity
GO:0046790	1	Molecular Function	F:virion binding
GO:0010842	1	Biological Process	P:retina layer formation
GO:0003950	1	Molecular Function	F:NAD+ ADP-ribosyltransferase activity
GO:0043755	1	Molecular Function	F:alpha-ribazole phosphatase activity
GO:0008237	1	Molecular Function	F:metallopeptidase activity
GO:0008236	1	Molecular Function	F:serine-type peptidase activity
GO:0042278	1	Biological Process	P:purine nucleoside metabolic process
GO:0042803	1	Molecular Function	F:protein homodimerization activity
GO:0052935	1	Molecular Function	F:ethanol:cytochrome c oxidoreductase activity
GO:0052936	1	Molecular Function	F:2-chloroethanol:cytochrome c oxidoreductase activity
GO:0009243	1	Biological Process	P:O antigen biosynthetic process
GO:0009242	1	Biological Process	P:colanic acid biosynthetic process
GO:0015594	1	Molecular Function	F:putrescine-importing ATPase activity
GO:0015595	1	Molecular Function	F:spermidine-importing ATPase activity
GO:0030655	1	Biological Process	P:beta-lactam antibiotic catabolic process
GO:0035444	1	Biological Process	P:nickel cation transmembrane transport
GO:0090502	1	Biological Process	P:RNA phosphodiester bond hydrolysis, endonucleolytic
GO:0036380	1	Molecular Function	F:UDP-N-acetylglucosamine-undecaprenyl-phosphate N-acetylglucosaminephosphotransferase activity
GO:0015628	1	Biological Process	P:protein secretion by the type II secretion system
GO:0047571	1	Molecular Function	F:3-oxosteroid 1-dehydrogenase activity
GO:0009027	1	Molecular Function	F:tartrate dehydrogenase activity
GO:0045154	1	Molecular Function	F:electron transporter, transferring electrons within cytochrome c oxidase complex activity
GO:0000103	1	Biological Process	P:sulfate assimilation
GO:0045151	1	Biological Process	P:acetoin biosynthetic process
GO:0042462	1	Biological Process	P:eye photoreceptor cell development
GO:0047949	1	Molecular Function	F:glutarate-semialdehyde dehydrogenase activity
GO:0004467	1	Molecular Function	F:long-chain fatty acid-CoA ligase activity
GO:0004462	1	Molecular Function	F:lactoylglutathione lyase activity
GO:0010501	1	Biological Process	P:RNA secondary structure unwinding
GO:0005298	1	Molecular Function	F:proline:sodium symporter activity
GO:0008756	1	Molecular Function	F:o-succinylbenzoate-CoA ligase activity
GO:0006915	1	Biological Process	P:apoptotic process
GO:0008198	1	Molecular Function	F:ferrous iron binding
GO:0009058	1	Biological Process	P:biosynthetic process
GO:0009114	1	Biological Process	P:hypoxanthine catabolic process
GO:0097588	1	Biological Process	P:archaeal or bacterial-type flagellum-dependent cell motility
GO:0004640	1	Molecular Function	F:phosphoribosylanthranilate isomerase activity
GO:0004765	1	Molecular Function	F:shikimate kinase activity
GO:0015879	1	Biological Process	P:carnitine transport
GO:0051289	1	Biological Process	P:protein homotetramerization
GO:0030420	1	Biological Process	P:establishment of competence for transformation
GO:0015871	1	Biological Process	P:choline transport
GO:0004016	1	Molecular Function	F:adenylate cyclase activity
GO:0003855	1	Molecular Function	F:3-dehydroquinate dehydratase activity
GO:0045303	1	Molecular Function	F:diaminobutyrate-2-oxoglutarate transaminase activity
GO:0051599	1	Biological Process	P:response to hydrostatic pressure
GO:0006545	1	Biological Process	P:glycine biosynthetic process
GO:0047590	1	Molecular Function	F:5-dehydro-2-deoxygluconokinase activity
GO:0006541	1	Biological Process	P:glutamine metabolic process
GO:0006260	1	Biological Process	P:DNA replication
GO:0004672	1	Molecular Function	F:protein kinase activity
GO:0019483	1	Biological Process	P:beta-alanine biosynthetic process
GO:0032465	1	Biological Process	P:regulation of cytokinesis
GO:0015099	1	Molecular Function	F:nickel cation transmembrane transporter activity
GO:0030042	1	Biological Process	P:actin filament depolymerization
GO:0008473	1	Molecular Function	F:ornithine cyclodeaminase activity
GO:0015481	1	Molecular Function	F:maltose transporting porin activity
GO:0016618	1	Molecular Function	F:hydroxypyruvate reductase activity
GO:0043640	1	Biological Process	P:benzoate catabolic process via hydroxylation
GO:0043642	1	Biological Process	P:novobiocin biosynthetic process
GO:0007204	1	Biological Process	P:positive regulation of cytosolic calcium ion concentration
GO:1900377	1	Biological Process	P:negative regulation of secondary metabolite biosynthetic process
GO:0008674	1	Molecular Function	F:2-dehydro-3-deoxy-6-phosphogalactonate aldolase activity
GO:0050709	1	Biological Process	P:negative regulation of protein secretion
GO:0016042	1	Biological Process	P:lipid catabolic process
GO:0006687	1	Biological Process	P:glycosphingolipid metabolic process
GO:0015418	1	Molecular Function	F:quaternary-ammonium-compound-transporting ATPase activity
GO:0050112	1	Molecular Function	F:inositol 2-dehydrogenase activity
GO:0015145	1	Molecular Function	F:monosaccharide transmembrane transporter activity
GO:0046685	1	Biological Process	P:response to arsenic-containing substance
GO:0033765	1	Molecular Function	F:steroid dehydrogenase activity, acting on the CH-CH group of donors
GO:0009012	1	Molecular Function	F:aminoglycoside 3''-adenylyltransferase activity
GO:0009013	1	Molecular Function	F:succinate-semialdehyde dehydrogenase [NAD(P)+] activity
GO:0003868	1	Molecular Function	F:4-hydroxyphenylpyruvate dioxygenase activity
GO:0070814	1	Biological Process	P:hydrogen sulfide biosynthetic process
GO:0047992	1	Molecular Function	F:hydroxylysine kinase activity
GO:0015666	1	Molecular Function	F:restriction endodeoxyribonuclease activity
GO:0030267	1	Molecular Function	F:glyoxylate reductase (NADP) activity
GO:0045227	1	Biological Process	P:capsule polysaccharide biosynthetic process
GO:0016823	1	Molecular Function	F:hydrolase activity, acting on acid carbon-carbon bonds, in ketonic substances
GO:0015297	1	Molecular Function	F:antiporter activity
GO:0052689	1	Molecular Function	F:carboxylic ester hydrolase activity
GO:0035524	1	Biological Process	P:proline transmembrane transport
GO:0015802	1	Biological Process	P:basic amino acid transport
GO:0003964	1	Molecular Function	F:RNA-directed DNA polymerase activity
GO:0018489	1	Molecular Function	F:vanillate monooxygenase activity
GO:0019477	1	Biological Process	P:L-lysine catabolic process
GO:0042958	1	Molecular Function	F:maltodextrin transmembrane transporter activity
GO:0017148	1	Biological Process	P:negative regulation of translation
GO:0045862	1	Biological Process	P:positive regulation of proteolysis
GO:0009236	1	Biological Process	P:cobalamin biosynthetic process
GO:0009234	1	Biological Process	P:menaquinone biosynthetic process
GO:0019619	1	Biological Process	P:3,4-dihydroxybenzoate catabolic process
GO:0004871	1	Molecular Function	F:signal transducer activity
GO:0050662	1	Molecular Function	F:coenzyme binding
GO:0015891	1	Biological Process	P:siderophore transport
GO:0006012	1	Biological Process	P:galactose metabolic process
GO:0043108	1	Biological Process	P:pilus retraction
GO:0000212	1	Biological Process	P:meiotic spindle organization
GO:0006402	1	Biological Process	P:mRNA catabolic process
GO:0015109	1	Molecular Function	F:chromate transmembrane transporter activity
GO:0071236	1	Biological Process	P:cellular response to antibiotic
GO:0009982	1	Molecular Function	F:pseudouridine synthase activity
GO:0009244	1	Biological Process	P:lipopolysaccharide core region biosynthetic process
GO:0042773	1	Biological Process	P:ATP synthesis coupled electron transport
GO:0047298	1	Molecular Function	F:(S)-3-amino-2-methylpropionate transaminase activity
GO:0015031	1	Biological Process	P:protein transport
GO:0006970	1	Biological Process	P:response to osmotic stress
GO:0006397	1	Biological Process	P:mRNA processing
GO:0097679	1	Cellular Component	C:other organism cytoplasm
GO:0009941	1	Cellular Component	C:chloroplast envelope
GO:0019038	1	Cellular Component	C:provirus
GO:0005876	1	Cellular Component	C:spindle microtubule
GO:0019867	1	Cellular Component	C:outer membrane
GO:0044164	1	Cellular Component	C:host cell cytosol
GO:0070069	1	Cellular Component	C:cytochrome complex
GO:0031616	1	Cellular Component	C:spindle pole centrosome
GO:0009295	1	Cellular Component	C:nucleoid
GO:0032133	1	Cellular Component	C:chromosome passenger complex
GO:0043234	1	Cellular Component	C:protein complex
GO:0051233	1	Cellular Component	C:spindle midzone
GO:0009706	1	Cellular Component	C:chloroplast inner membrane
GO:0070470	1	Cellular Component	C:plasma membrane respiratory chain
GO:0045203	1	Cellular Component	C:integral component of cell outer membrane
GO:0009535	1	Cellular Component	C:chloroplast thylakoid membrane
GO:0005814	1	Cellular Component	C:centriole
GO:0045278	1	Cellular Component	C:plasma membrane respiratory chain complex IV
GO:0005788	1	Cellular Component	C:endoplasmic reticulum lumen
GO:0005789	1	Cellular Component	C:endoplasmic reticulum membrane
GO:0005773	1	Cellular Component	C:vacuole
GO:0005774	1	Cellular Component	C:vacuolar membrane
GO:0000780	1	Cellular Component	C:condensed nuclear chromosome, centromeric region
GO:0042622	1	Cellular Component	C:photoreceptor outer segment membrane
GO:0005743	1	Cellular Component	C:mitochondrial inner membrane
GO:0015627	1	Cellular Component	C:type II protein secretion system complex
GO:0005819	1	Cellular Component	C:spindle
GO:0043590	1	Cellular Component	C:bacterial nucleoid
GO:0005813	1	Cellular Component	C:centrosome
GO:0031248	1	Cellular Component	C:protein acetyltransferase complex
GO:0033281	1	Cellular Component	C:TAT protein transport complex
GO:0005623	1	Cellular Component	C:cell
GO:0005929	1	Cellular Component	C:cilium

## Sheet: PIC105_Ko_terms_list
KO_ID	Counter	Pathways
K19048	3
K15782	3
K07726	3
K07495	3
K07481	3
K19126	2
K11904	2	ko03070; Bacterial secretion system
K11073	2	ko02010; ABC transporters
K07491	2
K07303	2
K07302	2
K03204	2	ko03070; Bacterial secretion system
K03200	2	ko03070; Bacterial secretion system
K03199	2	ko03070; Bacterial secretion system
K03196	2	ko03070; Bacterial secretion system | ko05120; Epithelial cell signaling in Helicobacter pylori infection
K03195	2	ko03070; Bacterial secretion system
K02029	2
K01775	2	ko00473; D-Alanine metabolism | ko01502; Vancomycin resistance
K01750	2	ko00330; Arginine and proline metabolism | ko01230; Biosynthesis of amino acids
K01118	2
K00314	2	ko00260; Glycine, serine and threonine metabolism
K19551	1	ko00040; Pentose and glucuronate interconversions
K19329	1
K19123	1
K19046	1
K18855	1
K18567	1
K18399	1
K18201	1	ko00310; Lysine degradation
K18093	1	ko01501; beta-Lactam resistance | ko02020; Two-component system
K17362	1
K17215	1	ko02010; ABC transporters
K16517	1
K16088	1
K15898	1	ko00520; Amino sugar and nucleotide sugar metabolism
K15786	1	ko00260; Glycine, serine and threonine metabolism
K15785	1	ko00260; Glycine, serine and threonine metabolism
K15784	1	ko00260; Glycine, serine and threonine metabolism
K15783	1	ko00260; Glycine, serine and threonine metabolism
K15727	1
K15125	1	ko05133; Pertussis
K14286	1	ko00564; Glycerophospholipid metabolism
K14055	1
K13985	1	ko04723; Retrograde endocannabinoid signaling
K13892	1	ko02010; ABC transporters
K13890	1	ko02010; ABC transporters
K13889	1	ko02010; ABC transporters
K13069	1
K12981	1	ko00540; Lipopolysaccharide biosynthesis
K12972	1	ko00260; Glycine, serine and threonine metabolism | ko00620; Pyruvate metabolism | ko00630; Glyoxylate and dicarboxylate metabolism
K12701	1	ko00401; Novobiocin biosynthesis
K12375	1
K12235	1	ko00260; Glycine, serine and threonine metabolism
K11939	1
K11928	1
K11166	1
K11161	1
K11072	1	ko02010; ABC transporters
K11071	1	ko02010; ABC transporters
K11070	1	ko02010; ABC transporters
K11029	1	ko00230; Purine metabolism | ko05133; Pertussis
K11005	1
K10814	1	ko00460; Cyanoamino acid metabolism
K10715	1	ko02020; Two-component system
K10440	1	ko02010; ABC transporters
K10021	1	ko02010; ABC transporters
K09472	1	ko00330; Arginine and proline metabolism
K09471	1	ko00330; Arginine and proline metabolism
K09125	1
K08738	1	ko00920; Sulfur metabolism | ko02020; Two-component system | ko04115; p53 signaling pathway | ko04210; Apoptosis | ko04214; Apoptosis - fly | ko04215; Apoptosis - multiple species | ko04932; Non-alcoholic fatty liver disease (NAFLD) | ko05010; Alzheimer's disease | ko05012; Parkinson's disease | ko05014; Amyotrophic lateral sclerosis (ALS) | ko05016; Huntington's disease | ko05134; Legionellosis …
K08223	1
K08219	1
K07733	1
K07448	1
K07344	1
K07274	1
K07257	1
K07250	1	ko00250; Alanine, aspartate and glutamate metabolism | ko00280; Valine, leucine and isoleucine degradation | ko00410; beta-Alanine metabolism | ko00640; Propanoate metabolism | ko00650; Butanoate metabolism
K07246	1	ko00630; Glyoxylate and dicarboxylate metabolism | ko00650; Butanoate metabolism
K07240	1
K07236	1	ko04122; Sulfur relay system
K07088	1
K07074	1
K07012	1
K06916	1
K06899	1
K06606	1	ko00562; Inositol phosphate metabolism
K06605	1
K06218	1
K06178	1
K05898	1	ko00984; Steroid degradation
K05844	1
K05786	1
K05306	1	ko00440; Phosphonate and phosphinate metabolism
K04780	1	ko01053; Biosynthesis of siderophore group nonribosomal peptides
K03892	1
K03863	1	ko00627; Aminobenzoate degradation
K03862	1	ko00627; Aminobenzoate degradation
K03812	1
K03786	1	ko00400; Phenylalanine, tyrosine and tryptophan biosynthesis | ko01230; Biosynthesis of amino acids
K03745	1
K03724	1
K03719	1
K03630	1
K03606	1
K03578	1
K03497	1
K03406	1	ko02020; Two-component system | ko02030; Bacterial chemotaxis
K03338	1	ko00562; Inositol phosphate metabolism
K03337	1	ko00562; Inositol phosphate metabolism
K03336	1	ko00562; Inositol phosphate metabolism
K03324	1
K03296	1
K03197	1	ko03070; Bacterial secretion system | ko05134; Legionellosis
K03116	1	ko03060; Protein export | ko03070; Bacterial secretion system
K02913	1	ko03010; Ribosome
K02906	1	ko03010; Ribosome
K02851	1
K02674	1
K02669	1
K02666	1
K02623	1
K02557	1	ko02030; Bacterial chemotaxis | ko02040; Flagellar assembly
K02556	1	ko02020; Two-component system | ko02030; Bacterial chemotaxis | ko02040; Flagellar assembly
K02495	1	ko00860; Porphyrin and chlorophyll metabolism
K02439	1	ko00920; Sulfur metabolism
K02348	1
K02226	1	ko00860; Porphyrin and chlorophyll metabolism
K02034	1
K02030	1
K02028	1
K02014	1
K02002	1	ko02010; ABC transporters
K02001	1	ko02010; ABC transporters
K02000	1	ko02010; ABC transporters
K01953	1	ko00250; Alanine, aspartate and glutamate metabolism
K01911	1	ko00130; Ubiquinone and other terpenoid-quinone biosynthesis
K01897	1	ko00061; Fatty acid biosynthesis | ko00071; Fatty acid degradation | ko01212; Fatty acid metabolism | ko03320; PPAR signaling pathway | ko04146; Peroxisome | ko04920; Adipocytokine signaling pathway
K01817	1	ko00400; Phenylalanine, tyrosine and tryptophan biosynthesis | ko01230; Biosynthesis of amino acids
K01754	1	ko00260; Glycine, serine and threonine metabolism | ko00290; Valine, leucine and isoleucine biosynthesis | ko01200; Carbon metabolism | ko01230; Biosynthesis of amino acids
K01745	1	ko00340; Histidine metabolism
K01687	1	ko00290; Valine, leucine and isoleucine biosynthesis | ko00770; Pantothenate and CoA biosynthesis | ko01210; 2-Oxocarboxylic acid metabolism | ko01230; Biosynthesis of amino acids
K01631	1	ko00052; Galactose metabolism
K01438	1	ko00220; Arginine biosynthesis | ko01210; 2-Oxocarboxylic acid metabolism | ko01230; Biosynthesis of amino acids
K01091	1	ko00630; Glyoxylate and dicarboxylate metabolism
K00984	1
K00891	1	ko00400; Phenylalanine, tyrosine and tryptophan biosynthesis | ko01230; Biosynthesis of amino acids
K00860	1	ko00230; Purine metabolism | ko00920; Sulfur metabolism
K00643	1	ko00260; Glycine, serine and threonine metabolism | ko00860; Porphyrin and chlorophyll metabolism
K00457	1	ko00130; Ubiquinone and other terpenoid-quinone biosynthesis | ko00350; Tyrosine metabolism | ko00360; Phenylalanine metabolism
K00343	1	ko00190; Oxidative phosphorylation
K00141	1	ko00622; Xylene degradation | ko00623; Toluene degradation | ko00627; Aminobenzoate degradation | ko01220; Degradation of aromatic compounds
K00140	1	ko00280; Valine, leucine and isoleucine degradation | ko00410; beta-Alanine metabolism | ko00562; Inositol phosphate metabolism | ko00640; Propanoate metabolism | ko01200; Carbon metabolism
K00135	1	ko00250; Alanine, aspartate and glutamate metabolism | ko00310; Lysine degradation | ko00350; Tyrosine metabolism | ko00650; Butanoate metabolism | ko00760; Nicotinate and nicotinamide metabolism
K00087	1	ko00230; Purine metabolism
K00014	1	ko00400; Phenylalanine, tyrosine and tryptophan biosynthesis | ko01230; Biosynthesis of amino acids
K00010	1	ko00521; Streptomycin biosynthesis | ko00562; Inositol phosphate metabolism

## Sheet: PIC105_Pfam_terms_list
Pfam_ID	Counter	Description
PF03466	10	LysR_substrate
PF00126	10	HTH_1
PF01609	7	DDE_Tnp_1
PF00528	7	BPD_transp_1
PF00171	7	Aldedh
PF00106	7	adh_short
PF00005	7	ABC_tran
PF13193	5	AMP-binding_C
PF12833	5	HTH_18
PF00589	5	Phage_integrase
PF00501	5	AMP-binding
PF00440	5	TetR_N
PF08240	4	ADH_N
PF07690	4	MFS_1
PF01320	4	Colicin_Pyocin
PF01037	4	AsnC_trans_reg
PF00903	4	Glyoxalase
PF00437	4	T2SSE
PF00353	4	HemolysinCabind
PF15731	3	MqsA_antitoxin
PF13419	3	HAD_2
PF13356	3	DUF4102
PF13006	3	Nterm_IS4
PF08845	3	SymE_toxin
PF07715	3	Plug
PF05598	3	DUF772
PF03573	3	OprD
PF01266	3	DAO
PF01261	3	AP_endonuc_2
PF00593	3	TonB_dep_Rec
PF00561	3	Abhydrolase_1
PF00550	3	PP-binding
PF00202	3	Aminotran_3
PF00111	3	Fer2
PF00107	3	ADH_zinc_N
PF16350	2	FAO_M
PF14496	2	NEL
PF13673	2	Acetyltransf_10
PF13633	2	N_methyl_3
PF13495	2	Phage_int_SAM_4
PF12708	2	Pectate_lyase_3
PF12625	2	Arabinose_bd
PF10502	2	Peptidase_S26
PF10134	2	RPA
PF08798	2	CRISPR_assoc
PF08669	2	GCV_T_C
PF07660	2	STN
PF07044	2	DUF1329
PF05593	2	RHS_repeat
PF05488	2	PAAR_motif
PF04335	2	VirB8
PF03743	2	TrbI
PF03524	2	CagX
PF03211	2	Pectate_lyase
PF03135	2	CagE_TrbE_VirB
PF02954	2	HTH_8
PF02894	2	GFO_IDH_MocA_C
PF02738	2	Ald_Xan_dh_C2
PF02534	2	T4SS-DNA_transf
PF02525	2	Flavodoxin_2
PF02423	2	OCD_Mu_crystall
PF01799	2	Fer2_2
PF01571	2	GCV_T
PF01494	2	FAD_binding_3
PF01408	2	GFO_IDH_MocA
PF01381	2	HTH_3
PF01168	2	Ala_racemase_N
PF01047	2	MarR
PF00975	2	Thioesterase
PF00892	2	EamA
PF00857	2	Isochorismatase
PF00842	2	Ala_racemase_C
PF00668	2	Condensation
PF00392	2	GntR
PF00291	2	PALP
PF00271	2	Helicase_C
PF00270	2	DEAD
PF00158	2	Sigma54_activat
PF00155	2	Aminotran_1_2
PF00114	2	Pilin
PF00072	2	Response_reg
PF17042	1	DUF1357_C
PF16671	1	ACD
PF16591	1	HBM
PF16576	1	HlyD_D23
PF16295	1	TetR_C_10
PF15567	1	Imm35
PF14338	1	Mrr_N
PF14307	1	Glyco_tran_WbsX
PF13823	1	ADH_N_assoc
PF13677	1	MotB_plug
PF13655	1	RVT_N
PF13537	1	GATase_7
PF13478	1	XdhC_C
PF13442	1	Cytochrome_CBB3
PF13427	1	DUF4111
PF13417	1	GST_N_3
PF13407	1	Peripla_BP_4
PF13360	1	PQQ_2
PF13332	1	Fil_haemagg_2
PF13304	1	AAA_21
PF13185	1	GAF_2
PF13148	1	DUF3987
PF13018	1	ESPR
PF12911	1	OppC_N
PF12706	1	Lactamase_B_2
PF12468	1	TTSSLRR
PF11898	1	DUF3418
PF11741	1	AMIN
PF11726	1	DUF3296
PF10548	1	P22_AR_C
PF10127	1	Nuc-transf
PF09828	1	Chrome_Resist
PF09588	1	YqaJ
PF09485	1	CRISPR_Cse2
PF09481	1	CRISPR_Cse1
PF09339	1	HTH_IclR
PF08666	1	SAF
PF08501	1	Shikimate_dh_N
PF08494	1	DEAD_assoc
PF08443	1	RimK
PF08402	1	TOBE_2
PF08388	1	GIIM
PF08378	1	NERD
PF08352	1	oligo_HPY
PF07993	1	NAD_binding_4
PF07859	1	Abhydrolase_3
PF07729	1	FCD
PF07728	1	AAA_5
PF07717	1	OB_NTP_bind
PF07687	1	M20_dimer
PF07005	1	DUF1537
PF06969	1	HemN_C
PF06958	1	Pyocin_S
PF06629	1	MipA
PF06594	1	HCBP_related
PF06505	1	XylR_N
PF06296	1	RelE
PF06067	1	DUF932
PF05962	1	HutD
PF05930	1	Phage_AlpA
PF05860	1	Haemagg_act
PF05762	1	VWA_CoxE
PF05721	1	PhyH
PF05567	1	Neisseria_PilC
PF05284	1	DUF736
PF05193	1	Peptidase_M16_C
PF05157	1	T2SSE_N
PF05045	1	RgpF
PF05016	1	ParE_toxin
PF04962	1	KduI
PF04957	1	RMF
PF04956	1	TrbC
PF04952	1	AstE_AspA
PF04829	1	PT-VENN
PF04610	1	TrbL
PF04480	1	DUF559
PF04471	1	Mrr_cat
PF04408	1	HA2
PF04245	1	NA37
PF04134	1	DUF393
PF04102	1	SlyX
PF04069	1	OpuAC
PF04055	1	Radical_SAM
PF04002	1	RadC
PF03969	1	AFG1_ATPase
PF03958	1	Secretin_N
PF03591	1	AzlC
PF03547	1	Mem_trans
PF03527	1	RHS
PF03497	1	Anthrax_toxA
PF03401	1	TctC
PF03102	1	NeuB
PF03061	1	4HBT
PF02830	1	V4R
PF02826	1	2-Hacid_dh_C
PF02796	1	HTH_7
PF02776	1	TPP_enzyme_N
PF02775	1	TPP_enzyme_C
PF02719	1	Polysacc_synt_2
PF02690	1	Na_Pi_cotrans
PF02661	1	Fic
PF02653	1	BPD_transp_2
PF02635	1	DrsE
PF02625	1	XdhC_CoxI
PF02592	1	Vut_1
PF02518	1	HATPase_c
PF02498	1	Bro-N
PF02417	1	Chromate_transp
PF02416	1	MttA_Hcf106
PF02397	1	Bac_transf
PF02382	1	RTX
PF02371	1	Transposase_20
PF02348	1	CTP_transf_3
PF02321	1	OEP
PF02311	1	AraC_binding
PF02264	1	LamB
PF02195	1	ParBc
PF02086	1	MethyltransfD12
PF01970	1	TctA
PF01909	1	NTP_transf_2
PF01844	1	HNH
PF01797	1	Y1_Tnp
PF01661	1	Macro
PF01656	1	CbiA
PF01636	1	APH
PF01627	1	Hpt
PF01618	1	MotA_ExbB
PF01614	1	IclR
PF01557	1	FAA_hydrolase
PF01548	1	DEDD_Tnp_IS110
PF01546	1	Peptidase_M20
PF01479	1	S4
PF01370	1	Epimerase
PF01321	1	Creatinase_N
PF01220	1	DHquinase_II
PF01202	1	SKI
PF01129	1	ART
PF01081	1	Aldolase
PF01022	1	HTH_5
PF00990	1	GGDEF
PF00953	1	Glycos_transf_4
PF00920	1	ILVD_EDD
PF00890	1	FAD_binding_2
PF00884	1	Sulfatase
PF00873	1	ACR_tran
PF00850	1	Hist_deacetyl
PF00849	1	PseudoU_synth_2
PF00733	1	Asn_synthase
PF00697	1	PRAI
PF00691	1	OmpA
PF00675	1	Peptidase_M16
PF00672	1	HAMP
PF00664	1	ABC_membrane
PF00596	1	Aldolase_II
PF00583	1	Acetyltransf_1
PF00582	1	Usp
PF00581	1	Rhodanese
PF00571	1	CBS
PF00557	1	Peptidase_M24
PF00544	1	Pec_lyase_C
PF00512	1	HisKA
PF00497	1	SBP_bac_3
PF00496	1	SBP_bac_5
PF00482	1	T2SSF
PF00474	1	SSF
PF00471	1	Ribosomal_L33
PF00397	1	WW
PF00378	1	ECH_1
PF00361	1	Proton_antipo_M
PF00355	1	Rieske
PF00300	1	His_Phos_1
PF00297	1	Ribosomal_L3
PF00294	1	PfkB
PF00263	1	Secretin
PF00248	1	Aldo_ket_red
PF00239	1	Resolvase
PF00221	1	Lyase_aromatic
PF00205	1	TPP_enzyme_M
PF00196	1	GerE
PF00180	1	Iso_dh
PF00145	1	DNA_methylase
PF00144	1	Beta-lactamase
PF00115	1	COX1
PF00078	1	RVT_1
PF00069	1	Pkinase
PF00043	1	GST_C
PF00034	1	Cytochrom_C
PF00015	1	MCPsignal
